# Supplementary material for: Effect of bedding dip angle and dynamic load on spatial variation of microscopic failure stress of shale
Source: Sci Rep. 2023 Mar 8;13:3885. doi: 10.1038/s41598-023-30519-w (PMC9995490; doi:10.1038/s41598-023-30519-w)
Supplement: Supplementary file 1 — Supplementary Information. [file 41598_2023_30519_MOESM1_ESM.zip]

Archive with 6 entries (6 files):
- ╩2╛▌/0 group D.xlsx
- ╩2╛▌/0 group E.xlsx
- ╩2╛▌/60 group D.xlsx
- ╩2╛▌/60 group E.xlsx
- ╩2╛▌/90 group D.xlsx
- ╩2╛▌/90 group E.xlsx
