# Supplementary material for: Effect of bedding dip angle and dynamic load on spatial variation of microscopic failure stress of shale
Source: Sci Rep. 2023 Mar 8;13:3885. doi: 10.1038/s41598-023-30519-w (PMC9995490; doi:10.1038/s41598-023-30519-w)
Supplement: Supplementary file 1 — Supplementary Information. [file 41598_2023_30519_MOESM1_ESM.zip › ╩2╛▌/0 group D.xlsx]

## Sheet: 0 group D
Time	Sd - Deviator Stress	Ea - Axial Strain	Er - Radial Strain	Ev - Volumetric Strain
sec	MPa	%	%	%
0.000488602	0.49	0.0002	-0.0002	-0.0003
0.99968	0.61	0.0006	-0.0001	0.0005
1.99936	0.93	0.0016	-0.0001	0.0013
2.99904	1.35	0.0026	-0.0003	0.0019
3.99872	1.77	0.0037	-0.0007	0.0022
4.9984	2.15	0.005	-0.001	0.0029
5.99808	2.54	0.0059	-0.0011	0.0036
6.99776	2.9	0.0071	-0.0014	0.0044
7.99744	3.26	0.008	-0.0014	0.0053
8.99712	3.6	0.009	-0.0018	0.0055
9.9968	3.93	0.0101	-0.0017	0.0067
10.9965	4.27	0.0112	-0.0019	0.0074
11.9962	4.57	0.012	-0.0022	0.0076
12.9958	4.92	0.0132	-0.0024	0.0084
13.9955	5.25	0.0141	-0.0029	0.0083
14.9952	5.58	0.0151	-0.0031	0.009
15.9949	5.88	0.0161	-0.0032	0.0097
16.9946	6.23	0.0173	-0.0035	0.0103
17.9942	6.53	0.0181	-0.0038	0.0105
18.9939	6.84	0.0191	-0.004	0.0111
19.9936	7.15	0.0202	-0.0044	0.0115
20.9933	7.48	0.0212	-0.0044	0.0124
21.993	7.8	0.0222	-0.0047	0.0128
22.9926	8.1	0.0232	-0.0046	0.014
23.9923	8.41	0.0242	-0.0053	0.0135
24.992	8.72	0.025	-0.0051	0.0147
25.9917	9.03	0.0265	-0.0058	0.0149
26.9914	9.34	0.027	-0.0055	0.016
27.991	9.65	0.0279	-0.006	0.016
28.9907	9.98	0.0291	-0.0062	0.0168
29.9904	10.28	0.0299	-0.0062	0.0175
30.9901	10.58	0.0311	-0.0062	0.0187
31.9898	10.88	0.0322	-0.0066	0.0191
32.9894	11.18	0.0331	-0.0069	0.0193
33.9891	11.46	0.0341	-0.0075	0.0192
34.9888	11.78	0.0352	-0.0073	0.0206
35.9885	12.08	0.0361	-0.0074	0.0213
36.9882	12.37	0.0371	-0.0082	0.0207
37.9878	12.66	0.0383	-0.008	0.0222
38.9875	12.95	0.0389	-0.0088	0.0214
39.9872	13.26	0.0403	-0.0084	0.0235
40.9869	13.54	0.0412	-0.0092	0.0228
41.9866	13.82	0.0422	-0.0093	0.0237
42.9862	14.13	0.0433	-0.0096	0.0241
43.9859	14.39	0.0442	-0.0099	0.0244
44.9856	14.7	0.0451	-0.0101	0.0249
45.9853	14.99	0.0462	-0.0099	0.0265
46.985	15.27	0.0471	-0.0105	0.0262
47.9846	15.56	0.048	-0.0107	0.0267
48.9843	15.85	0.0491	-0.0105	0.0282
49.984	16.14	0.0498	-0.0105	0.0288
50.9837	16.42	0.0511	-0.0113	0.0286
51.9834	16.72	0.0522	-0.0116	0.029
52.983	16.99	0.0529	-0.0117	0.0296
53.9827	17.31	0.0544	-0.012	0.0304
54.9824	17.59	0.0551	-0.0123	0.0305
55.9821	17.89	0.0561	-0.0124	0.0312
56.9818	18.18	0.0573	-0.0128	0.0318
57.9814	18.46	0.0582	-0.0131	0.0321
58.9811	18.71	0.0593	-0.0133	0.0326
59.9808	19	0.0602	-0.0136	0.0331
60.9805	19.28	0.0611	-0.0135	0.0341
61.9802	19.6	0.0622	-0.0139	0.0344
62.9798	19.86	0.063	-0.0139	0.0353
63.9795	20.14	0.0641	-0.0145	0.0351
64.9792	20.39	0.065	-0.0147	0.0356
65.9789	20.69	0.0662	-0.0149	0.0363
66.9786	20.98	0.0671	-0.0148	0.0375
67.9782	21.27	0.068	-0.0152	0.0376
68.9779	21.54	0.0692	-0.0156	0.038
69.9776	21.83	0.0701	-0.0158	0.0386
70.9773	22.08	0.0711	-0.0161	0.039
71.977	22.38	0.0721	-0.0162	0.0397
72.9766	22.64	0.0729	-0.0164	0.0401
73.9763	22.92	0.074	-0.0168	0.0404
74.976	23.2	0.0752	-0.0173	0.0407
75.9757	23.48	0.0762	-0.0174	0.0414
76.9753	23.76	0.0771	-0.0171	0.0428
77.975	24.03	0.0781	-0.0178	0.0426
78.9747	24.29	0.0792	-0.0179	0.0435
79.9744	24.58	0.0801	-0.0178	0.0445
80.9741	24.88	0.081	-0.0181	0.0449
81.9737	25.17	0.082	-0.0187	0.0447
82.9734	25.46	0.0833	-0.019	0.0453
83.9731	25.73	0.0842	-0.0191	0.046
84.9728	26.01	0.0852	-0.0195	0.0462
85.9725	26.28	0.0861	-0.0195	0.0471
86.9721	26.56	0.0872	-0.0199	0.0475
87.9718	26.84	0.0881	-0.0203	0.0476
88.9715	27.11	0.0892	-0.0204	0.0485
89.9712	27.37	0.0901	-0.0208	0.0485
90.9709	27.66	0.0909	-0.0206	0.0497
91.9705	27.89	0.0922	-0.0213	0.0496
92.9702	28.21	0.0931	-0.0212	0.0507
93.9699	28.48	0.0943	-0.0218	0.0506
94.9696	28.75	0.095	-0.022	0.051
95.9693	29	0.096	-0.0217	0.0526
96.9689	29.29	0.0971	-0.0226	0.0518
97.9686	29.56	0.0978	-0.0227	0.0525
98.9683	29.82	0.0991	-0.0231	0.0529
99.968	30.07	0.0999	-0.0232	0.0537
100.968	30.36	0.1009	-0.0234	0.0542
101.967	30.6	0.1024	-0.0238	0.0547
102.967	30.89	0.1031	-0.0237	0.0558
103.967	31.15	0.1039	-0.0241	0.0558
104.966	31.4	0.105	-0.0243	0.0563
105.966	31.68	0.1061	-0.0246	0.057
106.966	31.92	0.1071	-0.0249	0.0575
107.965	32.2	0.1082	-0.0252	0.0579
108.965	32.49	0.109	-0.0257	0.0576
109.965	32.75	0.1101	-0.0254	0.0594
110.964	33	0.1111	-0.0262	0.0589
111.964	33.24	0.112	-0.0263	0.0594
112.964	33.51	0.1131	-0.0267	0.0599
113.964	33.75	0.114	-0.0268	0.0605
114.963	34.04	0.1153	-0.0271	0.0611
115.963	34.29	0.116	-0.0273	0.0615
116.963	34.55	0.117	-0.0275	0.0621
117.962	34.79	0.1181	-0.0277	0.0627
118.962	35.03	0.1193	-0.0281	0.0631
119.962	35.3	0.12	-0.0284	0.0633
120.961	35.55	0.1209	-0.0281	0.0648
121.961	35.82	0.122	-0.0289	0.0642
122.961	36.09	0.1231	-0.0292	0.0647
123.96	36.29	0.1239	-0.0296	0.0648
124.96	36.55	0.125	-0.0297	0.0657
125.96	36.79	0.1263	-0.0297	0.0669
126.959	37.03	0.1272	-0.0305	0.0662
127.959	37.31	0.1282	-0.0308	0.0666
128.959	37.53	0.1292	-0.031	0.0673
129.958	37.77	0.1299	-0.031	0.068
130.958	38.02	0.131	-0.031	0.0691
131.958	38.27	0.1321	-0.0317	0.0689
132.957	38.52	0.1329	-0.0321	0.0689
133.957	38.76	0.1341	-0.0325	0.0693
134.957	39.05	0.1348	-0.0322	0.0704
135.956	39.29	0.1359	-0.0327	0.0706
136.956	39.56	0.1368	-0.0331	0.0707
137.956	39.79	0.1381	-0.0335	0.0711
138.956	40	0.1394	-0.0337	0.0721
139.955	40.26	0.1402	-0.0341	0.0721
140.955	40.51	0.141	-0.0338	0.0736
141.955	40.77	0.1421	-0.0344	0.0734
142.954	41	0.1429	-0.0348	0.0734
143.954	41.23	0.144	-0.0351	0.074
144.954	41.48	0.1452	-0.0354	0.0745
145.953	41.73	0.1462	-0.0357	0.0748
146.953	41.96	0.1472	-0.0359	0.0754
147.953	42.23	0.1479	-0.036	0.076
148.952	42.45	0.1491	-0.0366	0.076
149.952	42.7	0.15	-0.0368	0.0766
150.952	42.94	0.1513	-0.0372	0.077
151.951	43.17	0.1521	-0.0374	0.0773
152.951	43.4	0.153	-0.0376	0.0779
153.951	43.67	0.1542	-0.0382	0.0778
154.95	43.9	0.1549	-0.0382	0.0785
155.95	44.14	0.1562	-0.0386	0.079
156.95	44.39	0.1571	-0.039	0.0792
157.949	44.67	0.1582	-0.0393	0.0797
158.949	44.88	0.1591	-0.0396	0.0801
159.949	45.14	0.16	-0.0398	0.0805
160.948	45.43	0.1611	-0.0402	0.0808
161.948	45.66	0.1623	-0.0404	0.0816
162.948	45.87	0.163	-0.0409	0.0814
163.947	46.13	0.1642	-0.041	0.0822
164.947	46.35	0.1652	-0.0415	0.0824
165.947	46.57	0.166	-0.0416	0.0829
166.947	46.81	0.167	-0.0413	0.0845
167.946	47.09	0.1681	-0.0423	0.0836
168.946	47.3	0.1692	-0.0426	0.0841
169.946	47.54	0.1701	-0.0428	0.0845
170.945	47.78	0.1711	-0.0432	0.0848
171.945	47.98	0.172	-0.0432	0.0856
172.945	48.25	0.173	-0.0436	0.0859
173.944	48.5	0.1742	-0.0442	0.0859
174.944	48.74	0.1752	-0.0444	0.0865
175.944	48.99	0.176	-0.0446	0.0869
176.943	49.21	0.177	-0.0449	0.0872
177.943	49.44	0.1781	-0.0451	0.088
178.943	49.67	0.1792	-0.045	0.0893
179.942	49.9	0.1801	-0.0454	0.0894
180.942	50.17	0.1812	-0.046	0.0894
181.942	50.37	0.1824	-0.0467	0.0891
182.941	50.6	0.183	-0.0468	0.0896
183.941	50.83	0.1839	-0.047	0.0901
184.941	51.07	0.185	-0.0475	0.0902
185.94	51.29	0.1859	-0.0477	0.0906
186.94	51.56	0.187	-0.0479	0.0914
187.94	51.8	0.1882	-0.0486	0.0912
188.939	52.04	0.1891	-0.0486	0.092
189.939	52.28	0.19	-0.0491	0.0919
190.939	52.51	0.191	-0.0492	0.0929
191.939	52.74	0.1922	-0.0494	0.0935
192.938	52.96	0.1931	-0.0499	0.0935
193.938	53.2	0.1942	-0.0501	0.0941
194.938	53.43	0.1948	-0.0505	0.0941
195.937	53.67	0.1959	-0.0508	0.0945
196.937	53.88	0.197	-0.0512	0.0948
197.937	54.13	0.1981	-0.0515	0.0953
198.936	54.36	0.199	-0.0517	0.0957
199.936	54.61	0.1998	-0.0519	0.0961
200.936	54.83	0.2011	-0.0525	0.0962
201.935	55.08	0.2022	-0.053	0.0964
202.935	55.28	0.2032	-0.053	0.0973
203.935	55.53	0.2041	-0.0531	0.0981
204.934	55.78	0.2049	-0.0536	0.0979
205.934	55.99	0.2059	-0.0541	0.0979
206.934	56.23	0.207	-0.0544	0.0983
207.933	56.46	0.2082	-0.0546	0.0992
208.933	56.71	0.209	-0.0546	0.1
209.933	56.92	0.2102	-0.0555	0.0993
210.932	57.16	0.211	-0.0555	0.1002
211.932	57.38	0.212	-0.0559	0.1003
212.932	57.6	0.2131	-0.0563	0.1008
213.931	57.85	0.2139	-0.0565	0.1011
214.931	58.1	0.2151	-0.0567	0.1018
215.931	58.33	0.216	-0.057	0.1023
216.931	58.56	0.217	-0.0578	0.1018
217.93	58.79	0.2182	-0.058	0.1025
218.93	59.02	0.219	-0.0583	0.1027
219.93	59.22	0.22	-0.0584	0.1035
220.929	59.47	0.2209	-0.0591	0.103
221.929	59.7	0.2221	-0.059	0.1043
222.929	59.94	0.223	-0.0596	0.104
223.928	60.16	0.2241	-0.06	0.1043
224.928	60.4	0.225	-0.0601	0.1049
225.928	60.65	0.2261	-0.0607	0.1049
226.927	60.85	0.2271	-0.0611	0.1052
227.927	61.11	0.228	-0.061	0.1063
228.927	61.34	0.229	-0.0617	0.1059
229.926	61.54	0.23	-0.0619	0.1064
230.926	61.79	0.231	-0.0622	0.1068
231.926	62	0.232	-0.0627	0.1069
232.925	62.26	0.233	-0.0628	0.1076
233.925	62.49	0.2341	-0.0632	0.1079
234.925	62.73	0.2351	-0.0638	0.1078
235.924	62.96	0.2359	-0.0635	0.1092
236.924	63.17	0.237	-0.0644	0.1085
237.924	63.39	0.238	-0.0646	0.1091
238.923	63.63	0.239	-0.0653	0.1087
239.923	63.85	0.24	-0.0652	0.11
240.923	64.1	0.2411	-0.0657	0.11
241.923	64.36	0.242	-0.0659	0.1105
242.922	64.57	0.2429	-0.0661	0.1111
243.922	64.79	0.2441	-0.0666	0.1113
244.922	65.03	0.2451	-0.0668	0.1118
245.921	65.28	0.2462	-0.0673	0.1119
246.921	65.49	0.247	-0.0678	0.1117
247.921	65.73	0.2481	-0.0679	0.1125
248.92	65.92	0.2489	-0.0682	0.1128
249.92	66.15	0.2501	-0.0689	0.1127
250.92	66.39	0.251	-0.0691	0.1132
251.919	66.61	0.2521	-0.0696	0.1132
252.919	66.85	0.2531	-0.0695	0.1143
253.919	67.1	0.254	-0.0703	0.1137
254.918	67.3	0.2548	-0.0705	0.1142
255.918	67.53	0.256	-0.0706	0.115
256.918	67.75	0.2569	-0.0707	0.1158
257.917	67.99	0.2579	-0.0716	0.1151
258.917	68.22	0.2591	-0.0716	0.1163
259.917	68.44	0.2599	-0.0721	0.1161
260.916	68.67	0.261	-0.0726	0.1161
261.916	68.92	0.262	-0.073	0.1164
262.916	69.12	0.263	-0.0733	0.1168
263.915	69.33	0.264	-0.0739	0.1166
264.915	69.6	0.2651	-0.0742	0.117
265.915	69.8	0.2661	-0.0738	0.1188
266.915	70.05	0.2669	-0.0747	0.1178
267.914	70.3	0.268	-0.0751	0.1182
268.914	70.53	0.2691	-0.0754	0.1188
269.914	70.71	0.2699	-0.0757	0.1189
270.913	70.96	0.271	-0.0763	0.1188
271.913	71.19	0.272	-0.0766	0.1193
272.913	71.41	0.273	-0.0766	0.1202
273.912	71.63	0.2741	-0.0772	0.12
274.912	71.85	0.2749	-0.0775	0.1202
275.912	72.06	0.2761	-0.0779	0.1206
276.911	72.31	0.2772	-0.0783	0.121
277.911	72.5	0.2782	-0.0787	0.1211
278.911	72.74	0.2789	-0.0792	0.1209
279.91	72.96	0.2798	-0.079	0.1221
280.91	73.19	0.2812	-0.0794	0.1228
281.91	73.39	0.2821	-0.0798	0.1228
282.909	73.63	0.283	-0.081	0.1215
283.909	73.85	0.2839	-0.0809	0.1225
284.909	74.06	0.285	-0.0816	0.1222
285.908	74.3	0.2859	-0.0814	0.1235
286.908	74.55	0.2871	-0.082	0.1234
287.908	74.76	0.288	-0.083	0.1224
288.907	74.97	0.289	-0.0822	0.1251
288.948	74.97	0.2892	-0.0822	0.1251
289.947	74.49	0.2885	-0.0822	0.1245
290.947	73.99	0.2871	-0.0819	0.1238
291.947	73.47	0.2853	-0.0826	0.1204
292.946	72.99	0.2843	-0.082	0.1206
293.946	72.48	0.2827	-0.0803	0.1226
294.946	71.98	0.2813	-0.081	0.1198
295.945	71.49	0.2798	-0.0812	0.1178
296.945	70.99	0.2784	-0.079	0.1207
297.945	70.49	0.2769	-0.0786	0.12
298.944	69.98	0.2754	-0.0795	0.1168
299.944	69.48	0.2739	-0.0799	0.1144
300.944	68.97	0.2724	-0.0784	0.1159
301.943	68.47	0.2708	-0.0784	0.1143
302.943	67.99	0.2694	-0.0777	0.1144
303.943	67.46	0.2681	-0.0778	0.1128
304.942	66.97	0.2663	-0.0774	0.1118
305.942	66.49	0.2648	-0.0773	0.1106
306.942	65.97	0.2633	-0.0767	0.1102
307.941	65.48	0.262	-0.0756	0.1111
308.941	64.98	0.2603	-0.0746	0.1115
309.941	64.47	0.2583	-0.0746	0.1095
310.94	63.97	0.2569	-0.0747	0.1078
311.94	63.49	0.2554	-0.0728	0.1101
312.94	62.98	0.2539	-0.0725	0.1092
313.94	62.47	0.2528	-0.073	0.1071
314.939	61.98	0.251	-0.0715	0.1082
315.939	61.47	0.2491	-0.0714	0.1066
316.939	60.98	0.2478	-0.0715	0.105
317.938	60.49	0.2459	-0.0705	0.1053
318.938	59.99	0.2447	-0.0704	0.1042
319.938	59.49	0.243	-0.07	0.1033
320.937	58.98	0.2412	-0.0698	0.1018
321.937	58.49	0.2396	-0.0694	0.1011
322.937	57.96	0.2384	-0.0687	0.1013
323.936	57.47	0.2366	-0.0683	0.1001
324.936	56.97	0.235	-0.0676	0.1002
325.936	56.5	0.2334	-0.0674	0.0989
326.935	55.97	0.2318	-0.0671	0.0979
327.935	55.48	0.2299	-0.0663	0.0976
328.935	54.98	0.2285	-0.0658	0.097
329.934	54.49	0.2268	-0.0656	0.0959
330.934	53.97	0.2251	-0.065	0.0953
331.934	53.49	0.2236	-0.0645	0.0949
332.933	52.97	0.2218	-0.0641	0.0939
333.933	52.47	0.2198	-0.0633	0.0933
334.933	51.99	0.2187	-0.0632	0.0926
335.932	51.47	0.2164	-0.0623	0.092
336.932	50.97	0.2146	-0.0621	0.0906
337.932	50.48	0.214	-0.0616	0.0911
338.932	49.99	0.2127	-0.0611	0.0907
339.931	49.49	0.2109	-0.0607	0.0898
340.931	48.96	0.2076	-0.0599	0.0881
341.931	48.49	0.2065	-0.0597	0.0873
342.93	47.98	0.2056	-0.0592	0.0874
343.93	47.47	0.2036	-0.0587	0.0864
344.93	46.99	0.2013	-0.0578	0.0859
345.929	46.47	0.1992	-0.0572	0.0851
346.929	45.99	0.1983	-0.0568	0.0849
347.929	45.48	0.1979	-0.0563	0.0854
348.928	44.98	0.1962	-0.0563	0.0837
349.928	44.49	0.1925	-0.0554	0.0819
350.928	43.97	0.1913	-0.0549	0.0816
351.927	43.48	0.1897	-0.0549	0.0801
352.927	42.99	0.1884	-0.0542	0.0802
353.927	42.47	0.1857	-0.0538	0.0782
354.926	41.99	0.1851	-0.0531	0.079
355.926	41.49	0.1837	-0.0526	0.0788
356.926	41	0.1815	-0.0521	0.0775
357.925	40.47	0.1798	-0.0515	0.0769
358.925	39.98	0.1774	-0.0506	0.0763
359.925	39.49	0.1756	-0.0506	0.0745
360.924	38.98	0.1746	-0.0501	0.0747
361.924	38.48	0.1724	-0.0492	0.0742
362.924	38	0.1708	-0.0489	0.0732
363.924	37.49	0.1692	-0.0485	0.0723
364.923	37	0.1673	-0.0478	0.0718
365.923	36.48	0.1651	-0.0471	0.0711
366.923	36	0.1636	-0.0469	0.07
367.922	35.48	0.162	-0.0464	0.0694
368.922	34.99	0.1601	-0.046	0.0682
369.922	34.49	0.1582	-0.0451	0.068
370.921	33.97	0.1563	-0.0447	0.0671
371.921	33.47	0.1547	-0.0442	0.0664
372.921	32.98	0.1528	-0.0436	0.0656
373.92	32.49	0.151	-0.0431	0.0648
374.92	31.99	0.1491	-0.0425	0.0642
375.92	31.46	0.1472	-0.0418	0.0637
376.919	30.97	0.1456	-0.0415	0.0626
377.919	30.49	0.1434	-0.0409	0.0618
378.919	30.01	0.1417	-0.0403	0.0612
379.918	29.49	0.1402	-0.0395	0.0613
380.918	28.97	0.1378	-0.039	0.06
381.918	28.5	0.1362	-0.0389	0.0586
382.917	28	0.1343	-0.0382	0.0579
383.917	27.51	0.1324	-0.0375	0.0574
384.917	26.98	0.1309	-0.0371	0.0567
385.916	26.48	0.129	-0.0365	0.056
386.916	25.98	0.1267	-0.0356	0.0555
387.916	25.48	0.1251	-0.0356	0.0539
388.916	24.99	0.123	-0.0351	0.053
389.915	24.49	0.1212	-0.0343	0.0528
390.915	23.96	0.1192	-0.0337	0.0519
391.915	23.47	0.1174	-0.0333	0.0509
392.914	23.02	0.1158	-0.0326	0.0507
393.914	22.49	0.1139	-0.0322	0.0496
394.914	21.98	0.1117	-0.0316	0.0486
395.913	21.49	0.1099	-0.0312	0.0475
396.913	20.99	0.108	-0.0304	0.0474
397.913	20.48	0.1061	-0.03	0.0462
398.912	19.98	0.1042	-0.0296	0.0451
399.912	19.48	0.1026	-0.0288	0.045
400.912	18.97	0.1001	-0.0283	0.0437
401.911	18.49	0.0982	-0.0277	0.0429
402.911	17.99	0.0966	-0.0271	0.0424
403.911	17.48	0.0947	-0.0266	0.0416
404.91	17	0.0926	-0.026	0.0406
405.91	16.49	0.0905	-0.0254	0.0398
406.91	15.99	0.0887	-0.025	0.0387
407.909	15.5	0.0866	-0.0243	0.0381
408.909	14.99	0.0849	-0.0237	0.0375
409.909	14.5	0.0829	-0.0228	0.0373
410.908	13.98	0.0809	-0.0222	0.0365
411.908	13.5	0.0788	-0.0219	0.035
412.908	13.01	0.0769	-0.0217	0.0336
413.908	12.5	0.0751	-0.021	0.0332
414.907	11.99	0.073	-0.0204	0.0322
415.907	11.5	0.0711	-0.0196	0.0319
416.907	11.01	0.0691	-0.0191	0.0308
417.906	10.5	0.067	-0.0188	0.0294
418.906	10.01	0.0652	-0.0181	0.0291
419.906	9.5	0.0629	-0.0174	0.0281
420.905	8.99	0.0612	-0.0171	0.0271
421.905	8.5	0.0594	-0.0165	0.0263
422.905	8	0.0572	-0.0157	0.0257
423.904	7.51	0.055	-0.0152	0.0247
424.904	7	0.0531	-0.0149	0.0234
425.904	6.48	0.0512	-0.0136	0.024
426.903	6	0.0492	-0.0134	0.0224
427.903	5.5	0.0473	-0.0126	0.0221
428.903	5	0.0454	-0.0124	0.0205
429.902	4.5	0.0432	-0.0119	0.0195
430.902	3.99	0.041	-0.0111	0.0188
431.902	3.49	0.0392	-0.0107	0.0177
432.901	2.99	0.0375	-0.0103	0.0169
433.901	2.5	0.0352	-0.0096	0.016
434.901	2	0.0333	-0.0087	0.016
435.9	1.5	0.0315	-0.0085	0.0144
436.895	0.97	0.0294	-0.008	0.0135
437.894	1.1	0.0295	-0.008	0.0134
438.894	1.62	0.0305	-0.0077	0.015
439.893	2.07	0.0317	-0.0077	0.0162
440.893	2.44	0.0329	-0.0084	0.0161
441.893	2.74	0.0337	-0.0089	0.0159
442.892	3.15	0.0346	-0.0088	0.017
443.892	3.5	0.0359	-0.0088	0.0183
444.892	3.84	0.0371	-0.0093	0.0184
445.891	4.16	0.0384	-0.0098	0.0187
446.891	4.5	0.039	-0.0096	0.0198
447.891	4.83	0.0402	-0.0102	0.0197
448.89	5.15	0.0412	-0.0103	0.0206
449.89	5.44	0.0423	-0.0107	0.0209
450.89	5.75	0.0433	-0.0107	0.0218
451.889	6.07	0.0444	-0.0112	0.022
452.889	6.39	0.0453	-0.0113	0.0227
453.889	6.7	0.0463	-0.0115	0.0233
454.889	6.98	0.0473	-0.0115	0.0242
455.888	7.3	0.0482	-0.012	0.0241
456.888	7.56	0.0494	-0.0122	0.0251
457.888	7.87	0.0503	-0.0125	0.0253
458.887	8.19	0.0514	-0.0128	0.0258
459.887	8.48	0.0524	-0.0128	0.0267
460.887	8.82	0.0534	-0.0132	0.0269
461.886	9.09	0.0543	-0.0135	0.0274
462.886	9.39	0.0554	-0.0136	0.0283
463.886	9.68	0.0563	-0.0138	0.0287
464.885	9.96	0.0575	-0.0141	0.0293
465.885	10.26	0.0583	-0.0143	0.0297
466.885	10.55	0.0594	-0.0142	0.031
467.884	10.81	0.0603	-0.0148	0.0308
468.884	11.12	0.0616	-0.0149	0.0318
469.884	11.42	0.0626	-0.0152	0.0321
470.883	11.69	0.0632	-0.0155	0.0322
471.883	11.99	0.0642	-0.0158	0.0327
472.883	12.25	0.0652	-0.0158	0.0337
473.882	12.55	0.0664	-0.0164	0.0337
474.882	12.85	0.0674	-0.0166	0.0343
475.882	13.15	0.0685	-0.0166	0.0353
476.882	13.45	0.0693	-0.0169	0.0356
477.881	13.71	0.0704	-0.0173	0.0359
478.881	13.99	0.0713	-0.0171	0.0371
479.881	14.26	0.0724	-0.0173	0.0379
480.88	14.53	0.0733	-0.0179	0.0376
481.88	14.83	0.0745	-0.0182	0.0382
482.88	15.1	0.0756	-0.0182	0.0392
483.879	15.37	0.0764	-0.0186	0.0393
484.879	15.67	0.0773	-0.0189	0.0395
485.879	15.96	0.0783	-0.019	0.0403
486.878	16.21	0.0794	-0.0194	0.0408
487.878	16.54	0.0804	-0.0195	0.0414
488.878	16.83	0.0813	-0.0199	0.0416
489.877	17.1	0.0825	-0.0203	0.042
490.877	17.39	0.0835	-0.0202	0.0431
491.877	17.67	0.0843	-0.0203	0.0437
492.876	17.95	0.0855	-0.0208	0.0439
493.876	18.22	0.0863	-0.021	0.0443
494.876	18.5	0.0872	-0.0215	0.0442
495.875	18.79	0.0884	-0.0215	0.0454
496.875	19.05	0.0894	-0.0219	0.0456
497.875	19.34	0.0902	-0.022	0.0462
498.874	19.62	0.0915	-0.0223	0.0469
499.874	19.91	0.0924	-0.0222	0.048
500.874	20.19	0.0934	-0.0226	0.0483
501.873	20.44	0.0942	-0.0229	0.0484
502.873	20.73	0.0952	-0.0233	0.0486
503.873	20.99	0.0963	-0.0236	0.0491
504.873	21.29	0.0975	-0.0238	0.05
505.872	21.55	0.0983	-0.0239	0.0504
506.872	21.86	0.0993	-0.0238	0.0517
507.872	22.11	0.1004	-0.0243	0.0517
508.871	22.39	0.1014	-0.0247	0.052
509.871	22.65	0.1024	-0.025	0.0524
510.871	22.94	0.1033	-0.0254	0.0526
511.87	23.2	0.1044	-0.0255	0.0534
512.87	23.48	0.1055	-0.0257	0.0541
513.87	23.76	0.1063	-0.0261	0.0542
514.869	24.06	0.1073	-0.0264	0.0546
515.869	24.31	0.1083	-0.0264	0.0555
516.869	24.6	0.1093	-0.0267	0.056
517.868	24.86	0.1105	-0.0269	0.0568
518.868	25.13	0.1115	-0.0272	0.0571
519.868	25.42	0.1125	-0.0275	0.0576
520.867	25.72	0.1134	-0.028	0.0576
521.867	25.97	0.1144	-0.028	0.0584
522.867	26.25	0.1154	-0.0281	0.0592
523.866	26.52	0.1164	-0.0284	0.0597
524.866	26.81	0.1176	-0.0289	0.0599
525.866	27.05	0.1183	-0.029	0.0603
526.865	27.3	0.1193	-0.0289	0.0616
527.865	27.6	0.1206	-0.0296	0.0614
528.865	27.86	0.1214	-0.0298	0.0619
529.865	28.11	0.1224	-0.0298	0.0627
530.864	28.4	0.1234	-0.0304	0.0628
531.864	28.64	0.1245	-0.0307	0.0631
532.864	28.9	0.1254	-0.0308	0.0638
533.863	29.2	0.1263	-0.0311	0.0642
534.863	29.47	0.1274	-0.0314	0.0647
535.863	29.77	0.1285	-0.0315	0.0656
536.862	30	0.1294	-0.0321	0.0654
537.862	30.27	0.1303	-0.0321	0.0662
538.862	30.54	0.1313	-0.0323	0.0667
539.861	30.8	0.1323	-0.0329	0.0666
540.861	31.09	0.1333	-0.033	0.0674
541.861	31.39	0.1343	-0.0329	0.0687
542.86	31.64	0.1353	-0.0336	0.0682
543.86	31.92	0.1361	-0.0338	0.0686
544.86	32.18	0.1375	-0.0345	0.0686
545.859	32.47	0.1384	-0.0343	0.0699
546.859	32.72	0.1393	-0.0346	0.0702
547.859	33.02	0.1403	-0.0347	0.071
548.858	33.28	0.1415	-0.035	0.0716
549.858	33.54	0.1423	-0.0353	0.0717
550.858	33.8	0.1434	-0.0352	0.073
551.857	34.06	0.1443	-0.0359	0.0727
552.857	34.35	0.1453	-0.0363	0.0729
553.857	34.61	0.1462	-0.0362	0.0739
554.857	34.89	0.1474	-0.0369	0.0737
555.856	35.15	0.1485	-0.0372	0.0742
556.856	35.41	0.1493	-0.0373	0.0748
557.856	35.68	0.1503	-0.0375	0.0754
558.855	35.96	0.1515	-0.038	0.0757
559.855	36.22	0.1524	-0.0384	0.0757
560.855	36.49	0.1532	-0.0385	0.0764
561.854	36.76	0.1543	-0.0386	0.0771
562.854	37.01	0.1552	-0.039	0.0773
563.854	37.26	0.1564	-0.0395	0.0775
564.853	37.54	0.1575	-0.0397	0.0783
565.853	37.81	0.1582	-0.0397	0.079
566.853	38.09	0.1594	-0.0401	0.0793
567.852	38.4	0.1603	-0.0405	0.0795
568.852	38.66	0.1614	-0.0407	0.08
569.852	38.92	0.1624	-0.0407	0.0811
570.851	39.18	0.1634	-0.0411	0.0812
571.851	39.44	0.1644	-0.0413	0.082
572.851	39.7	0.1653	-0.0417	0.082
573.85	39.98	0.1663	-0.0418	0.0828
574.85	40.26	0.1674	-0.0419	0.0836
575.85	40.5	0.1684	-0.0427	0.083
576.849	40.77	0.1695	-0.0429	0.0838
577.849	41.05	0.1704	-0.0432	0.0841
578.849	41.33	0.1712	-0.0432	0.0848
579.849	41.57	0.1723	-0.0433	0.0858
580.848	41.86	0.1733	-0.0438	0.0858
581.848	42.13	0.1743	-0.0442	0.0861
582.848	42.39	0.1755	-0.0446	0.0864
583.847	42.67	0.1764	-0.0448	0.0869
584.847	42.92	0.1774	-0.0452	0.0872
585.847	43.19	0.1782	-0.0453	0.0878
586.846	43.44	0.1792	-0.0457	0.0879
587.846	43.73	0.1803	-0.046	0.0884
588.846	43.99	0.1813	-0.0463	0.0888
589.845	44.25	0.1822	-0.0462	0.0899
590.845	44.54	0.1833	-0.0469	0.0896
591.845	44.78	0.1843	-0.0472	0.0901
592.844	45.04	0.1854	-0.0476	0.0905
593.844	45.34	0.1864	-0.0478	0.091
594.844	45.64	0.1872	-0.0482	0.0909
595.843	45.91	0.1884	-0.0482	0.0921
596.843	46.16	0.1893	-0.0488	0.0919
597.843	46.41	0.1902	-0.0489	0.0927
598.842	46.7	0.1913	-0.0489	0.0938
599.842	46.93	0.1923	-0.0494	0.0937
600.842	47.22	0.1934	-0.0496	0.0943
601.841	47.48	0.1944	-0.0499	0.0948
602.841	47.76	0.1952	-0.0505	0.0945
603.841	48.02	0.1964	-0.0509	0.0948
604.841	48.27	0.1972	-0.0507	0.096
605.84	48.54	0.1981	-0.0514	0.0956
606.84	48.81	0.1994	-0.0514	0.0968
607.84	49.1	0.2001	-0.0515	0.0972
608.839	49.35	0.2013	-0.0523	0.0968
609.839	49.62	0.2023	-0.0525	0.0974
610.839	49.91	0.2032	-0.0529	0.0977
611.838	50.14	0.2044	-0.0532	0.0982
612.838	50.43	0.2054	-0.0535	0.0985
613.838	50.67	0.2066	-0.0535	0.0997
614.837	50.97	0.2074	-0.0542	0.0993
615.837	51.23	0.2084	-0.0544	0.0998
616.837	51.49	0.2091	-0.0547	0.1
617.836	51.75	0.2102	-0.0551	0.1003
618.836	52.04	0.2111	-0.055	0.1014
619.836	52.3	0.2123	-0.0558	0.1009
620.835	52.6	0.2133	-0.0559	0.1018
621.835	52.85	0.2141	-0.0562	0.1019
622.835	53.13	0.2153	-0.0567	0.1022
623.834	53.37	0.2163	-0.0568	0.1028
624.834	53.67	0.2174	-0.0572	0.1033
625.834	53.91	0.2185	-0.0576	0.1035
626.833	54.18	0.2194	-0.0579	0.1039
627.833	54.46	0.2204	-0.058	0.1045
628.833	54.71	0.2214	-0.0584	0.1047
629.833	55	0.2222	-0.0587	0.1051
630.832	55.27	0.2232	-0.0589	0.1056
631.832	55.56	0.2244	-0.0593	0.106
632.832	55.78	0.2253	-0.0596	0.1062
633.831	56.07	0.2264	-0.06	0.1067
634.831	56.32	0.2272	-0.0602	0.107
635.831	56.6	0.2283	-0.0604	0.1077
636.83	56.88	0.2296	-0.061	0.1078
637.83	57.17	0.2304	-0.0613	0.1081
638.83	57.44	0.2313	-0.0613	0.1088
639.829	57.7	0.2323	-0.0616	0.1093
640.829	57.96	0.2333	-0.0621	0.1094
641.829	58.22	0.2343	-0.0625	0.1096
642.828	58.49	0.2352	-0.0626	0.1101
643.828	58.77	0.2364	-0.0633	0.1101
644.828	59.02	0.2375	-0.0635	0.1108
645.827	59.29	0.2382	-0.0637	0.111
646.827	59.59	0.2393	-0.0641	0.1113
647.827	59.88	0.2402	-0.0643	0.1119
648.826	60.14	0.2414	-0.0648	0.1121
649.826	60.42	0.2423	-0.0647	0.1131
650.826	60.69	0.2432	-0.0653	0.113
651.825	60.94	0.2444	-0.0653	0.114
652.825	61.22	0.2452	-0.0658	0.1139
653.825	61.49	0.2464	-0.0664	0.1138
654.825	61.78	0.2471	-0.0665	0.1145
655.824	62.02	0.2483	-0.0669	0.1148
656.824	62.3	0.2491	-0.0669	0.1156
657.824	62.56	0.2501	-0.0675	0.1154
658.823	62.81	0.2513	-0.0678	0.1159
659.823	63.11	0.2523	-0.0681	0.1164
660.823	63.37	0.2532	-0.0685	0.1166
661.822	63.67	0.2544	-0.0689	0.1169
662.822	63.94	0.2552	-0.0692	0.1171
663.822	64.19	0.2563	-0.0695	0.1177
664.821	64.45	0.2571	-0.0699	0.1176
665.821	64.73	0.2582	-0.0701	0.1183
666.821	64.99	0.2594	-0.0705	0.1188
667.82	65.27	0.2603	-0.071	0.1187
668.82	65.54	0.2612	-0.0711	0.1194
669.82	65.8	0.2622	-0.0715	0.1196
670.819	66.07	0.2632	-0.0717	0.1201
671.819	66.33	0.2644	-0.0722	0.1204
672.819	66.63	0.2654	-0.0725	0.1207
673.818	66.92	0.2664	-0.0727	0.1213
674.818	67.18	0.267	-0.0731	0.121
675.818	67.47	0.2684	-0.0734	0.122
676.817	67.71	0.2694	-0.074	0.1217
677.817	67.99	0.2703	-0.0742	0.1223
678.817	68.25	0.2713	-0.0745	0.1227
679.817	68.55	0.2723	-0.0748	0.1231
680.816	68.81	0.2735	-0.0751	0.1237
681.816	69.06	0.2743	-0.0753	0.1241
682.816	69.3	0.2751	-0.0758	0.1238
683.815	69.59	0.2762	-0.076	0.1246
684.815	69.88	0.2774	-0.0764	0.1249
685.815	70.16	0.2783	-0.0769	0.1248
686.814	70.42	0.2794	-0.0772	0.1254
687.814	70.67	0.2802	-0.0775	0.1255
688.814	70.93	0.2812	-0.0775	0.1266
689.813	71.21	0.2823	-0.0779	0.1269
690.813	71.48	0.2833	-0.078	0.1276
691.813	71.75	0.2843	-0.0787	0.1273
692.812	72.01	0.2852	-0.0792	0.1271
693.812	72.29	0.2862	-0.0792	0.1282
694.812	72.54	0.2874	-0.0797	0.1284
695.811	72.82	0.2884	-0.0802	0.1283
696.811	73.09	0.2892	-0.0804	0.1287
697.811	73.33	0.2904	-0.0808	0.1292
698.81	73.64	0.2913	-0.0811	0.1295
699.81	73.89	0.2923	-0.0816	0.1294
700.81	74.16	0.2935	-0.0819	0.1301
701.809	74.39	0.2944	-0.0822	0.1305
702.809	74.63	0.2953	-0.0824	0.1308
703.809	74.89	0.2963	-0.083	0.1308
704.808	75.17	0.2971	-0.0831	0.1312
705.808	75.39	0.298	-0.0835	0.1314
706.808	75.65	0.2993	-0.084	0.1318
707.808	75.91	0.3003	-0.0842	0.1323
708.807	76.15	0.3015	-0.0846	0.1328
709.807	76.41	0.3023	-0.085	0.1327
710.807	76.64	0.3035	-0.0854	0.1331
711.806	76.91	0.3041	-0.0858	0.133
712.104	76.97	0.3047	-0.086	0.1331
713.104	76.49	0.3039	-0.0858	0.1327
714.103	76	0.3026	-0.0855	0.132
715.103	75.48	0.301	-0.0851	0.1311
716.103	74.99	0.2996	-0.0842	0.1316
717.102	74.51	0.2982	-0.0843	0.13
718.102	73.98	0.2967	-0.0839	0.1294
719.102	73.49	0.2951	-0.0835	0.1286
720.101	72.98	0.2936	-0.0828	0.1284
721.101	72.49	0.2924	-0.0827	0.1275
722.101	71.98	0.2908	-0.0824	0.1264
723.1	71.48	0.2893	-0.0818	0.1262
724.1	70.98	0.2879	-0.0814	0.1255
725.1	70.48	0.2862	-0.0811	0.1243
726.099	69.99	0.2847	-0.0804	0.1244
727.099	69.48	0.2834	-0.0802	0.1235
728.099	68.97	0.2816	-0.0793	0.1234
729.098	68.48	0.2802	-0.079	0.1227
730.098	68	0.2785	-0.0785	0.1218
731.098	67.47	0.2773	-0.0783	0.121
732.097	66.99	0.2754	-0.0782	0.1194
733.097	66.5	0.2738	-0.0771	0.12
734.097	65.99	0.2724	-0.0771	0.1186
735.096	65.47	0.2709	-0.0767	0.1179
736.096	64.98	0.2691	-0.0761	0.1172
737.096	64.48	0.2678	-0.0755	0.117
738.096	63.97	0.2662	-0.0753	0.1159
739.095	63.48	0.2646	-0.0747	0.1156
740.095	62.98	0.263	-0.0741	0.1151
741.095	62.48	0.2615	-0.0738	0.1143
742.094	61.97	0.2601	-0.0734	0.1136
743.094	61.48	0.2584	-0.0729	0.1129
744.094	60.96	0.2568	-0.0723	0.1124
745.093	60.47	0.255	-0.0719	0.1116
746.093	59.98	0.2534	-0.0713	0.1111
747.093	59.47	0.2518	-0.0711	0.11
748.092	58.97	0.2503	-0.0708	0.109
749.092	58.49	0.2486	-0.0701	0.1087
750.092	57.98	0.247	-0.0697	0.1079
751.091	57.49	0.2453	-0.0691	0.1073
752.091	56.98	0.2436	-0.0686	0.1067
753.091	56.47	0.2421	-0.0683	0.1058
754.09	55.98	0.2404	-0.0674	0.1058
755.09	55.49	0.2387	-0.0675	0.104
756.09	54.97	0.2373	-0.0669	0.1039
757.089	54.47	0.2354	-0.0664	0.103
758.089	53.98	0.2337	-0.0657	0.1026
759.089	53.48	0.2324	-0.0654	0.1019
760.088	52.98	0.2306	-0.0649	0.101
761.088	52.49	0.2289	-0.0645	0.1001
762.088	51.98	0.2274	-0.0639	0.0998
763.087	51.5	0.2256	-0.0633	0.0993
764.087	50.98	0.2238	-0.063	0.098
765.087	50.5	0.2224	-0.0623	0.098
766.087	49.99	0.2205	-0.0617	0.0974
767.086	49.47	0.2189	-0.0613	0.0966
768.086	48.97	0.217	-0.0609	0.0954
769.086	48.49	0.2151	-0.0601	0.0951
770.085	47.99	0.2136	-0.0601	0.0935
771.085	47.49	0.2119	-0.0593	0.0935
772.085	46.98	0.2103	-0.059	0.0925
773.084	46.49	0.2087	-0.0582	0.0925
774.084	46	0.207	-0.0579	0.0915
775.084	45.48	0.2052	-0.0574	0.0905
776.083	44.98	0.2036	-0.057	0.0898
777.083	44.5	0.2018	-0.0564	0.0892
778.083	43.97	0.2001	-0.0556	0.089
779.082	43.5	0.1984	-0.0554	0.0878
780.082	42.98	0.1964	-0.0546	0.0874
781.082	42.49	0.1947	-0.0543	0.0863
782.081	42	0.193	-0.054	0.0852
783.081	41.5	0.1912	-0.0529	0.0856
784.081	40.99	0.1895	-0.0527	0.0843
785.08	40.48	0.1878	-0.0523	0.0834
786.08	39.99	0.1859	-0.0514	0.0832
787.08	39.5	0.1841	-0.0508	0.0827
788.079	39	0.1826	-0.0506	0.0816
789.079	38.48	0.1806	-0.0497	0.0813
790.079	37.98	0.179	-0.0496	0.08
791.079	37.5	0.177	-0.0491	0.079
792.078	37.01	0.1754	-0.0483	0.0789
793.078	36.5	0.1734	-0.0477	0.078
794.078	35.99	0.1714	-0.0474	0.0768
795.077	35.47	0.1699	-0.0469	0.0762
796.077	34.99	0.1682	-0.0464	0.0756
797.077	34.49	0.1661	-0.0455	0.0752
798.076	33.99	0.1644	-0.0452	0.0741
799.076	33.5	0.1623	-0.0444	0.0737
800.076	33	0.1608	-0.044	0.073
801.075	32.49	0.159	-0.0435	0.0721
802.075	31.96	0.1572	-0.043	0.0713
803.075	31.48	0.1553	-0.0425	0.0704
804.074	30.99	0.1533	-0.0417	0.0701
805.074	30.48	0.1518	-0.0414	0.0691
806.074	29.99	0.1495	-0.0408	0.068
807.073	29.49	0.1479	-0.0402	0.0676
808.073	28.99	0.1459	-0.0396	0.0669
809.073	28.48	0.1441	-0.0392	0.0659
810.072	28.01	0.1422	-0.0389	0.0645
811.072	27.48	0.1404	-0.0382	0.0641
812.072	27	0.1387	-0.0376	0.0635
813.071	26.49	0.1365	-0.0368	0.063
814.071	25.99	0.1349	-0.0361	0.0627
815.071	25.51	0.1329	-0.036	0.061
816.07	24.99	0.1311	-0.0353	0.0604
817.07	24.49	0.1291	-0.0348	0.0596
818.07	24	0.1272	-0.0339	0.0594
819.07	23.49	0.1254	-0.0336	0.0581
820.069	23	0.1235	-0.0332	0.0572
821.069	22.49	0.1212	-0.0322	0.0568
822.069	21.99	0.1193	-0.0319	0.0556
823.068	21.49	0.1172	-0.0313	0.0546
824.068	21.01	0.1155	-0.0308	0.0541
825.068	20.49	0.1136	-0.0303	0.0531
826.067	20.01	0.1117	-0.0298	0.0521
827.067	19.49	0.1098	-0.0292	0.0514
828.067	18.99	0.1078	-0.0287	0.0505
829.066	18.49	0.1059	-0.0279	0.0503
830.066	18	0.1038	-0.0271	0.0496
831.066	17.5	0.1022	-0.027	0.0482
832.065	17	0.1002	-0.0264	0.0475
833.065	16.47	0.0982	-0.0256	0.0471
834.065	15.99	0.0962	-0.025	0.0462
835.064	15.49	0.0942	-0.0245	0.0452
836.064	14.99	0.092	-0.0241	0.0438
837.064	14.5	0.0905	-0.0234	0.0436
838.063	14.02	0.0883	-0.023	0.0423
839.063	13.49	0.0863	-0.0224	0.0416
840.063	12.99	0.0842	-0.022	0.0402
841.063	12.49	0.0822	-0.0213	0.0396
842.062	11.98	0.0803	-0.0206	0.0391
843.062	11.5	0.0784	-0.0203	0.0379
844.062	11	0.0762	-0.0194	0.0374
845.061	10.51	0.0739	-0.0187	0.0366
846.061	10.01	0.0721	-0.018	0.0362
847.061	9.49	0.0702	-0.0176	0.035
848.06	9	0.0684	-0.0172	0.034
849.06	8.49	0.0663	-0.0168	0.0327
850.06	8.02	0.0644	-0.0161	0.0321
851.059	7.5	0.0623	-0.0156	0.0312
852.059	7	0.0602	-0.0149	0.0303
853.059	6.5	0.0583	-0.0144	0.0295
854.058	5.99	0.0562	-0.0135	0.0293
855.058	5.49	0.0541	-0.0132	0.0277
856.058	4.99	0.0521	-0.0123	0.0274
857.057	4.51	0.0503	-0.0122	0.0259
858.057	4	0.0483	-0.0118	0.0248
859.057	3.49	0.0461	-0.011	0.0241
860.056	2.98	0.0444	-0.0105	0.0234
861.056	2.5	0.0423	-0.0098	0.0227
862.056	2	0.0405	-0.0094	0.0216
863.055	1.51	0.0382	-0.0088	0.0206
864.048	0.99	0.0364	-0.0081	0.0202
865.047	1.09	0.0366	-0.0084	0.0198
866.047	1.59	0.0374	-0.0086	0.0202
867.046	2.03	0.0388	-0.0087	0.0214
868.046	2.4	0.0398	-0.009	0.0218
869.046	2.76	0.0408	-0.009	0.0227
870.045	3.14	0.0422	-0.0093	0.0236
871.045	3.46	0.0431	-0.0097	0.0238
872.045	3.79	0.044	-0.0099	0.0243
873.044	4.13	0.0452	-0.0101	0.0251
874.044	4.47	0.0463	-0.0105	0.0254
875.044	4.78	0.0474	-0.0105	0.0264
876.044	5.09	0.0483	-0.0107	0.027
877.043	5.42	0.0492	-0.011	0.0273
878.043	5.72	0.0501	-0.0109	0.0282
879.043	6.02	0.0513	-0.0114	0.0285
880.042	6.37	0.0522	-0.0119	0.0285
881.042	6.68	0.0534	-0.0119	0.0296
882.042	6.98	0.0542	-0.0119	0.0303
883.041	7.28	0.0555	-0.0124	0.0307
884.041	7.58	0.0563	-0.0126	0.0311
885.041	7.88	0.0574	-0.013	0.0315
886.04	8.17	0.0584	-0.0131	0.0322
887.04	8.49	0.0594	-0.0134	0.0326
888.04	8.79	0.0604	-0.0135	0.0334
889.039	9.05	0.0614	-0.0134	0.0346
890.039	9.37	0.0623	-0.0136	0.0351
891.039	9.65	0.0633	-0.0144	0.0346
892.038	9.97	0.0645	-0.0148	0.035
893.038	10.29	0.0656	-0.0148	0.036
894.038	10.57	0.0667	-0.0152	0.0363
895.037	10.88	0.0674	-0.0153	0.0367
896.037	11.16	0.0683	-0.0156	0.0372
897.037	11.43	0.0694	-0.0157	0.0381
898.036	11.72	0.0705	-0.0161	0.0382
899.036	12.01	0.0716	-0.0162	0.0392
900.036	12.31	0.0725	-0.0164	0.0397
901.035	12.6	0.0732	-0.0167	0.0399
902.035	12.86	0.0745	-0.0171	0.0403
903.035	13.17	0.0756	-0.0173	0.041
904.035	13.45	0.0764	-0.0177	0.0411
905.034	13.72	0.0773	-0.0179	0.0415
906.034	14.03	0.0784	-0.0181	0.0422
907.034	14.32	0.0792	-0.0181	0.043
908.033	14.61	0.0805	-0.0185	0.0435
909.033	14.88	0.0814	-0.0189	0.0436
910.033	15.19	0.0823	-0.0187	0.0449
911.032	15.46	0.0835	-0.0192	0.0452
912.032	15.75	0.0845	-0.0191	0.0463
913.032	16.01	0.0856	-0.0199	0.0458
914.031	16.3	0.0864	-0.0201	0.0462
915.031	16.6	0.0874	-0.0202	0.047
916.031	16.87	0.0884	-0.0206	0.0472
917.03	17.14	0.0895	-0.0205	0.0484
918.03	17.41	0.0904	-0.021	0.0484
919.03	17.69	0.0915	-0.0214	0.0487
920.029	17.97	0.0924	-0.0216	0.0492
921.029	18.28	0.0934	-0.0217	0.0501
922.029	18.52	0.0945	-0.0221	0.0504
923.028	18.83	0.0955	-0.0221	0.0513
924.028	19.1	0.0964	-0.0226	0.0513
925.028	19.38	0.0972	-0.0228	0.0517
926.027	19.68	0.0983	-0.0232	0.0519
927.027	19.95	0.0994	-0.0234	0.0526
928.027	20.25	0.1004	-0.0234	0.0535
929.027	20.5	0.1015	-0.0238	0.054
930.026	20.78	0.1024	-0.0241	0.0542
931.026	21.05	0.1034	-0.0243	0.0548
932.026	21.32	0.1045	-0.0247	0.055
933.025	21.59	0.1055	-0.0249	0.0558
934.025	21.91	0.1065	-0.0252	0.056
935.025	22.17	0.1074	-0.0254	0.0567
936.024	22.46	0.1084	-0.0256	0.0572
937.024	22.74	0.1095	-0.0258	0.058
938.024	22.99	0.1104	-0.0263	0.0579
939.023	23.27	0.1114	-0.0261	0.0592
940.023	23.58	0.1125	-0.0267	0.0592
941.023	23.87	0.1134	-0.0269	0.0596
942.022	24.11	0.1144	-0.0271	0.0604
943.022	24.41	0.1154	-0.0271	0.0613
944.022	24.65	0.1163	-0.0277	0.0609
945.021	24.95	0.1174	-0.0279	0.0616
946.021	25.22	0.1185	-0.028	0.0625
947.021	25.48	0.1194	-0.0285	0.0625
948.02	25.79	0.1205	-0.0287	0.0633
949.02	26.05	0.1214	-0.029	0.0634
950.02	26.3	0.1226	-0.0294	0.0637
951.019	26.56	0.1233	-0.0296	0.0642
952.019	26.84	0.1244	-0.0297	0.0652
953.019	27.13	0.1253	-0.0299	0.0656
954.018	27.4	0.1261	-0.0303	0.0656
955.018	27.67	0.1273	-0.0306	0.0663
956.018	27.96	0.1284	-0.031	0.0666
957.018	28.24	0.1295	-0.031	0.0676
958.017	28.5	0.1306	-0.0314	0.0679
959.017	28.76	0.1315	-0.0315	0.0686
960.017	29.03	0.1324	-0.0319	0.0686
961.016	29.33	0.1331	-0.0318	0.0695
962.016	29.6	0.1344	-0.0325	0.0695
963.016	29.89	0.1353	-0.0327	0.07
964.015	30.16	0.1364	-0.0331	0.0703
965.015	30.44	0.1374	-0.0332	0.0711
966.015	30.72	0.1384	-0.0333	0.0719
967.014	30.98	0.1393	-0.0338	0.0718
968.014	31.24	0.1405	-0.0339	0.0728
969.014	31.51	0.1414	-0.0346	0.0724
970.013	31.77	0.1424	-0.0348	0.0728
971.013	32.06	0.1434	-0.0349	0.0737
972.013	32.32	0.1444	-0.0351	0.0742
973.012	32.58	0.1455	-0.0352	0.0751
974.012	32.84	0.1464	-0.0359	0.0748
975.012	33.13	0.1473	-0.036	0.0755
976.011	33.41	0.1484	-0.0363	0.0759
977.011	33.68	0.1496	-0.0364	0.0769
978.011	33.95	0.1503	-0.0366	0.0772
979.01	34.21	0.1514	-0.037	0.0775
980.01	34.48	0.1525	-0.0372	0.0783
981.01	34.78	0.1535	-0.0376	0.0785
982.01	35.02	0.1545	-0.0381	0.0783
983.009	35.28	0.1555	-0.0382	0.0791
984.009	35.56	0.1562	-0.0385	0.0793
985.009	35.82	0.1574	-0.0388	0.08
986.008	36.11	0.1584	-0.039	0.0806
987.008	36.38	0.1595	-0.0396	0.0805
988.008	36.69	0.1605	-0.0394	0.0818
989.007	36.96	0.1613	-0.0401	0.0812
990.007	37.22	0.1624	-0.0401	0.0824
991.007	37.48	0.1632	-0.0404	0.0825
992.006	37.74	0.1644	-0.0407	0.083
993.006	37.99	0.1653	-0.0412	0.083
994.006	38.29	0.1664	-0.0414	0.0837
995.005	38.55	0.1673	-0.0414	0.0845
996.005	38.84	0.1683	-0.0416	0.0852
997.005	39.09	0.1694	-0.0421	0.0853
998.004	39.36	0.1705	-0.0424	0.0858
999.004	39.63	0.1714	-0.0426	0.0862
1000	39.92	0.1726	-0.0431	0.0864
1001	40.2	0.1735	-0.0434	0.0868
1002	40.46	0.1744	-0.0438	0.0869
1003	40.72	0.1752	-0.0436	0.0882
1004	41	0.1764	-0.044	0.0886
1005	41.25	0.1775	-0.0444	0.0888
1006	41.52	0.1784	-0.0447	0.0892
1007	41.8	0.1794	-0.0451	0.0893
1008	42.07	0.1802	-0.0453	0.0897
1009	42.33	0.1811	-0.0453	0.0907
1010	42.61	0.1825	-0.0457	0.0911
1011	42.89	0.1834	-0.0463	0.0911
1012	43.16	0.1843	-0.0461	0.0922
1013	43.42	0.1853	-0.0469	0.0916
1014	43.73	0.1863	-0.0472	0.0921
1015	43.99	0.1873	-0.0473	0.0929
1016	44.25	0.1885	-0.0476	0.0934
1017	44.52	0.1897	-0.0482	0.0935
1018	44.8	0.1903	-0.0484	0.0938
1019	45.07	0.1913	-0.0484	0.0946
1020	45.36	0.1922	-0.0489	0.0946
1021	45.6	0.1936	-0.0492	0.0954
1022	45.87	0.1944	-0.0494	0.0957
1023	46.12	0.1954	-0.0499	0.0958
1024	46.42	0.1963	-0.0502	0.096
1025	46.69	0.1975	-0.0505	0.0967
1026	46.91	0.1985	-0.0507	0.0973
1027	47.21	0.1993	-0.0512	0.0971
1027.99	47.41	0.2003	-0.0517	0.0972
1028.99	47.73	0.2013	-0.0515	0.0984
1029.99	48.03	0.2025	-0.0518	0.099
1030.99	48.28	0.2034	-0.0521	0.0994
1031.99	48.56	0.2043	-0.0523	0.0998
1032.99	48.84	0.2054	-0.0527	0.1002
1033.99	49.1	0.2063	-0.0529	0.1006
1034.99	49.38	0.2075	-0.0534	0.1009
1035.99	49.62	0.2085	-0.0537	0.1013
1036.99	49.9	0.2092	-0.054	0.1014
1037.99	50.2	0.2105	-0.0544	0.1018
1038.99	50.47	0.2112	-0.0544	0.1026
1039.99	50.73	0.2125	-0.0551	0.1025
1040.99	51	0.2134	-0.0553	0.103
1041.99	51.28	0.2143	-0.0558	0.1028
1042.99	51.58	0.2154	-0.0558	0.1039
1043.99	51.83	0.2165	-0.0563	0.1041
1044.99	52.09	0.2174	-0.0566	0.1045
1045.99	52.36	0.2183	-0.0569	0.1047
1046.99	52.66	0.2194	-0.0571	0.1055
1047.99	52.92	0.2203	-0.0574	0.1058
1048.99	53.2	0.2214	-0.0577	0.1063
1049.99	53.45	0.2223	-0.058	0.1064
1050.99	53.7	0.2233	-0.0584	0.1066
1051.99	53.99	0.2242	-0.0585	0.1073
1052.99	54.26	0.2255	-0.0588	0.108
1053.99	54.55	0.2264	-0.0591	0.1085
1054.99	54.81	0.2275	-0.0599	0.108
1055.99	55.06	0.2283	-0.0597	0.109
1056.99	55.36	0.2293	-0.0603	0.1089
1057.99	55.62	0.2303	-0.0605	0.1095
1058.98	55.87	0.2313	-0.0609	0.1097
1059.98	56.17	0.2324	-0.0612	0.1102
1060.98	56.41	0.2333	-0.0613	0.1109
1061.98	56.69	0.2343	-0.0619	0.1108
1062.98	56.97	0.2354	-0.0623	0.1112
1063.98	57.21	0.2364	-0.0623	0.112
1064.98	57.5	0.2373	-0.0625	0.1125
1065.98	57.76	0.2384	-0.0631	0.1124
1066.98	58.05	0.2394	-0.0637	0.1123
1067.98	58.32	0.2403	-0.0634	0.1137
1068.98	58.58	0.2413	-0.064	0.1135
1069.98	58.88	0.2423	-0.0642	0.1141
1070.98	59.16	0.2434	-0.0648	0.1141
1071.98	59.41	0.2445	-0.065	0.1148
1072.98	59.7	0.2454	-0.0654	0.1149
1073.98	59.96	0.2464	-0.0657	0.1152
1074.98	60.22	0.2471	-0.0658	0.1157
1075.98	60.51	0.2484	-0.0664	0.1159
1076.98	60.79	0.2494	-0.0668	0.1162
1077.98	61.08	0.2504	-0.0669	0.1168
1078.98	61.32	0.2513	-0.0673	0.117
1079.98	61.61	0.2523	-0.0675	0.1176
1080.98	61.88	0.2532	-0.0679	0.1177
1081.98	62.13	0.2545	-0.0681	0.1185
1082.98	62.41	0.2553	-0.0685	0.1186
1083.98	62.67	0.2565	-0.069	0.1187
1084.98	62.97	0.2573	-0.0692	0.1192
1085.98	63.21	0.2582	-0.0692	0.1201
1086.98	63.48	0.2593	-0.0699	0.1199
1087.98	63.77	0.2606	-0.0702	0.1204
1088.98	64.06	0.2613	-0.0704	0.1208
1089.97	64.34	0.2623	-0.0707	0.1213
1090.97	64.6	0.2634	-0.0712	0.1213
1091.97	64.87	0.2644	-0.0715	0.1217
1092.97	65.19	0.2653	-0.072	0.1217
1093.97	65.47	0.2664	-0.0721	0.1227
1094.97	65.71	0.2674	-0.0725	0.1227
1095.97	66.02	0.2685	-0.073	0.1229
1096.97	66.26	0.2693	-0.073	0.1237
1097.97	66.53	0.2702	-0.0732	0.1242
1098.97	66.82	0.2713	-0.0738	0.1241
1099.97	67.06	0.2723	-0.0738	0.1251
1100.97	67.35	0.2735	-0.0745	0.125
1101.97	67.6	0.2743	-0.0747	0.1252
1102.97	67.89	0.2753	-0.0749	0.126
1103.97	68.16	0.2764	-0.0753	0.1261
1104.97	68.44	0.2773	-0.0758	0.1261
1105.97	68.71	0.2785	-0.0755	0.1279
1106.97	68.98	0.2793	-0.0763	0.127
1107.97	69.27	0.2805	-0.0767	0.1276
1108.97	69.58	0.2814	-0.0771	0.1277
1109.97	69.82	0.2822	-0.0774	0.1277
1110.97	70.08	0.2834	-0.0776	0.1285
1111.97	70.35	0.2843	-0.078	0.1286
1112.97	70.64	0.2854	-0.0786	0.1286
1113.97	70.91	0.2863	-0.0788	0.129
1114.97	71.21	0.2873	-0.0787	0.1302
1115.97	71.47	0.288	-0.0792	0.1301
1116.97	71.74	0.2891	-0.0798	0.13
1117.97	72.05	0.2903	-0.08	0.1307
1118.97	72.36	0.2913	-0.0803	0.1312
1119.97	72.61	0.2926	-0.0807	0.1315
1120.97	72.87	0.2933	-0.0812	0.1313
1121.96	73.16	0.2944	-0.0816	0.1316
1122.96	73.42	0.2953	-0.0818	0.1322
1123.96	73.68	0.2965	-0.0823	0.1323
1124.96	73.97	0.2974	-0.0826	0.1326
1125.96	74.24	0.2983	-0.0828	0.1332
1126.96	74.52	0.2993	-0.0832	0.1333
1127.96	74.77	0.3001	-0.0834	0.1338
1128.96	75.03	0.3013	-0.0835	0.1347
1129.96	75.31	0.3024	-0.0845	0.1338
1130.96	75.59	0.3033	-0.0846	0.1346
1131.96	75.88	0.3045	-0.0847	0.1355
1132.96	76.14	0.3054	-0.0853	0.1352
1133.96	76.39	0.3063	-0.0855	0.1358
1134.96	76.66	0.3073	-0.086	0.1356
1135.96	76.93	0.3085	-0.0866	0.1358
1136.96	77.18	0.3095	-0.0866	0.1367
1137.96	77.43	0.3102	-0.087	0.1368
1138.96	77.7	0.3115	-0.0874	0.1371
1139.96	77.94	0.3122	-0.0874	0.1379
1140.96	78.19	0.3133	-0.088	0.1378
1141.96	78.45	0.3143	-0.0886	0.1376
1142.96	78.72	0.3153	-0.089	0.1379
1143.93	78.99	0.3163	-0.0891	0.1386
1144.93	78.51	0.3156	-0.0895	0.1371
1145.93	77.99	0.3141	-0.0889	0.1367
1146.93	77.49	0.3126	-0.0882	0.1367
1147.93	76.99	0.3113	-0.088	0.1357
1148.93	76.49	0.3099	-0.0877	0.1349
1149.93	76	0.3084	-0.0868	0.1352
1150.93	75.5	0.3069	-0.0865	0.1344
1151.93	75	0.3055	-0.0862	0.1336
1152.93	74.49	0.304	-0.086	0.1324
1153.93	73.98	0.3025	-0.0854	0.1321
1154.93	73.47	0.3011	-0.0853	0.1309
1155.93	72.97	0.2994	-0.0846	0.1306
1156.93	72.48	0.2978	-0.0843	0.1297
1157.93	71.98	0.2963	-0.0834	0.1299
1158.93	71.49	0.2949	-0.0831	0.1291
1159.93	70.98	0.2934	-0.083	0.1279
1160.93	70.47	0.2919	-0.0822	0.1279
1161.93	69.97	0.2903	-0.0822	0.1263
1162.93	69.49	0.2887	-0.0815	0.1261
1163.93	69	0.2871	-0.0812	0.1251
1164.93	68.48	0.2856	-0.0809	0.1242
1165.93	67.99	0.2838	-0.0802	0.1239
1166.92	67.49	0.2826	-0.0799	0.1233
1167.92	66.99	0.2809	-0.0796	0.1221
1168.92	66.5	0.2792	-0.079	0.1217
1169.92	65.97	0.2775	-0.0782	0.1215
1170.92	65.49	0.2761	-0.0779	0.1207
1171.92	64.98	0.2743	-0.0771	0.1205
1172.92	64.5	0.2731	-0.077	0.1194
1173.92	63.98	0.2714	-0.0767	0.1182
1174.92	63.48	0.2696	-0.0758	0.1183
1175.92	62.98	0.268	-0.0753	0.1178
1176.92	62.5	0.2665	-0.0751	0.1166
1177.92	62.02	0.2649	-0.0746	0.116
1178.92	61.49	0.2632	-0.0742	0.1152
1179.92	60.98	0.2617	-0.0738	0.1144
1180.92	60.48	0.2603	-0.0733	0.1141
1181.92	59.98	0.2584	-0.0729	0.1131
1182.92	59.51	0.2569	-0.0721	0.1131
1183.92	58.98	0.2551	-0.0718	0.1118
1184.92	58.49	0.2538	-0.0709	0.1123
1185.92	57.99	0.252	-0.0707	0.1109
1186.92	57.49	0.2503	-0.0703	0.1099
1187.92	56.99	0.2485	-0.0699	0.1089
1188.92	56.48	0.2471	-0.0694	0.1086
1189.92	55.99	0.2455	-0.0691	0.1075
1190.92	55.49	0.2437	-0.0689	0.1063
1191.92	54.97	0.2421	-0.0676	0.1072
1192.92	54.46	0.2403	-0.0676	0.1055
1193.92	53.99	0.2386	-0.0668	0.1052
1194.92	53.49	0.2369	-0.0666	0.1039
1195.92	52.98	0.2353	-0.066	0.1036
1196.92	52.49	0.2338	-0.0655	0.1031
1197.92	51.99	0.2319	-0.0652	0.1018
1198.91	51.49	0.2305	-0.0646	0.1016
1199.91	50.99	0.2285	-0.0641	0.1006
1200.91	50.48	0.227	-0.0636	0.1
1201.91	50	0.2253	-0.0631	0.0993
1202.91	49.49	0.2234	-0.0622	0.0992
1203.91	48.98	0.2219	-0.0618	0.0985
1204.91	48.47	0.2199	-0.0611	0.0981
1205.91	47.99	0.2184	-0.0609	0.0969
1206.91	47.49	0.2166	-0.0604	0.096
1207.91	46.99	0.2149	-0.0599	0.0953
1208.91	46.5	0.2134	-0.0595	0.0947
1209.91	45.96	0.2114	-0.0587	0.0943
1210.91	45.48	0.2098	-0.0584	0.0932
1211.91	45	0.2081	-0.0578	0.0928
1212.91	44.5	0.2064	-0.0574	0.0919
1213.91	43.99	0.2047	-0.056	0.0929
1214.91	43.48	0.2028	-0.056	0.091
1215.91	43	0.2012	-0.0555	0.0903
1216.91	42.49	0.1991	-0.0549	0.0895
1217.91	42	0.1974	-0.0546	0.0885
1218.91	41.48	0.1957	-0.0539	0.0881
1219.91	41	0.1941	-0.0534	0.0875
1220.91	40.49	0.1922	-0.0524	0.0876
1221.91	40	0.1904	-0.0523	0.0859
1222.91	39.49	0.1886	-0.0522	0.0844
1223.91	38.97	0.1869	-0.0516	0.0839
1224.91	38.49	0.1852	-0.051	0.0833
1225.91	37.99	0.1834	-0.0504	0.0829
1226.91	37.51	0.1816	-0.0497	0.0823
1227.91	37	0.1799	-0.0493	0.0814
1228.91	36.49	0.1781	-0.0486	0.081
1229.9	35.99	0.1762	-0.0481	0.0801
1230.9	35.48	0.1745	-0.0478	0.079
1231.9	35	0.1724	-0.0471	0.0783
1232.9	34.49	0.1707	-0.0465	0.0778
1233.9	33.99	0.1688	-0.046	0.077
1234.9	33.48	0.1669	-0.0453	0.0765
1235.9	32.99	0.1651	-0.0447	0.0758
1236.9	32.51	0.1634	-0.0441	0.0754
1237.9	31.99	0.1616	-0.0436	0.0744
1238.9	31.5	0.1597	-0.0431	0.0735
1239.9	30.98	0.158	-0.0428	0.0726
1240.9	30.49	0.1558	-0.0417	0.0725
1241.9	30.01	0.1541	-0.0414	0.0713
1242.9	29.51	0.1523	-0.0408	0.0708
1243.9	29	0.1504	-0.0402	0.07
1244.9	28.5	0.1487	-0.0399	0.069
1245.9	28	0.1465	-0.0394	0.0677
1246.9	27.49	0.1448	-0.0387	0.0675
1247.9	26.98	0.1428	-0.0381	0.0667
1248.9	26.49	0.1409	-0.0374	0.0662
1249.9	25.99	0.139	-0.0373	0.0646
1250.9	25.49	0.1372	-0.0365	0.0644
1251.9	25	0.1354	-0.0362	0.0631
1252.9	24.49	0.1333	-0.0352	0.063
1253.9	23.99	0.1318	-0.0345	0.0629
1254.9	23.49	0.1296	-0.0344	0.0608
1255.9	22.99	0.1279	-0.0336	0.0607
1256.9	22.49	0.1257	-0.0332	0.0593
1257.9	21.99	0.1243	-0.0326	0.0592
1258.9	21.48	0.122	-0.0319	0.0583
1259.9	20.98	0.1201	-0.0312	0.0577
1260.89	20.49	0.1181	-0.0309	0.0564
1261.89	19.98	0.1159	-0.0302	0.0556
1262.89	19.47	0.1143	-0.0299	0.0546
1263.89	19	0.1121	-0.0289	0.0544
1264.89	18.49	0.1102	-0.0287	0.0528
1265.89	18	0.1082	-0.028	0.0523
1266.89	17.5	0.1064	-0.0273	0.0518
1267.89	16.97	0.1045	-0.0269	0.0508
1268.89	16.49	0.1026	-0.0262	0.0504
1269.89	15.99	0.1005	-0.0256	0.0493
1270.89	15.49	0.0987	-0.025	0.0487
1271.89	14.99	0.0965	-0.0244	0.0477
1272.89	14.52	0.0946	-0.0239	0.0468
1273.89	13.99	0.0927	-0.0234	0.0458
1274.89	13.49	0.0907	-0.0229	0.045
1275.89	13	0.0888	-0.0221	0.0447
1276.89	12.49	0.0867	-0.0217	0.0433
1277.89	12.01	0.0845	-0.021	0.0426
1278.89	11.51	0.0827	-0.0205	0.0416
1279.89	11	0.0807	-0.0199	0.041
1280.89	10.49	0.0786	-0.0188	0.0411
1281.89	10	0.0767	-0.0187	0.0393
1282.89	9.5	0.0748	-0.0182	0.0385
1283.89	9	0.0728	-0.0176	0.0376
1284.89	8.5	0.0709	-0.0172	0.0365
1285.89	8	0.0689	-0.0164	0.0362
1286.89	7.52	0.067	-0.0157	0.0356
1287.89	7	0.0649	-0.0154	0.034
1288.89	6.49	0.0629	-0.0148	0.0333
1289.89	6.01	0.0609	-0.0143	0.0324
1290.89	5.5	0.0587	-0.0135	0.0317
1291.88	5.01	0.057	-0.013	0.0311
1292.88	4.49	0.0549	-0.0124	0.03
1293.88	4.02	0.0531	-0.0118	0.0295
1294.88	3.51	0.051	-0.0113	0.0284
1295.88	3	0.0491	-0.011	0.0272
1296.88	2.51	0.0471	-0.0101	0.0269
1297.88	2	0.0452	-0.0097	0.0257
1298.88	1.52	0.0433	-0.009	0.0253
1299.88	1.01	0.0414	-0.0086	0.0243
1299.89	0.99	0.0413	-0.0085	0.0243
1300.89	1.12	0.0415	-0.0091	0.0233
1301.89	1.6	0.0424	-0.009	0.0244
1302.89	2.02	0.0433	-0.0092	0.025
1303.89	2.37	0.0447	-0.0092	0.0263
1304.89	2.74	0.0459	-0.0093	0.0273
1305.89	3.07	0.0468	-0.0096	0.0275
1306.89	3.41	0.048	-0.0101	0.0277
1307.88	3.75	0.049	-0.01	0.029
1308.88	4.09	0.0497	-0.0101	0.0296
1309.88	4.41	0.0508	-0.0108	0.0293
1310.88	4.75	0.0518	-0.0108	0.0303
1311.88	5.08	0.053	-0.0107	0.0316
1312.88	5.4	0.0542	-0.0113	0.0317
1313.88	5.68	0.0551	-0.0115	0.0321
1314.88	5.99	0.0561	-0.0119	0.0322
1315.88	6.3	0.057	-0.0118	0.0333
1316.88	6.6	0.0583	-0.0122	0.0338
1317.88	6.88	0.0591	-0.0127	0.0338
1318.88	7.2	0.0602	-0.013	0.0343
1319.88	7.48	0.061	-0.0131	0.0349
1320.88	7.77	0.0621	-0.0128	0.0365
1321.88	8.09	0.0632	-0.0136	0.0359
1322.88	8.35	0.0641	-0.0138	0.0365
1323.88	8.65	0.0652	-0.0142	0.0368
1324.88	8.95	0.0661	-0.0143	0.0376
1325.88	9.25	0.0672	-0.0146	0.038
1326.88	9.53	0.0681	-0.0144	0.0394
1327.88	9.82	0.0691	-0.0149	0.0393
1328.88	10.09	0.0702	-0.015	0.0402
1329.88	10.41	0.0711	-0.0153	0.0405
1330.88	10.7	0.0721	-0.0154	0.0413
1331.88	10.96	0.0734	-0.016	0.0415
1332.88	11.22	0.0741	-0.0156	0.043
1333.88	11.51	0.0749	-0.0161	0.0428
1334.88	11.79	0.0762	-0.0165	0.0432
1335.88	12.06	0.0771	-0.0166	0.0439
1336.88	12.4	0.0783	-0.0171	0.044
1337.88	12.67	0.0792	-0.017	0.0452
1338.87	12.96	0.0801	-0.0174	0.0452
1339.87	13.23	0.0812	-0.018	0.0453
1340.87	13.52	0.0822	-0.0179	0.0463
1341.87	13.8	0.0833	-0.0182	0.047
1342.87	14.07	0.0843	-0.0189	0.0465
1343.87	14.35	0.0854	-0.0188	0.0477
1344.87	14.61	0.0863	-0.019	0.0484
1345.87	14.9	0.0874	-0.019	0.0494
1346.87	15.18	0.088	-0.0197	0.0487
1347.87	15.46	0.0891	-0.0199	0.0494
1348.87	15.71	0.0901	-0.02	0.0501
1349.87	16.01	0.0913	-0.0203	0.0507
1350.87	16.29	0.0919	-0.0207	0.0506
1351.87	16.57	0.0933	-0.0208	0.0518
1352.87	16.85	0.094	-0.0207	0.0527
1353.87	17.13	0.095	-0.0213	0.0523
1354.87	17.41	0.0961	-0.0215	0.0533
1355.87	17.68	0.097	-0.0217	0.0537
1356.87	17.95	0.0983	-0.0218	0.0546
1357.87	18.22	0.0992	-0.0221	0.0549
1358.87	18.51	0.1001	-0.0225	0.0552
1359.87	18.75	0.1012	-0.0229	0.0555
1360.87	19.06	0.1023	-0.023	0.0564
1361.87	19.33	0.1029	-0.0233	0.0565
1362.87	19.57	0.1044	-0.0237	0.0571
1363.87	19.9	0.1053	-0.0237	0.058
1364.87	20.17	0.1064	-0.0242	0.0581
1365.87	20.44	0.1073	-0.0243	0.0588
1366.87	20.73	0.1081	-0.0243	0.0595
1367.87	21	0.1089	-0.0246	0.0597
1368.87	21.26	0.1099	-0.0247	0.0604
1369.86	21.53	0.1115	-0.0252	0.0611
1370.86	21.83	0.1119	-0.0258	0.0605
1371.86	22.08	0.1128	-0.0259	0.0611
1372.86	22.37	0.1148	-0.0262	0.0624
1373.86	22.64	0.1144	-0.0263	0.0619
1374.86	22.9	0.1154	-0.0267	0.0621
1375.86	23.18	0.1164	-0.0268	0.0627
1376.86	23.48	0.1188	-0.0267	0.0655
1377.86	23.73	0.1187	-0.0272	0.0643
1378.86	24.01	0.1194	-0.0277	0.0641
1379.86	24.28	0.1212	-0.028	0.0653
1380.86	24.57	0.1229	-0.0283	0.0664
1381.86	24.8	0.1235	-0.0284	0.0668
1382.86	25.08	0.1251	-0.0286	0.068
1383.86	25.36	0.126	-0.0289	0.0683
1384.86	25.64	0.126	-0.0289	0.0683
1385.86	25.91	0.1262	-0.0294	0.0673
1386.86	26.16	0.128	-0.0298	0.0685
1387.86	26.43	0.1298	-0.0299	0.0701
1388.86	26.73	0.1293	-0.0302	0.069
1389.86	27	0.1312	-0.0305	0.0702
1390.86	27.29	0.1317	-0.0309	0.0699
1391.86	27.56	0.1322	-0.0311	0.07
1392.86	27.82	0.1347	-0.0311	0.0725
1393.86	27.93	0.1355	-0.0314	0.0728
1394.86	28.16	0.1363	-0.0319	0.0725
1395.86	28.39	0.1371	-0.0321	0.073
1396.86	28.93	0.1369	-0.0324	0.0722
1397.86	29.23	0.1398	-0.0323	0.0753
1398.86	29.47	0.1411	-0.0331	0.075
1399.86	29.73	0.1404	-0.033	0.0744
1400.85	30	0.1424	-0.0334	0.0757
1401.85	30.27	0.144	-0.0335	0.0771
1402.85	30.54	0.1435	-0.0342	0.0752
1403.85	30.79	0.1443	-0.0344	0.0757
1404.85	31.09	0.1456	-0.0347	0.0764
1405.85	31.34	0.1467	-0.0348	0.0773
1406.85	31.62	0.1475	-0.0355	0.0767
1407.85	31.9	0.1483	-0.0354	0.0776
1408.85	32.17	0.1497	-0.0356	0.0786
1409.85	32.45	0.1507	-0.0361	0.0785
1410.85	32.68	0.1527	-0.0362	0.0804
1411.85	32.96	0.1537	-0.0367	0.0804
1412.85	33.21	0.1541	-0.0369	0.0803
1413.85	33.51	0.1553	-0.0372	0.0811
1414.85	33.76	0.1557	-0.0373	0.0811
1415.85	34.05	0.1575	-0.0378	0.082
1416.85	34.32	0.1587	-0.0378	0.0831
1417.85	34.6	0.1591	-0.0382	0.0827
1418.85	34.84	0.16	-0.0382	0.0837
1419.85	35.11	0.1614	-0.0386	0.0843
1420.85	35.38	0.162	-0.039	0.084
1421.85	35.65	0.1632	-0.0394	0.0846
1422.85	35.94	0.1642	-0.0397	0.0848
1423.85	36.18	0.1652	-0.0398	0.0856
1424.85	36.43	0.1662	-0.0403	0.0857
1425.85	36.71	0.1672	-0.0404	0.0865
1426.85	36.99	0.1682	-0.0409	0.0867
1427.85	37.26	0.1693	-0.0409	0.0877
1428.85	37.52	0.1702	-0.0415	0.0873
1429.85	37.8	0.171	-0.0416	0.088
1430.85	38.06	0.1721	-0.0422	0.0879
1431.84	38.32	0.1731	-0.0421	0.089
1432.84	38.59	0.1739	-0.0424	0.0893
1433.84	38.85	0.175	-0.043	0.0892
1434.84	39.13	0.176	-0.0428	0.0906
1435.84	39.41	0.1769	-0.0435	0.09
1436.84	39.71	0.1783	-0.0431	0.0922
1437.84	39.94	0.1793	-0.044	0.0914
1438.84	40.22	0.1802	-0.0442	0.092
1439.84	40.47	0.1812	-0.0442	0.0931
1440.84	40.75	0.182	-0.0448	0.0926
1441.84	41.03	0.1832	-0.0453	0.0927
1442.84	41.29	0.1842	-0.0455	0.0935
1443.84	41.59	0.1852	-0.0455	0.0943
1444.84	41.87	0.186	-0.0457	0.0947
1445.84	42.14	0.1871	-0.0458	0.0956
1446.84	42.42	0.1879	-0.0467	0.0948
1447.84	42.66	0.1891	-0.0469	0.0955
1448.84	42.94	0.1904	-0.0471	0.0963
1449.84	43.22	0.1911	-0.0472	0.0969
1450.84	43.48	0.1921	-0.0475	0.0973
1451.84	43.73	0.1929	-0.0478	0.0973
1452.84	44.02	0.1942	-0.0481	0.0981
1453.84	44.28	0.1951	-0.0486	0.0979
1454.84	44.53	0.1962	-0.0491	0.0982
1455.84	44.8	0.1974	-0.0491	0.0993
1456.84	45.1	0.1981	-0.0496	0.0992
1457.84	45.35	0.199	-0.0496	0.1
1458.84	45.62	0.2	-0.0499	0.1004
1459.84	45.86	0.2015	-0.0505	0.1007
1460.84	46.17	0.2023	-0.0508	0.1009
1461.84	46.41	0.2034	-0.0509	0.1017
1462.84	46.69	0.2042	-0.0512	0.1019
1463.83	46.95	0.2052	-0.0516	0.1021
1464.83	47.23	0.2061	-0.0522	0.1019
1465.83	47.47	0.2073	-0.0526	0.1023
1466.83	47.76	0.2082	-0.0524	0.1035
1467.83	48.05	0.2094	-0.0529	0.1038
1468.83	48.31	0.2101	-0.053	0.1042
1469.83	48.6	0.2111	-0.0535	0.1043
1470.83	48.87	0.212	-0.0536	0.105
1471.83	49.1	0.2131	-0.0546	0.1042
1472.83	49.4	0.2141	-0.0543	0.1056
1473.83	49.66	0.2152	-0.0543	0.1067
1474.83	49.92	0.2161	-0.0549	0.1065
1475.83	50.2	0.2171	-0.0552	0.1068
1476.83	50.48	0.2184	-0.0558	0.1071
1477.83	50.73	0.219	-0.0557	0.1078
1478.83	51	0.2203	-0.0559	0.1088
1479.83	51.26	0.2212	-0.0563	0.1088
1480.83	51.55	0.2222	-0.0566	0.1092
1481.83	51.79	0.2231	-0.0571	0.1091
1482.83	52.08	0.2242	-0.0575	0.1094
1483.83	52.36	0.225	-0.0581	0.109
1484.83	52.63	0.2261	-0.058	0.1103
1485.83	52.89	0.2272	-0.0585	0.1104
1486.83	53.16	0.228	-0.0589	0.1103
1487.83	53.42	0.2291	-0.0587	0.1119
1488.83	53.67	0.2303	-0.0595	0.1115
1489.83	53.96	0.2314	-0.0597	0.1123
1490.83	54.22	0.2323	-0.06	0.1124
1491.83	54.5	0.2332	-0.0602	0.113
1492.83	54.76	0.2341	-0.0605	0.1133
1493.83	55.04	0.2352	-0.0608	0.1139
1494.82	55.29	0.236	-0.061	0.1143
1495.82	55.57	0.2372	-0.0614	0.1147
1496.82	55.86	0.2383	-0.0618	0.1149
1497.82	56.15	0.2391	-0.062	0.1153
1498.82	56.39	0.2401	-0.0625	0.1152
1499.82	56.65	0.2411	-0.0632	0.115
1500.82	56.9	0.2421	-0.063	0.1163
1501.82	57.19	0.2433	-0.0634	0.1167
1502.82	57.46	0.2442	-0.064	0.1165
1503.82	57.73	0.245	-0.0643	0.1167
1504.82	57.99	0.2461	-0.0643	0.1178
1505.82	58.27	0.2469	-0.0646	0.118
1506.82	58.54	0.2482	-0.0652	0.1182
1507.82	58.81	0.249	-0.0655	0.1183
1508.82	59.07	0.2503	-0.0659	0.1188
1509.82	59.37	0.2511	-0.0658	0.1197
1510.82	59.64	0.2522	-0.066	0.1205
1511.82	59.87	0.253	-0.0663	0.1207
1512.82	60.14	0.254	-0.0673	0.1197
1513.82	60.41	0.2551	-0.0669	0.1216
1514.82	60.68	0.2563	-0.0676	0.1213
1515.82	60.95	0.2571	-0.0682	0.1209
1516.82	61.24	0.2581	-0.0683	0.1218
1517.82	61.49	0.2591	-0.0686	0.1221
1518.82	61.74	0.2601	-0.0685	0.1233
1519.82	62.03	0.2613	-0.069	0.1236
1520.82	62.31	0.2622	-0.069	0.1245
1521.82	62.58	0.2633	-0.0699	0.1238
1522.82	62.87	0.2642	-0.0704	0.1237
1523.82	63.13	0.2651	-0.0705	0.1245
1524.82	63.4	0.266	-0.0709	0.1246
1525.81	63.65	0.2672	-0.071	0.1254
1526.81	63.95	0.2683	-0.0712	0.1262
1527.81	64.21	0.2691	-0.0719	0.1257
1528.81	64.51	0.27	-0.072	0.1264
1529.81	64.76	0.2711	-0.0721	0.1273
1530.81	65.03	0.272	-0.0727	0.127
1531.81	65.29	0.2731	-0.0734	0.1267
1532.81	65.56	0.274	-0.0738	0.1267
1533.81	65.83	0.275	-0.0739	0.1275
1534.81	66.11	0.2761	-0.0745	0.1276
1535.81	66.39	0.2771	-0.0741	0.1292
1536.81	66.67	0.2783	-0.0738	0.1311
1537.81	66.94	0.2792	-0.0756	0.1284
1538.81	67.22	0.2803	-0.0758	0.1292
1539.81	67.48	0.2813	-0.076	0.1297
1540.81	67.76	0.2822	-0.0758	0.1309
1541.81	68.05	0.283	-0.0761	0.1312
1542.81	68.31	0.2842	-0.0765	0.1315
1543.81	68.6	0.2852	-0.0767	0.1321
1544.81	68.87	0.2863	-0.0779	0.1308
1545.81	69.13	0.287	-0.0779	0.1316
1546.81	69.43	0.2882	-0.0771	0.1345
1547.81	69.69	0.2892	-0.0775	0.1345
1548.81	70.01	0.2901	-0.0798	0.1309
1549.81	70.28	0.291	-0.0783	0.1347
1550.81	70.56	0.2921	-0.0802	0.1321
1551.81	70.83	0.2932	-0.0789	0.1358
1552.81	71.1	0.2938	-0.0798	0.1346
1553.81	71.37	0.295	-0.0808	0.1338
1554.81	71.66	0.2961	-0.0806	0.1354
1555.81	71.93	0.2971	-0.0813	0.135
1556.8	72.22	0.298	-0.0824	0.1336
1557.8	72.46	0.2992	-0.083	0.1336
1558.8	72.77	0.3	-0.0812	0.1379
1559.8	73.03	0.3011	-0.0835	0.1344
1560.8	73.29	0.3021	-0.082	0.1384
1561.8	73.61	0.3031	-0.0822	0.1392
1562.8	73.88	0.3041	-0.0843	0.136
1563.8	74.15	0.3052	-0.0836	0.1385
1564.8	74.41	0.3063	-0.0829	0.1409
1565.8	74.67	0.3072	-0.084	0.1396
1566.8	74.92	0.3081	-0.0858	0.137
1567.8	75.2	0.3094	-0.0856	0.1385
1568.8	75.48	0.3101	-0.086	0.1385
1569.8	75.76	0.3109	-0.0852	0.141
1570.8	76.04	0.3122	-0.0856	0.1415
1571.8	76.32	0.313	-0.0858	0.1418
1572.8	76.59	0.3142	-0.0872	0.1402
1573.8	76.87	0.3151	-0.0859	0.1437
1574.8	77.13	0.3162	-0.0882	0.1402
1575.8	77.4	0.317	-0.0873	0.1429
1576.8	77.68	0.318	-0.0873	0.1439
1577.8	77.95	0.3191	-0.0888	0.142
1578.8	78.19	0.3198	-0.0891	0.1421
1579.8	78.46	0.321	-0.0888	0.1438
1580.8	78.72	0.3221	-0.0891	0.1444
1581.8	78.98	0.3231	-0.0897	0.1442
1582.8	79.24	0.3241	-0.0896	0.1453
1583.8	79.5	0.3252	-0.0909	0.1439
1584.8	79.74	0.326	-0.091	0.1445
1585.8	80.01	0.3272	-0.092	0.1437
1586.8	80.27	0.3283	-0.0915	0.1458
1587.8	80.52	0.3295	-0.0926	0.1449
1588.79	80.76	0.3301	-0.0928	0.1451
1589.65	80.99	0.3308	-0.0928	0.1456
1590.65	80.53	0.3306	-0.0927	0.1458
1591.64	80.02	0.3285	-0.0923	0.1444
1592.64	79.53	0.327	-0.092	0.1435
1593.64	79.01	0.3264	-0.0915	0.1438
1594.64	78.5	0.3241	-0.0911	0.1424
1595.64	78.01	0.3234	-0.0907	0.1426
1596.64	77.51	0.3219	-0.0902	0.1419
1597.64	77	0.3196	-0.09	0.14
1598.64	76.51	0.3182	-0.0894	0.14
1599.64	76.01	0.3167	-0.089	0.1392
1600.64	75.48	0.3162	-0.089	0.1387
1601.64	74.99	0.3149	-0.0883	0.1388
1602.64	74.49	0.3124	-0.0879	0.137
1603.64	74.02	0.3106	-0.0877	0.1357
1604.64	73.49	0.3092	-0.087	0.1356
1605.64	72.99	0.3085	-0.0864	0.1361
1606.64	72.5	0.3069	-0.0859	0.1357
1607.64	72.02	0.3048	-0.0856	0.134
1608.64	71.5	0.3035	-0.0854	0.1333
1609.64	71.01	0.3017	-0.0844	0.1333
1610.64	70.5	0.3005	-0.0843	0.1323
1611.64	70	0.2984	-0.0838	0.1312
1612.64	69.5	0.2963	-0.0834	0.1299
1613.64	68.98	0.2967	-0.0831	0.1308
1614.64	68.5	0.2953	-0.0823	0.1311
1615.64	68.01	0.2919	-0.0816	0.129
1616.64	67.51	0.2901	-0.0813	0.1279
1617.64	67.01	0.2895	-0.081	0.128
1618.64	66.49	0.2872	-0.0803	0.1269
1619.64	66	0.2857	-0.0799	0.1262
1620.64	65.5	0.2836	-0.0796	0.1247
1621.64	64.99	0.2827	-0.0794	0.1243
1622.63	64.5	0.2819	-0.079	0.1243
1623.63	64	0.2793	-0.0779	0.1239
1624.63	63.51	0.2781	-0.0777	0.1231
1625.63	63.03	0.2761	-0.0772	0.122
1626.63	62.5	0.2741	-0.0771	0.1202
1627.63	62.01	0.272	-0.0762	0.1199
1628.63	61.5	0.2708	-0.0757	0.1197
1629.63	61.01	0.2702	-0.0748	0.121
1630.63	60.51	0.2679	-0.0748	0.1187
1631.63	60	0.2675	-0.0744	0.1191
1632.63	59.5	0.2656	-0.0741	0.1178
1633.63	59.01	0.2626	-0.0735	0.1159
1634.63	58.51	0.2624	-0.0726	0.1175
1635.63	58.02	0.2597	-0.0722	0.1157
1636.63	57.49	0.2594	-0.0719	0.1158
1637.63	57.01	0.2574	-0.0714	0.115
1638.63	56.48	0.2552	-0.0711	0.1134
1639.63	56.03	0.2533	-0.0704	0.1128
1640.63	55.48	0.2521	-0.0699	0.1127
1641.63	55.02	0.2499	-0.0695	0.1113
1642.63	54.51	0.2481	-0.0687	0.111
1643.63	54	0.2476	-0.0687	0.1104
1644.63	53.51	0.2448	-0.068	0.1091
1645.63	53	0.2441	-0.0673	0.1097
1646.63	52.51	0.2417	-0.0667	0.1086
1647.63	52.02	0.24	-0.0662	0.1078
1648.63	51.51	0.2388	-0.0659	0.1073
1649.63	51.02	0.2369	-0.0651	0.107
1650.63	50.51	0.2347	-0.0649	0.1053
1651.63	50.01	0.2335	-0.0642	0.1052
1652.63	49.51	0.2318	-0.0638	0.1045
1653.62	49.02	0.2302	-0.0632	0.1042
1654.62	48.49	0.2283	-0.0627	0.1032
1655.62	47.99	0.2265	-0.0621	0.1024
1656.62	47.5	0.2251	-0.0617	0.1018
1657.62	46.99	0.2231	-0.0614	0.1006
1658.62	46.51	0.2212	-0.0607	0.1
1659.62	45.99	0.2199	-0.0599	0.1003
1660.62	45.48	0.218	-0.0595	0.0993
1661.62	45.02	0.2162	-0.0587	0.099
1662.62	44.51	0.2145	-0.0584	0.0979
1663.62	44.02	0.2127	-0.0581	0.0968
1664.62	43.51	0.2107	-0.057	0.097
1665.62	43.03	0.2094	-0.057	0.0957
1666.62	42.5	0.2075	-0.0566	0.0946
1667.62	42.02	0.2058	-0.0557	0.0946
1668.62	41.49	0.2041	-0.0552	0.0939
1669.62	41.02	0.2021	-0.0549	0.0925
1670.62	40.49	0.2001	-0.0546	0.0912
1671.62	40.02	0.1989	-0.0537	0.0918
1672.62	39.51	0.1965	-0.0531	0.0904
1673.62	39	0.1953	-0.0525	0.0906
1674.62	38.5	0.1932	-0.0522	0.0889
1675.62	38.01	0.1915	-0.0516	0.0885
1676.62	37.51	0.1897	-0.0512	0.0875
1677.62	37.02	0.1879	-0.0505	0.0871
1678.62	36.53	0.1857	-0.0498	0.0862
1679.62	36.01	0.1841	-0.0493	0.0857
1680.62	35.52	0.1823	-0.0485	0.0855
1681.62	35.02	0.1807	-0.048	0.0849
1682.62	34.5	0.1787	-0.0477	0.0835
1683.62	34	0.1766	-0.047	0.0828
1684.61	33.5	0.1748	-0.0463	0.0824
1685.61	33.03	0.1731	-0.0458	0.0816
1686.61	32.52	0.1713	-0.0452	0.0809
1687.61	32.02	0.1692	-0.0447	0.08
1688.61	31.51	0.1674	-0.0442	0.0792
1689.61	31.01	0.1656	-0.0432	0.0792
1690.61	30.51	0.1638	-0.043	0.0779
1691.61	30.01	0.1621	-0.0424	0.0774
1692.61	29.5	0.1598	-0.0419	0.076
1693.61	29.01	0.158	-0.0415	0.0751
1694.61	28.51	0.1562	-0.0408	0.0747
1695.61	28.01	0.1543	-0.0403	0.0738
1696.61	27.51	0.1524	-0.0394	0.0737
1697.61	27	0.1508	-0.039	0.0729
1698.61	26.53	0.1488	-0.0385	0.072
1699.61	26	0.1468	-0.0381	0.0707
1700.61	25.5	0.1449	-0.0369	0.0712
1701.61	25.02	0.143	-0.0365	0.0701
1702.61	24.53	0.1411	-0.0363	0.0687
1703.61	24.01	0.139	-0.0353	0.0685
1704.61	23.52	0.1371	-0.0349	0.0674
1705.61	23.02	0.1352	-0.0342	0.0668
1706.61	22.51	0.1335	-0.0338	0.0659
1707.61	22	0.1313	-0.0332	0.065
1708.61	21.49	0.1295	-0.0329	0.0639
1709.61	21	0.1277	-0.0323	0.0632
1710.61	20.51	0.1258	-0.0316	0.0627
1711.61	20.01	0.1238	-0.0308	0.0623
1712.61	19.51	0.1217	-0.0304	0.0609
1713.61	19.04	0.1202	-0.0301	0.06
1714.61	18.5	0.1181	-0.0293	0.0596
1715.6	18.02	0.1158	-0.0288	0.0583
1716.6	17.52	0.114	-0.0283	0.0575
1717.6	17.02	0.112	-0.0273	0.0575
1718.6	16.51	0.1101	-0.0271	0.056
1719.6	16	0.108	-0.0264	0.0553
1720.6	15.52	0.1061	-0.0259	0.0544
1721.6	15.02	0.1041	-0.0255	0.0532
1722.6	14.52	0.1021	-0.0247	0.0526
1723.6	14.01	0.1002	-0.024	0.0523
1724.6	13.51	0.0983	-0.0234	0.0515
1725.6	13.01	0.0966	-0.0232	0.0503
1726.6	12.52	0.094	-0.0224	0.0494
1727.6	12.03	0.0923	-0.0218	0.0486
1728.6	11.53	0.0902	-0.0211	0.048
1729.6	11.02	0.0881	-0.0207	0.0467
1730.6	10.53	0.0861	-0.02	0.0462
1731.6	10.02	0.0843	-0.0196	0.0451
1732.6	9.52	0.0821	-0.0189	0.0444
1733.6	9.02	0.0803	-0.0184	0.0435
1734.6	8.53	0.0781	-0.0177	0.0427
1735.6	8.04	0.0758	-0.017	0.0418
1736.6	7.51	0.0741	-0.0165	0.0412
1737.6	7.01	0.072	-0.016	0.0401
1738.6	6.5	0.0701	-0.0152	0.0397
1739.6	6.01	0.0683	-0.0149	0.0386
1740.6	5.52	0.0662	-0.0144	0.0374
1741.6	5.04	0.0639	-0.0136	0.0368
1742.6	4.52	0.062	-0.0131	0.0359
1743.6	4	0.06	-0.0129	0.0343
1744.6	3.51	0.0582	-0.0122	0.0339
1745.6	3.03	0.0561	-0.0113	0.0336
1746.6	2.51	0.0542	-0.0111	0.0321
1747.59	2.02	0.0521	-0.01	0.0322
1748.59	1.53	0.0503	-0.0101	0.0302
1749.59	1.03	0.0483	-0.009	0.0302
1749.63	0.98	0.0481	-0.0088	0.0306
1750.63	1.09	0.0484	-0.0099	0.0286
1751.63	1.57	0.0495	-0.0096	0.0303
1752.63	2.03	0.0505	-0.0093	0.032
1753.63	2.42	0.0517	-0.0097	0.0324
1754.63	2.77	0.0527	-0.0101	0.0324
1755.63	3.13	0.0536	-0.0103	0.033
1756.63	3.46	0.0548	-0.0105	0.0337
1757.63	3.8	0.0556	-0.011	0.0337
1758.63	4.13	0.057	-0.0113	0.0344
1759.63	4.45	0.0579	-0.0113	0.0354
1760.63	4.73	0.0591	-0.0115	0.036
1761.63	5.06	0.0597	-0.0115	0.0367
1762.63	5.36	0.0611	-0.0122	0.0368
1763.63	5.66	0.0619	-0.0123	0.0374
1764.63	5.99	0.0631	-0.0126	0.0379
1765.63	6.3	0.0642	-0.0128	0.0386
1766.63	6.6	0.0651	-0.0129	0.0393
1767.63	6.87	0.0661	-0.0134	0.0393
1768.62	7.19	0.0671	-0.0133	0.0404
1769.62	7.51	0.0682	-0.0137	0.0407
1770.62	7.81	0.0691	-0.0138	0.0415
1771.62	8.1	0.0701	-0.0143	0.0416
1772.62	8.41	0.0712	-0.0144	0.0424
1773.62	8.68	0.0721	-0.0148	0.0425
1774.62	8.96	0.0731	-0.0149	0.0432
1775.62	9.25	0.0742	-0.0153	0.0435
1776.62	9.57	0.0752	-0.0152	0.0448
1777.62	9.86	0.076	-0.0156	0.0449
1778.62	10.16	0.077	-0.0158	0.0454
1779.62	10.43	0.0782	-0.016	0.0463
1780.62	10.74	0.079	-0.0162	0.0466
1781.62	11.03	0.0801	-0.0167	0.0466
1782.62	11.31	0.0809	-0.0169	0.0471
1783.62	11.57	0.0822	-0.0171	0.0479
1784.62	11.88	0.0829	-0.0171	0.0487
1785.62	12.16	0.0841	-0.0177	0.0487
1786.62	12.44	0.0851	-0.018	0.0492
1787.62	12.71	0.0862	-0.0182	0.0498
1788.62	13.01	0.087	-0.0182	0.0506
1789.62	13.31	0.0881	-0.0187	0.0506
1790.62	13.59	0.0892	-0.0188	0.0516
1791.62	13.87	0.0901	-0.0189	0.0524
1792.62	14.13	0.0913	-0.0194	0.0525
1793.62	14.41	0.0921	-0.0197	0.0527
1794.62	14.71	0.093	-0.0198	0.0534
1795.62	14.99	0.0942	-0.0202	0.0538
1796.62	15.27	0.0951	-0.0201	0.0548
1797.62	15.55	0.096	-0.0207	0.0546
1798.62	15.84	0.0969	-0.0209	0.0552
1799.61	16.11	0.0981	-0.0208	0.0564
1800.61	16.41	0.099	-0.0213	0.0565
1801.61	16.69	0.1002	-0.0216	0.0571
1802.61	16.94	0.1009	-0.0218	0.0572
1803.61	17.24	0.1021	-0.0222	0.0577
1804.61	17.52	0.1031	-0.0224	0.0583
1805.61	17.81	0.104	-0.0226	0.0589
1806.61	18.1	0.1053	-0.0231	0.0591
1807.61	18.36	0.1059	-0.0231	0.0598
1808.61	18.65	0.1069	-0.0232	0.0607
1809.61	18.92	0.108	-0.0237	0.0606
1810.61	19.19	0.1092	-0.024	0.0613
1811.61	19.47	0.1101	-0.0241	0.062
1812.61	19.71	0.1111	-0.0244	0.0623
1813.61	20.02	0.1122	-0.0246	0.063
1814.61	20.31	0.1132	-0.0247	0.0637
1815.61	20.55	0.1138	-0.0252	0.0634
1816.61	20.86	0.1151	-0.0252	0.0646
1817.61	21.12	0.1162	-0.0259	0.0644
1818.61	21.43	0.1171	-0.0258	0.0656
1819.61	21.7	0.1181	-0.0261	0.066
1820.61	21.96	0.119	-0.0264	0.0663
1821.61	22.24	0.1199	-0.0266	0.0669
1822.61	22.51	0.1209	-0.0269	0.0672
1823.61	22.8	0.1221	-0.0272	0.0678
1824.61	23.04	0.123	-0.0273	0.0685
1825.61	23.33	0.1239	-0.0276	0.0688
1826.61	23.61	0.125	-0.0277	0.0696
1827.61	23.89	0.1258	-0.0279	0.0701
1828.61	24.14	0.1271	-0.0288	0.0695
1829.61	24.42	0.1282	-0.0289	0.0705
1830.6	24.65	0.1289	-0.029	0.0708
1831.6	24.95	0.1301	-0.0293	0.0715
1832.6	25.28	0.1313	-0.0296	0.0722
1833.6	25.51	0.1319	-0.0298	0.0724
1834.6	25.78	0.133	-0.0302	0.0726
1835.6	26.07	0.1341	-0.0305	0.0731
1836.6	26.34	0.135	-0.0308	0.0734
1837.6	26.63	0.1362	-0.031	0.0742
1838.6	26.89	0.137	-0.0313	0.0746
1839.6	27.15	0.138	-0.0317	0.0748
1840.6	27.44	0.1391	-0.0317	0.0757
1841.6	27.69	0.14	-0.0319	0.0762
1842.6	27.97	0.1412	-0.0323	0.0766
1843.6	28.24	0.1421	-0.0325	0.0771
1844.6	28.53	0.143	-0.0326	0.0778
1845.6	28.81	0.1439	-0.0331	0.0778
1846.6	29.06	0.1451	-0.0334	0.0784
1847.6	29.36	0.1459	-0.0336	0.0787
1848.6	29.63	0.1471	-0.0343	0.0785
1849.6	29.9	0.148	-0.0341	0.0799
1850.6	30.15	0.1489	-0.0345	0.08
1851.6	30.43	0.1501	-0.0347	0.0808
1852.6	30.7	0.1511	-0.0351	0.0809
1853.6	30.97	0.1521	-0.0354	0.0814
1854.6	31.27	0.1532	-0.0357	0.0819
1855.6	31.51	0.1538	-0.0358	0.0823
1856.6	31.77	0.1552	-0.0363	0.0827
1857.6	32.05	0.1562	-0.0367	0.0829
1858.6	32.36	0.157	-0.0365	0.084
1859.6	32.63	0.1582	-0.0371	0.0842
1860.6	32.88	0.1591	-0.0373	0.0846
1861.59	33.16	0.16	-0.0376	0.0849
1862.59	33.41	0.161	-0.038	0.0852
1863.59	33.68	0.1621	-0.0383	0.0857
1864.59	33.98	0.163	-0.0383	0.0865
1865.59	34.23	0.1642	-0.0386	0.0872
1866.59	34.54	0.1651	-0.0388	0.0877
1867.59	34.81	0.1659	-0.0393	0.0874
1868.59	35.06	0.167	-0.0397	0.0878
1869.59	35.32	0.168	-0.0399	0.0883
1870.59	35.59	0.169	-0.0403	0.0885
1871.59	35.88	0.1701	-0.0406	0.0891
1872.59	36.15	0.1709	-0.0409	0.0892
1873.59	36.42	0.1719	-0.0413	0.0895
1874.59	36.68	0.1728	-0.0413	0.0903
1875.59	36.95	0.1739	-0.0413	0.0914
1876.59	37.22	0.1752	-0.042	0.0913
1877.59	37.52	0.1761	-0.0423	0.0917
1878.59	37.79	0.1771	-0.0428	0.0917
1879.59	38.05	0.1783	-0.0429	0.0926
1880.59	38.32	0.1791	-0.043	0.0933
1881.59	38.62	0.1801	-0.0432	0.0939
1882.59	38.89	0.1812	-0.0435	0.0944
1883.59	39.14	0.1821	-0.0441	0.0941
1884.59	39.43	0.183	-0.044	0.0951
1885.59	39.74	0.1843	-0.0446	0.0952
1886.59	39.99	0.185	-0.045	0.0951
1887.59	40.24	0.186	-0.0452	0.0956
1888.59	40.53	0.1869	-0.0452	0.0966
1889.59	40.79	0.1881	-0.0456	0.0971
1890.59	41.06	0.1892	-0.0462	0.0969
1891.59	41.36	0.1899	-0.0464	0.0972
1892.58	41.62	0.1911	-0.0468	0.0976
1893.58	41.88	0.1919	-0.0471	0.0979
1894.58	42.15	0.193	-0.0473	0.0986
1895.58	42.42	0.194	-0.0476	0.099
1896.58	42.71	0.195	-0.0478	0.0995
1897.58	42.97	0.196	-0.0482	0.0997
1898.58	43.27	0.1969	-0.0483	0.1005
1899.58	43.5	0.198	-0.0486	0.1008
1900.58	43.79	0.1991	-0.0492	0.1009
1901.58	44.06	0.1999	-0.0493	0.1015
1902.58	44.34	0.2009	-0.0495	0.1021
1903.58	44.59	0.2021	-0.0501	0.1021
1904.58	44.86	0.2031	-0.0504	0.1026
1905.58	45.14	0.2041	-0.0505	0.1032
1906.58	45.41	0.2051	-0.0507	0.1038
1907.58	45.69	0.2059	-0.0513	0.1035
1908.58	45.95	0.2072	-0.0515	0.1043
1909.58	46.23	0.2083	-0.0521	0.1044
1910.58	46.49	0.2091	-0.0521	0.105
1911.58	46.79	0.2099	-0.0525	0.1052
1912.58	47.06	0.211	-0.0529	0.1054
1913.58	47.33	0.2119	-0.0531	0.106
1914.58	47.6	0.2131	-0.0533	0.1067
1915.58	47.9	0.214	-0.0541	0.106
1916.58	48.16	0.2149	-0.0542	0.1067
1917.58	48.4	0.2159	-0.0542	0.1078
1918.58	48.69	0.2173	-0.0548	0.108
1919.58	48.95	0.2179	-0.0548	0.1085
1920.58	49.25	0.219	-0.0553	0.1087
1921.58	49.52	0.22	-0.0559	0.1084
1922.58	49.79	0.2209	-0.0559	0.1093
1923.58	50.06	0.222	-0.0563	0.1097
1924.57	50.35	0.2231	-0.0565	0.1104
1925.57	50.64	0.2241	-0.0571	0.1102
1926.57	50.89	0.2251	-0.057	0.1114
1927.57	51.16	0.2262	-0.0574	0.1116
1928.57	51.44	0.2269	-0.0579	0.1114
1929.57	51.69	0.2279	-0.058	0.1121
1930.57	51.98	0.2292	-0.0588	0.1119
1931.57	52.23	0.2301	-0.0587	0.1129
1932.57	52.52	0.2312	-0.0591	0.1132
1933.57	52.77	0.2321	-0.0597	0.1129
1934.57	53.04	0.2331	-0.0595	0.1143
1935.57	53.31	0.234	-0.0599	0.1144
1936.57	53.61	0.235	-0.0601	0.115
1937.57	53.89	0.236	-0.0607	0.1149
1938.57	54.2	0.2369	-0.0607	0.1158
1939.57	54.47	0.2381	-0.0614	0.1156
1940.57	54.76	0.239	-0.0619	0.1156
1941.57	55.02	0.24	-0.0619	0.1166
1942.57	55.28	0.2412	-0.0625	0.1165
1943.57	55.56	0.2421	-0.0627	0.1169
1944.57	55.85	0.243	-0.0628	0.1176
1945.57	56.13	0.244	-0.0631	0.118
1946.57	56.42	0.2451	-0.0636	0.1183
1947.57	56.67	0.246	-0.064	0.1182
1948.57	56.94	0.2471	-0.0642	0.119
1949.57	57.21	0.248	-0.0643	0.1196
1950.57	57.48	0.2493	-0.0648	0.12
1951.57	57.78	0.2502	-0.0653	0.1199
1952.57	58.03	0.2509	-0.0656	0.12
1953.57	58.32	0.2522	-0.066	0.1204
1954.57	58.59	0.2529	-0.0661	0.1209
1955.56	58.85	0.2539	-0.0664	0.1214
1956.56	59.13	0.255	-0.0668	0.1218
1957.56	59.41	0.2561	-0.0673	0.1218
1958.56	59.68	0.257	-0.0674	0.1224
1959.56	59.96	0.2583	-0.0678	0.1229
1960.56	60.21	0.2591	-0.0681	0.1232
1961.56	60.5	0.26	-0.0681	0.1242
1962.56	60.77	0.261	-0.0686	0.1241
1963.56	61.07	0.2619	-0.069	0.1241
1964.56	61.37	0.2629	-0.0694	0.1243
1965.56	61.63	0.2641	-0.0701	0.1243
1966.56	61.93	0.2651	-0.0701	0.1253
1967.56	62.22	0.2661	-0.0705	0.1254
1968.56	62.46	0.2672	-0.0708	0.1259
1969.56	62.73	0.2681	-0.0712	0.126
1970.56	63	0.269	-0.0715	0.1264
1971.56	63.29	0.27	-0.0718	0.1266
1972.56	63.54	0.2711	-0.0722	0.1271
1973.56	63.83	0.2721	-0.0725	0.1275
1974.56	64.1	0.2731	-0.0725	0.1284
1975.56	64.39	0.274	-0.073	0.1284
1976.56	64.66	0.2749	-0.0733	0.1286
1977.56	64.95	0.276	-0.0738	0.1288
1978.56	65.22	0.2772	-0.0742	0.1292
1979.56	65.49	0.2782	-0.0743	0.1299
1980.56	65.77	0.279	-0.0746	0.1302
1981.56	66.03	0.2801	-0.0751	0.1302
1982.56	66.3	0.281	-0.0753	0.1308
1983.56	66.58	0.2819	-0.0758	0.1307
1984.56	66.87	0.2831	-0.076	0.1313
1985.56	67.15	0.284	-0.0763	0.1319
1986.55	67.42	0.285	-0.0766	0.1322
1987.55	67.7	0.286	-0.0771	0.1323
1988.55	67.97	0.2868	-0.0771	0.1329
1989.55	68.24	0.288	-0.0777	0.133
1990.55	68.56	0.2891	-0.0782	0.1331
1991.55	68.83	0.2902	-0.0785	0.1336
1992.55	69.11	0.2912	-0.0785	0.1346
[truncated: 16,112 more rows]
[truncated: 1 more columns]
