# Supplementary material for: Effect of bedding dip angle and dynamic load on spatial variation of microscopic failure stress of shale
Source: Sci Rep. 2023 Mar 8;13:3885. doi: 10.1038/s41598-023-30519-w (PMC9995490; doi:10.1038/s41598-023-30519-w)
Supplement: Supplementary file 1 — Supplementary Information. [file 41598_2023_30519_MOESM1_ESM.zip › ╩2╛▌/0 group E.xlsx]

## Sheet: 0 group E
Time	Sd - Deviator Stress	Ea - Axial Strain	Er - Radial Strain	EV
sec	MPa	%	%
0.000488602	1	0.0002	0.0001	0.0004
0.99968	1.15	0.0008	0.0001	0.001
1.99936	1.31	0.002	-0.0002	0.0016
2.99904	1.43	0.0029	-0.0003	0.0023
3.99872	1.52	0.0042	-0.0006	0.003
4.9984	1.6	0.0052	-0.0007	0.0038
5.99808	1.71	0.0061	-0.0007	0.0047
6.99776	1.77	0.0071	-0.0008	0.0055
7.99744	1.92	0.0081	-0.0009	0.0063
8.99712	2	0.0093	-0.0011	0.0071
9.9968	2.11	0.0105	-0.0014	0.0077
10.9965	2.2	0.0113	-0.0016	0.0081
11.9962	2.32	0.0122	-0.0016	0.009
12.9958	2.41	0.0131	-0.0018	0.0095
13.9955	2.55	0.0143	-0.0018	0.0107
14.9952	2.63	0.0154	-0.0021	0.0112
15.9949	2.74	0.0162	-0.0021	0.012
16.9946	2.87	0.0173	-0.0024	0.0125
17.9942	3	0.0181	-0.0025	0.0131
18.9939	3.12	0.0194	-0.0028	0.0138
19.9936	3.21	0.02	-0.0028	0.0144
20.9933	3.32	0.0211	-0.0033	0.0145
21.993	3.47	0.0223	-0.0033	0.0157
22.9926	3.61	0.0236	-0.0035	0.0166
23.9923	3.69	0.0242	-0.0037	0.0168
24.992	3.81	0.0251	-0.0036	0.0179
25.9917	3.95	0.0261	-0.0041	0.0179
26.9914	4.04	0.0275	-0.0044	0.0187
27.991	4.2	0.0282	-0.0045	0.0192
28.9907	4.32	0.0291	-0.0044	0.0203
29.9904	4.43	0.0304	-0.0048	0.0208
30.9901	4.55	0.0311	-0.0048	0.0215
31.9898	4.67	0.0323	-0.0051	0.0221
32.9894	4.79	0.0331	-0.0051	0.0229
33.9891	4.92	0.0343	-0.0053	0.0237
34.9888	5.03	0.0351	-0.0056	0.0239
35.9885	5.16	0.0359	-0.0056	0.0247
36.9882	5.3	0.0372	-0.006	0.0252
37.9878	5.39	0.0381	-0.0061	0.0259
38.9875	5.55	0.039	-0.006	0.027
39.9872	5.69	0.04	-0.0062	0.0276
40.9869	5.81	0.0411	-0.0065	0.0281
41.9866	5.89	0.0421	-0.0068	0.0285
42.9862	6.04	0.0431	-0.0072	0.0287
43.9859	6.18	0.044	-0.007	0.03
44.9856	6.3	0.0449	-0.0072	0.0305
45.9853	6.42	0.0461	-0.0074	0.0313
46.985	6.53	0.0472	-0.0077	0.0318
47.9846	6.67	0.0482	-0.0079	0.0324
48.9843	6.79	0.0489	-0.0078	0.0333
49.984	6.9	0.05	-0.0081	0.0338
50.9837	7.02	0.0512	-0.0081	0.035
51.9834	7.16	0.0521	-0.0086	0.0349
52.983	7.3	0.0532	-0.0084	0.0364
53.9827	7.41	0.0539	-0.0086	0.0367
54.9824	7.53	0.0549	-0.0086	0.0377
55.9821	7.62	0.056	-0.0087	0.0386
56.9818	7.78	0.0573	-0.0091	0.0391
57.9814	7.9	0.0583	-0.0094	0.0395
58.9811	8.01	0.0591	-0.0095	0.0401
59.9808	8.13	0.0601	-0.0098	0.0405
60.9805	8.27	0.0613	-0.0098	0.0417
61.9802	8.37	0.0621	-0.01	0.0421
62.9798	8.53	0.0631	-0.01	0.0431
63.9795	8.62	0.0644	-0.0103	0.0438
64.9792	8.76	0.0648	-0.0105	0.0438
65.9789	8.87	0.0662	-0.0107	0.0448
66.9786	8.99	0.0669	-0.0105	0.0459
67.9782	9.11	0.0683	-0.011	0.0463
68.9779	9.23	0.069	-0.0113	0.0464
69.9776	9.36	0.0702	-0.0113	0.0476
70.9773	9.5	0.0712	-0.0116	0.048
71.977	9.62	0.0719	-0.0117	0.0485
72.9766	9.76	0.0732	-0.0119	0.0494
73.9763	9.9	0.074	-0.012	0.05
74.976	9.99	0.0753	-0.0124	0.0505
75.9757	10.11	0.0762	-0.0125	0.0512
76.9753	10.25	0.0771	-0.0126	0.0519
77.975	10.36	0.078	-0.0128	0.0524
78.9747	10.49	0.0791	-0.013	0.0531
79.9744	10.63	0.0803	-0.0133	0.0537
80.9741	10.74	0.0811	-0.0133	0.0545
81.9737	10.88	0.082	-0.0136	0.0548
82.9734	10.99	0.0829	-0.0137	0.0555
83.9731	11.11	0.0838	-0.0138	0.0562
84.9728	11.23	0.085	-0.0143	0.0564
85.9725	11.35	0.0861	-0.0144	0.0573
86.9721	11.49	0.0871	-0.0145	0.0581
87.9718	11.63	0.0881	-0.0152	0.0577
88.9715	11.75	0.0892	-0.0151	0.059
89.9712	11.88	0.0904	-0.0156	0.0592
90.9709	11.98	0.0912	-0.0156	0.06
91.9705	12.17	0.092	-0.0156	0.0608
92.9702	12.25	0.0929	-0.016	0.0609
93.9699	12.41	0.0942	-0.0163	0.0616
94.9696	12.55	0.0951	-0.0165	0.0621
95.9693	12.64	0.0959	-0.0165	0.0629
96.9689	12.78	0.0971	-0.017	0.0631
97.9686	12.92	0.0979	-0.0172	0.0635
98.9683	13.06	0.0992	-0.0175	0.0642
99.968	13.21	0.1	-0.0175	0.065
100.968	13.32	0.101	-0.0178	0.0654
101.967	13.44	0.1022	-0.0183	0.0656
102.967	13.55	0.1032	-0.0185	0.0662
103.967	13.7	0.1042	-0.0188	0.0666
104.966	13.83	0.1051	-0.0189	0.0673
105.966	13.97	0.1062	-0.0192	0.0678
106.966	14.07	0.1072	-0.0197	0.0678
107.965	14.21	0.1083	-0.0198	0.0687
108.965	14.38	0.1093	-0.0201	0.0691
109.965	14.47	0.11	-0.0203	0.0694
110.964	14.61	0.1112	-0.0206	0.07
111.964	14.75	0.112	-0.0208	0.0704
112.964	14.92	0.1129	-0.0209	0.0711
113.964	15.04	0.1142	-0.0214	0.0714
114.963	15.16	0.1152	-0.0216	0.072
115.963	15.32	0.1163	-0.022	0.0723
116.963	15.41	0.117	-0.0222	0.0726
117.962	15.55	0.1181	-0.0225	0.0731
118.962	15.7	0.1191	-0.0227	0.0737
119.962	15.84	0.1202	-0.0232	0.0738
120.961	15.96	0.1212	-0.0236	0.074
121.961	16.08	0.1223	-0.024	0.0743
122.961	16.25	0.1233	-0.024	0.0753
123.96	16.35	0.124	-0.0243	0.0754
124.96	16.47	0.1249	-0.0246	0.0757
125.96	16.64	0.1262	-0.0249	0.0764
126.959	16.79	0.1272	-0.0252	0.0768
127.959	16.9	0.1284	-0.0257	0.077
128.959	17.02	0.1293	-0.026	0.0773
129.958	17.16	0.1299	-0.0261	0.0777
130.958	17.33	0.1308	-0.0262	0.0784
131.958	17.44	0.132	-0.0267	0.0786
132.957	17.59	0.1332	-0.0271	0.079
133.957	17.71	0.134	-0.0275	0.079
134.957	17.86	0.1352	-0.0275	0.0802
135.956	18.05	0.1362	-0.028	0.0802
136.956	18.14	0.1369	-0.0283	0.0803
137.956	18.28	0.138	-0.0287	0.0806
138.956	18.45	0.1391	-0.0292	0.0807
139.955	18.57	0.1403	-0.0293	0.0817
140.955	18.68	0.1413	-0.0297	0.0819
141.955	18.83	0.1421	-0.0301	0.0819
142.954	18.99	0.1429	-0.0303	0.0823
143.954	19.09	0.144	-0.0308	0.0824
144.954	19.26	0.1449	-0.0313	0.0823
145.953	19.4	0.1462	-0.0313	0.0836
146.953	19.54	0.1473	-0.0318	0.0837
147.953	19.68	0.1481	-0.0321	0.0839
148.952	19.83	0.149	-0.0323	0.0844
149.952	19.94	0.15	-0.0323	0.0854
150.952	20.09	0.1511	-0.033	0.0851
151.951	20.23	0.1521	-0.0333	0.0855
152.951	20.37	0.1531	-0.0337	0.0857
153.951	20.5	0.1541	-0.034	0.0861
154.95	20.63	0.1551	-0.0344	0.0863
155.95	20.78	0.1561	-0.0346	0.0869
156.95	20.92	0.1571	-0.035	0.0871
157.949	21.06	0.1581	-0.0353	0.0875
158.949	21.19	0.1592	-0.0354	0.0884
159.949	21.36	0.1601	-0.0359	0.0883
160.948	21.47	0.1609	-0.0362	0.0885
161.948	21.64	0.1621	-0.0366	0.0889
162.948	21.78	0.163	-0.0369	0.0892
163.947	21.92	0.1642	-0.0372	0.0898
164.947	22.08	0.1654	-0.0379	0.0896
165.947	22.22	0.1662	-0.0382	0.0898
166.947	22.36	0.167	-0.0383	0.0904
167.946	22.47	0.168	-0.0388	0.0904
168.946	22.62	0.1692	-0.0394	0.0904
169.946	22.81	0.1701	-0.0395	0.0911
170.945	22.93	0.171	-0.0401	0.0908
171.945	23.07	0.1721	-0.0402	0.0917
172.945	23.16	0.173	-0.0406	0.0918
173.944	23.31	0.1739	-0.0409	0.0921
174.944	23.5	0.1754	-0.0414	0.0926
175.944	23.62	0.1762	-0.0416	0.093
176.943	23.77	0.1771	-0.0422	0.0927
177.943	23.93	0.1782	-0.0427	0.0928
178.943	24.05	0.1792	-0.0429	0.0934
179.942	24.2	0.1801	-0.0434	0.0933
180.942	24.32	0.181	-0.0436	0.0938
181.942	24.49	0.1819	-0.0437	0.0945
182.941	24.65	0.1833	-0.0444	0.0945
183.941	24.77	0.1842	-0.0445	0.0952
184.941	24.89	0.1852	-0.0451	0.095
185.94	25.04	0.1863	-0.0457	0.0949
186.94	25.17	0.1871	-0.0459	0.0953
187.94	25.32	0.1881	-0.0464	0.0953
188.939	25.49	0.1893	-0.0466	0.0961
189.939	25.66	0.1902	-0.0469	0.0964
190.939	25.78	0.1909	-0.0476	0.0957
191.939	25.92	0.1922	-0.0481	0.096
192.938	26.09	0.193	-0.0481	0.0968
193.938	26.19	0.1943	-0.0487	0.0969
194.938	26.38	0.1949	-0.0489	0.0971
195.937	26.49	0.1961	-0.0496	0.0969
196.937	26.62	0.197	-0.0499	0.0972
197.937	26.79	0.1982	-0.0502	0.0978
198.936	26.88	0.1993	-0.0505	0.0983
199.936	27.05	0.1999	-0.0511	0.0977
200.936	27.21	0.2008	-0.0512	0.0984
201.935	27.33	0.2021	-0.0517	0.0987
202.935	27.48	0.2029	-0.0522	0.0985
203.935	27.65	0.204	-0.0524	0.0992
204.934	27.76	0.205	-0.0528	0.0994
205.934	27.93	0.2063	-0.0534	0.0995
206.934	28.05	0.207	-0.0537	0.0996
207.933	28.19	0.2082	-0.0542	0.0998
208.933	28.34	0.2093	-0.0546	0.1001
209.933	28.48	0.2101	-0.0549	0.1003
210.932	28.63	0.211	-0.0555	0.1
211.932	28.76	0.2122	-0.0556	0.101
212.932	28.92	0.2132	-0.0561	0.101
213.931	29.05	0.2141	-0.0565	0.1011
214.931	29.21	0.215	-0.057	0.101
215.931	29.31	0.216	-0.0575	0.101
216.931	29.51	0.217	-0.0578	0.1014
217.93	29.67	0.2181	-0.0582	0.1017
218.93	29.8	0.2191	-0.0585	0.1021
219.93	29.94	0.2199	-0.059	0.1019
220.929	30.09	0.2211	-0.0595	0.1021
221.929	30.24	0.2221	-0.0599	0.1023
222.929	30.36	0.2232	-0.0602	0.1028
223.928	30.52	0.2242	-0.0606	0.103
224.928	30.62	0.225	-0.0611	0.1028
225.928	30.79	0.2259	-0.0614	0.1031
226.927	30.92	0.2272	-0.0621	0.103
227.927	31.08	0.2282	-0.0625	0.1032
228.927	31.22	0.2291	-0.0627	0.1037
229.926	31.38	0.2299	-0.063	0.1039
230.926	31.53	0.2311	-0.0636	0.1039
231.926	31.64	0.232	-0.0639	0.1042
232.925	31.8	0.2329	-0.0643	0.1043
233.925	31.91	0.2339	-0.0648	0.1043
234.925	32.1	0.2352	-0.0653	0.1046
235.924	32.2	0.2363	-0.0656	0.1051
236.924	32.36	0.2371	-0.0662	0.1047
237.924	32.51	0.2379	-0.0664	0.1051
238.923	32.65	0.2388	-0.0669	0.105
239.923	32.85	0.24	-0.0674	0.1052
240.923	32.94	0.241	-0.0678	0.1054
241.923	33.11	0.2421	-0.0682	0.1057
242.922	33.23	0.2432	-0.0686	0.106
243.922	33.4	0.2441	-0.0689	0.1063
244.922	33.52	0.2451	-0.0693	0.1065
245.921	33.66	0.2461	-0.0698	0.1065
246.921	33.81	0.2472	-0.0703	0.1066
247.921	33.96	0.2482	-0.0707	0.1068
248.92	34.07	0.2491	-0.071	0.1071
249.92	34.21	0.2501	-0.0714	0.1073
250.92	34.36	0.2511	-0.0719	0.1073
251.919	34.5	0.2521	-0.0723	0.1075
252.919	34.64	0.2529	-0.0724	0.1081
253.919	34.82	0.2542	-0.0732	0.1078
254.918	34.93	0.2551	-0.0737	0.1077
255.918	35.07	0.2561	-0.074	0.1081
256.918	35.21	0.2568	-0.0743	0.1082
257.917	35.37	0.2581	-0.075	0.1081
258.917	35.53	0.2591	-0.0752	0.1087
259.917	35.62	0.2601	-0.0758	0.1085
260.916	35.82	0.2613	-0.0762	0.1089
261.916	35.96	0.2619	-0.0765	0.1089
262.916	36.08	0.2631	-0.077	0.1091
263.915	36.22	0.2639	-0.0773	0.1093
264.915	36.43	0.2651	-0.0778	0.1095
265.915	36.51	0.2663	-0.0783	0.1097
266.915	36.68	0.267	-0.0787	0.1096
267.914	36.84	0.2681	-0.0791	0.1099
268.914	36.95	0.269	-0.0796	0.1098
269.914	37.09	0.2701	-0.0801	0.1099
270.913	37.23	0.271	-0.0805	0.11
271.913	37.38	0.2721	-0.081	0.1101
272.913	37.53	0.273	-0.0812	0.1106
273.912	37.67	0.2743	-0.0818	0.1107
274.912	37.82	0.2749	-0.0822	0.1105
275.912	37.96	0.2763	-0.0827	0.1109
276.911	38.1	0.277	-0.083	0.111
277.911	38.25	0.278	-0.0834	0.1112
278.911	38.36	0.2789	-0.0838	0.1113
279.91	38.51	0.28	-0.0842	0.1116
280.91	38.63	0.281	-0.0847	0.1116
281.91	38.79	0.2819	-0.0849	0.1121
282.909	38.93	0.2831	-0.0854	0.1123
283.909	39.06	0.284	-0.0857	0.1126
284.909	39.2	0.2851	-0.0864	0.1123
285.908	39.37	0.2861	-0.0867	0.1127
286.908	39.49	0.2869	-0.0871	0.1127
287.908	39.63	0.2882	-0.0876	0.113
288.907	39.77	0.2892	-0.088	0.1132
289.907	39.92	0.29	-0.0883	0.1134
290.907	40.09	0.291	-0.089	0.113
291.907	40.23	0.2921	-0.0893	0.1135
292.906	40.35	0.2929	-0.0897	0.1135
293.906	40.5	0.2939	-0.0901	0.1137
294.906	40.67	0.2949	-0.0904	0.1141
295.905	40.78	0.2961	-0.0909	0.1143
296.905	40.96	0.2973	-0.0915	0.1143
297.905	41.08	0.298	-0.0921	0.1138
298.904	41.21	0.2991	-0.0923	0.1145
299.904	41.34	0.2998	-0.093	0.1138
300.904	41.51	0.3013	-0.0932	0.1149
301.903	41.65	0.302	-0.0935	0.115
302.903	41.79	0.3033	-0.0941	0.1151
303.903	41.96	0.3041	-0.0945	0.1151
304.902	42.09	0.3051	-0.0951	0.1149
305.902	42.23	0.3062	-0.0954	0.1154
306.902	42.37	0.3072	-0.0958	0.1156
307.901	42.54	0.3079	-0.0962	0.1155
308.901	42.64	0.309	-0.0965	0.116
309.901	42.81	0.3101	-0.0971	0.1159
310.9	42.97	0.3111	-0.0975	0.1161
311.9	43.1	0.3122	-0.0979	0.1164
312.9	43.26	0.3132	-0.0983	0.1166
313.899	43.36	0.3141	-0.0992	0.1157
314.899	43.5	0.3149	-0.0994	0.1161
315.899	43.73	0.316	-0.0997	0.1166
316.898	43.84	0.3173	-0.1002	0.1169
317.898	43.99	0.3181	-0.1005	0.1171
318.898	44.13	0.3192	-0.101	0.1172
319.898	44.27	0.3201	-0.1015	0.1171
320.897	44.42	0.321	-0.1017	0.1176
321.897	44.54	0.3221	-0.1024	0.1173
322.897	44.73	0.3229	-0.1027	0.1175
323.896	44.8	0.3241	-0.1032	0.1177
324.896	44.95	0.3251	-0.1037	0.1177
325.896	45.12	0.326	-0.1041	0.1178
326.895	45.25	0.3273	-0.1046	0.1181
327.895	45.41	0.3281	-0.105	0.1181
328.895	45.55	0.3291	-0.1052	0.1187
329.894	45.67	0.33	-0.1059	0.1182
330.894	45.83	0.3311	-0.1062	0.1187
331.894	45.96	0.3322	-0.1068	0.1186
332.893	46.13	0.3331	-0.1071	0.1189
333.893	46.27	0.334	-0.1076	0.1188
334.893	46.39	0.3349	-0.108	0.1189
335.892	46.55	0.3364	-0.1085	0.1194
336.892	46.68	0.3369	-0.1089	0.1191
337.892	46.81	0.3381	-0.1095	0.1191
338.891	46.96	0.3391	-0.1098	0.1195
339.891	47.1	0.34	-0.1099	0.1202
340.891	47.26	0.3409	-0.1106	0.1197
341.891	47.42	0.342	-0.111	0.12
342.89	47.57	0.3429	-0.1116	0.1197
343.89	47.71	0.3439	-0.1119	0.1201
344.89	47.88	0.3451	-0.1124	0.1203
345.889	48.01	0.346	-0.1125	0.121
346.889	48.1	0.3472	-0.1135	0.1202
347.889	48.26	0.348	-0.1137	0.1206
348.888	48.41	0.349	-0.1142	0.1206
349.888	48.56	0.35	-0.1148	0.1204
350.888	48.67	0.3511	-0.1152	0.1207
351.887	48.82	0.352	-0.1156	0.1208
352.887	48.99	0.353	-0.116	0.121
353.887	49.16	0.354	-0.1163	0.1214
354.886	49.27	0.3552	-0.117	0.1212
355.886	49.4	0.3563	-0.1174	0.1215
356.886	49.56	0.357	-0.1177	0.1216
357.885	49.7	0.3581	-0.1182	0.1217
358.885	49.82	0.359	-0.1186	0.1218
359.885	49.97	0.3601	-0.1191	0.1219
360.884	50.12	0.3611	-0.1196	0.1219
361.884	50.23	0.3621	-0.12	0.1221
362.884	50.4	0.363	-0.1205	0.122
363.883	50.55	0.3639	-0.1207	0.1225
364.883	50.67	0.3648	-0.1212	0.1224
365.883	50.81	0.3659	-0.1217	0.1225
366.883	50.98	0.3671	-0.1223	0.1225
367.882	51.12	0.368	-0.1227	0.1226
368.882	51.25	0.3691	-0.1232	0.1227
369.882	51.38	0.3702	-0.1237	0.1228
370.881	51.53	0.371	-0.1239	0.1232
371.881	51.65	0.3719	-0.1244	0.1231
372.881	51.82	0.3728	-0.1249	0.123
373.88	51.97	0.374	-0.1253	0.1234
374.88	52.11	0.3751	-0.1259	0.1233
375.88	52.23	0.3758	-0.1262	0.1234
376.879	52.35	0.3769	-0.1267	0.1235
377.879	52.51	0.378	-0.1271	0.1238
378.879	52.64	0.379	-0.1276	0.1238
379.878	52.78	0.3802	-0.128	0.1242
380.878	52.98	0.3808	-0.1284	0.124
381.878	53.1	0.3819	-0.1288	0.1243
382.877	53.24	0.383	-0.1294	0.1242
383.877	53.35	0.384	-0.1299	0.1242
384.877	53.5	0.3851	-0.1302	0.1247
385.876	53.65	0.386	-0.1307	0.1246
386.876	53.81	0.387	-0.1311	0.1248
387.876	53.91	0.3879	-0.1316	0.1247
388.875	54.05	0.3889	-0.132	0.1249
389.875	54.22	0.3902	-0.1327	0.1248
390.875	54.32	0.391	-0.133	0.125
391.875	54.49	0.392	-0.1334	0.1252
392.874	54.68	0.393	-0.1339	0.1252
393.874	54.77	0.394	-0.1344	0.1252
394.874	54.94	0.395	-0.1348	0.1254
395.873	55.07	0.3961	-0.1353	0.1255
396.873	55.21	0.397	-0.1356	0.1258
397.873	55.33	0.3981	-0.1362	0.1257
398.872	55.47	0.3991	-0.1367	0.1257
399.872	55.62	0.4	-0.1372	0.1256
400.872	55.76	0.401	-0.1374	0.1262
401.871	55.94	0.4023	-0.1381	0.1261
402.871	56.08	0.4032	-0.1384	0.1264
403.871	56.22	0.4043	-0.1389	0.1265
404.87	56.36	0.405	-0.1392	0.1266
405.87	56.49	0.4058	-0.1398	0.1262
406.87	56.66	0.407	-0.1402	0.1266
407.869	56.78	0.4082	-0.1407	0.1268
408.869	56.94	0.4087	-0.141	0.1267
409.869	57.06	0.41	-0.1415	0.127
410.868	57.2	0.4112	-0.1422	0.1268
411.868	57.33	0.412	-0.1425	0.127
412.868	57.49	0.413	-0.1429	0.1272
413.867	57.64	0.414	-0.1435	0.127
414.867	57.76	0.4151	-0.144	0.1271
415.867	57.9	0.416	-0.1443	0.1274
416.866	58.07	0.4169	-0.1449	0.1271
417.866	58.16	0.418	-0.1453	0.1274
418.866	58.33	0.419	-0.1458	0.1274
419.866	58.48	0.4201	-0.1461	0.1279
420.865	58.66	0.421	-0.1468	0.1274
421.865	58.78	0.422	-0.147	0.128
422.865	58.94	0.4231	-0.1476	0.1279
423.864	59.04	0.4239	-0.1479	0.1281
424.864	59.18	0.4251	-0.1484	0.1283
425.864	59.33	0.4262	-0.1488	0.1286
426.863	59.47	0.427	-0.1492	0.1286
427.863	59.62	0.4279	-0.1499	0.1281
428.863	59.76	0.4289	-0.1503	0.1283
429.862	59.91	0.4302	-0.1509	0.1284
430.862	60.05	0.431	-0.1513	0.1284
431.862	60.23	0.4321	-0.1518	0.1285
432.861	60.31	0.433	-0.152	0.129
433.861	60.46	0.4341	-0.1526	0.1289
434.861	60.6	0.435	-0.153	0.129
435.86	60.78	0.4362	-0.1536	0.129
436.86	60.88	0.4369	-0.154	0.1289
437.86	61.03	0.4379	-0.1545	0.1289
438.859	61.2	0.4392	-0.1547	0.1298
439.859	61.32	0.44	-0.1554	0.1292
440.859	61.49	0.441	-0.1558	0.1294
441.858	61.61	0.4418	-0.1562	0.1294
442.858	61.75	0.443	-0.1568	0.1294
443.858	61.88	0.4441	-0.1573	0.1295
444.858	62.04	0.4451	-0.1577	0.1297
445.857	62.17	0.4462	-0.158	0.1302
446.857	62.31	0.447	-0.1583	0.1304
447.857	62.4	0.4479	-0.1591	0.1297
448.856	62.62	0.4489	-0.1594	0.1301
449.856	62.74	0.45	-0.1598	0.1304
450.856	62.89	0.4511	-0.1605	0.1301
451.855	63.03	0.4519	-0.1608	0.1303
452.855	63.16	0.4532	-0.1613	0.1306
453.855	63.32	0.4539	-0.1619	0.1301
454.854	63.44	0.4551	-0.1625	0.1301
455.854	63.59	0.456	-0.1626	0.1308
456.854	63.73	0.457	-0.1632	0.1306
457.853	63.87	0.458	-0.1636	0.1308
458.853	63.97	0.4589	-0.1643	0.1303
459.853	64.13	0.4597	-0.1645	0.1307
460.852	64.31	0.4608	-0.1649	0.131
461.852	64.42	0.462	-0.1655	0.131
462.852	64.6	0.463	-0.166	0.131
463.851	64.72	0.4642	-0.1666	0.131
464.851	64.84	0.465	-0.1669	0.1312
465.851	64.98	0.4658	-0.1673	0.1312
466.85	65.09	0.4669	-0.1678	0.1313
467.85	65.24	0.4682	-0.1683	0.1316
468.85	65.38	0.4692	-0.1687	0.1318
469.85	65.5	0.4701	-0.1692	0.1317
470.849	65.65	0.4711	-0.1697	0.1317
471.849	65.76	0.472	-0.1701	0.1318
472.849	65.96	0.4729	-0.1708	0.1313
473.848	66.09	0.4739	-0.1711	0.1317
474.848	66.2	0.475	-0.1716	0.1318
475.848	66.37	0.4761	-0.1722	0.1317
476.847	66.54	0.477	-0.1726	0.1318
477.847	66.64	0.478	-0.173	0.132
478.847	66.79	0.4789	-0.1735	0.1319
479.846	66.9	0.4801	-0.1742	0.1317
480.846	67.04	0.481	-0.1743	0.1324
481.846	67.21	0.4819	-0.1747	0.1325
482.845	67.31	0.4831	-0.1754	0.1323
483.845	67.47	0.4839	-0.1757	0.1325
484.845	67.6	0.4851	-0.1763	0.1325
485.844	67.74	0.4862	-0.1768	0.1326
486.844	67.88	0.4872	-0.1774	0.1324
487.844	68	0.4881	-0.1777	0.1327
488.843	68.17	0.4889	-0.1781	0.1327
489.843	68.26	0.4901	-0.1788	0.1325
490.843	68.4	0.491	-0.179	0.133
491.842	68.56	0.4922	-0.1795	0.1332
492.842	68.7	0.4931	-0.1801	0.1329
493.842	68.82	0.4942	-0.1805	0.1332
494.842	68.94	0.4948	-0.1808	0.1332
495.841	69.08	0.4961	-0.1813	0.1335
496.841	69.2	0.4969	-0.182	0.1329
497.841	69.32	0.4982	-0.1825	0.1332
498.84	69.49	0.4991	-0.1828	0.1335
499.84	69.65	0.5	-0.1832	0.1336
500.84	69.72	0.501	-0.1836	0.1338
501.839	69.87	0.5019	-0.1841	0.1337
502.839	70.04	0.5029	-0.1847	0.1335
503.839	70.18	0.5041	-0.1852	0.1337
504.838	70.28	0.505	-0.1856	0.1338
505.838	70.41	0.506	-0.1862	0.1336
506.838	70.61	0.507	-0.1866	0.1338
507.837	70.68	0.508	-0.1872	0.1336
508.837	70.83	0.5091	-0.1877	0.1337
509.837	70.97	0.51	-0.188	0.134
510.836	71.09	0.5112	-0.1885	0.1342
511.836	71.23	0.512	-0.1889	0.1342
512.836	71.37	0.5131	-0.1895	0.1341
513.835	71.49	0.514	-0.19	0.134
514.835	71.64	0.5151	-0.1904	0.1343
515.835	71.78	0.5159	-0.1908	0.1343
516.834	71.92	0.517	-0.1913	0.1344
517.834	72.02	0.518	-0.1918	0.1344
518.834	72.19	0.519	-0.1924	0.1342
519.833	72.3	0.52	-0.1928	0.1344
520.833	72.4	0.5209	-0.1931	0.1347
521.833	72.57	0.522	-0.1938	0.1344
522.833	72.71	0.5231	-0.1943	0.1345
523.832	72.86	0.524	-0.1946	0.1348
524.832	73	0.5249	-0.195	0.1349
525.832	73.12	0.5261	-0.1957	0.1347
526.831	73.24	0.5271	-0.1961	0.1349
527.831	73.39	0.5281	-0.1966	0.1349
528.831	73.53	0.529	-0.1972	0.1346
529.83	73.65	0.53	-0.1977	0.1346
530.83	73.82	0.5309	-0.1979	0.1351
531.83	73.93	0.5318	-0.1986	0.1346
532.829	74.08	0.5329	-0.199	0.1349
533.829	74.2	0.5341	-0.1996	0.1349
534.829	74.31	0.5351	-0.2	0.1351
535.828	74.47	0.536	-0.2006	0.1348
536.828	74.6	0.5369	-0.201	0.1349
537.828	74.73	0.538	-0.2014	0.1352
538.827	74.82	0.539	-0.202	0.135
539.827	75.01	0.5398	-0.2023	0.1352
540.827	75.14	0.5408	-0.203	0.1348
541.826	75.23	0.542	-0.2034	0.1352
542.826	75.39	0.5431	-0.2039	0.1353
543.826	75.52	0.544	-0.2043	0.1354
544.826	75.65	0.5449	-0.2048	0.1353
545.825	75.78	0.546	-0.2053	0.1354
546.825	75.9	0.5471	-0.2058	0.1355
547.825	76.06	0.5481	-0.2063	0.1355
548.824	76.16	0.549	-0.2067	0.1356
549.824	76.29	0.5498	-0.2072	0.1354
550.824	76.44	0.5511	-0.2078	0.1355
551.823	76.57	0.5521	-0.2081	0.1359
552.823	76.73	0.553	-0.2088	0.1354
553.823	76.83	0.554	-0.2092	0.1356
554.822	76.99	0.555	-0.2097	0.1356
555.822	77.12	0.556	-0.2102	0.1356
556.822	77.26	0.557	-0.2106	0.1358
557.821	77.38	0.558	-0.2109	0.1362
558.821	77.46	0.5591	-0.2117	0.1357
559.821	77.64	0.5601	-0.2118	0.1365
560.82	77.76	0.561	-0.2125	0.136
561.82	77.88	0.5619	-0.2129	0.1361
562.82	78.02	0.5629	-0.2135	0.1359
563.819	78.16	0.5641	-0.2141	0.1359
564.819	78.28	0.5651	-0.2142	0.1367
565.819	78.45	0.5661	-0.215	0.1361
566.818	78.54	0.567	-0.2156	0.1358
567.818	78.69	0.568	-0.216	0.136
568.818	78.81	0.5689	-0.2164	0.1361
569.818	78.93	0.5698	-0.217	0.1358
570.817	79.07	0.5709	-0.2174	0.1361
571.817	79.22	0.5719	-0.2181	0.1357
572.817	79.34	0.5729	-0.2184	0.1361
573.816	79.5	0.5741	-0.2191	0.1359
574.816	79.59	0.575	-0.2195	0.136
575.816	79.74	0.5763	-0.22	0.1363
576.815	79.88	0.577	-0.2204	0.1362
577.815	80.04	0.578	-0.2209	0.1362
578.815	80.18	0.5789	-0.2215	0.1359
579.814	80.33	0.5801	-0.2218	0.1365
580.814	80.44	0.5811	-0.2226	0.1359
581.814	80.55	0.5821	-0.2228	0.1365
582.813	80.7	0.5831	-0.2234	0.1363
583.813	80.77	0.584	-0.2236	0.1368	0.1368
584.813	80.88	0.585	-0.2245	0.136
585.65	80.99	0.586	-0.2248	0.1364
586.649	80.53	0.585	-0.2251	0.1348
587.649	80.05	0.5834	-0.2247	0.134
588.648	79.55	0.5818	-0.2241	0.1336
589.648	79.03	0.5799	-0.2235	0.1329
590.648	78.56	0.5783	-0.223	0.1323
591.647	78.01	0.5767	-0.2222	0.1323
592.647	77.52	0.5747	-0.2217	0.1313
593.647	77.03	0.5728	-0.221	0.1308
594.646	76.51	0.5709	-0.2203	0.1303
595.646	76.02	0.5691	-0.2197	0.1297
596.646	75.5	0.5671	-0.2187	0.1297
597.645	75.01	0.5649	-0.2182	0.1285
598.645	74.51	0.5631	-0.2176	0.1279
599.645	73.99	0.5613	-0.2166	0.1281
600.644	73.5	0.5592	-0.2162	0.1268
601.644	72.98	0.5573	-0.2155	0.1263
602.644	72.48	0.5552	-0.2145	0.1262
603.643	71.97	0.5531	-0.2139	0.1253
604.643	71.49	0.5511	-0.2131	0.1249
605.643	71	0.5491	-0.2123	0.1245
606.642	70.51	0.5472	-0.2116	0.124
607.642	69.99	0.5451	-0.2108	0.1235
608.642	69.52	0.5428	-0.2099	0.123
609.642	69	0.5408	-0.2093	0.1222
610.641	68.49	0.5387	-0.2086	0.1215
611.641	67.96	0.5365	-0.2076	0.1213
612.641	67.48	0.5344	-0.2068	0.1208
613.64	66.97	0.5322	-0.2061	0.12
614.64	66.49	0.5303	-0.2051	0.1201
615.64	66	0.5278	-0.2042	0.1194
616.639	65.51	0.5257	-0.2034	0.1189
617.639	65	0.5239	-0.2027	0.1185
618.639	64.48	0.5215	-0.2018	0.1179
619.638	63.99	0.5192	-0.2006	0.118
620.638	63.5	0.5171	-0.2001	0.1169
621.638	62.99	0.5148	-0.1992	0.1164
622.637	62.49	0.5125	-0.1983	0.1159
623.637	61.99	0.5102	-0.1973	0.1156
624.637	61.5	0.508	-0.1964	0.1152
625.636	61.04	0.5056	-0.1953	0.115
626.636	60.52	0.5032	-0.1949	0.1134
627.636	60	0.5008	-0.1938	0.1132
628.635	59.5	0.4986	-0.193	0.1126
629.635	58.99	0.4964	-0.1919	0.1126
630.635	58.49	0.4939	-0.1908	0.1123
631.634	58.01	0.4914	-0.1901	0.1112
632.634	57.51	0.4891	-0.1891	0.1109
633.634	56.99	0.4867	-0.1883	0.1101
634.633	56.49	0.484	-0.1871	0.1098
635.633	56	0.4818	-0.1865	0.1088
636.633	55.51	0.4794	-0.1854	0.1086
637.633	55	0.4769	-0.1845	0.1079
638.632	54.48	0.4745	-0.1832	0.1081
639.632	53.97	0.472	-0.1824	0.1072
640.632	53.49	0.4694	-0.1816	0.1062
641.631	53	0.4667	-0.1804	0.1059
642.631	52.51	0.4643	-0.1794	0.1055
643.631	52.01	0.4616	-0.1784	0.1048
644.63	51.52	0.459	-0.1774	0.1042
645.63	50.97	0.4565	-0.1765	0.1035
646.63	50.5	0.4538	-0.1753	0.1032
647.629	49.99	0.4511	-0.1744	0.1023
648.629	49.5	0.4486	-0.1734	0.1018
649.629	49.01	0.4459	-0.1723	0.1013
650.628	48.48	0.4435	-0.1714	0.1007
651.628	48	0.4407	-0.1702	0.1003
652.628	47.48	0.438	-0.1688	0.1004
653.627	47	0.4351	-0.1681	0.0989
654.627	46.49	0.4325	-0.1669	0.0987
655.627	46.02	0.4297	-0.1658	0.0981
656.626	45.5	0.4269	-0.1646	0.0977
657.626	45.02	0.4241	-0.1634	0.0973
658.626	44.5	0.4214	-0.1625	0.0964
659.625	43.98	0.4187	-0.1614	0.0959
660.625	43.51	0.4157	-0.1602	0.0953
661.625	43.02	0.413	-0.159	0.095
662.625	42.52	0.4101	-0.1579	0.0943
663.624	42.03	0.4072	-0.1567	0.0938
664.624	41.52	0.4044	-0.1556	0.0932
665.624	40.99	0.4015	-0.1546	0.0923
666.623	40.51	0.3987	-0.1531	0.0925
667.623	40.02	0.3958	-0.1523	0.0912
668.623	39.5	0.393	-0.1509	0.0912
669.622	39.01	0.3899	-0.1498	0.0903
670.622	38.54	0.3869	-0.1484	0.0901
671.622	37.99	0.384	-0.1469	0.0902
672.621	37.5	0.381	-0.146	0.089
673.621	37.03	0.3778	-0.1447	0.0884
674.621	36.49	0.3749	-0.1436	0.0877
675.62	36	0.3718	-0.1424	0.087
676.62	35.5	0.3687	-0.141	0.0867
677.62	34.98	0.3657	-0.1397	0.0863
678.619	34.49	0.3625	-0.1384	0.0857
679.619	34.04	0.3596	-0.1372	0.0852
680.619	33.51	0.3563	-0.1358	0.0847
681.618	33	0.353	-0.1342	0.0846
682.618	32.5	0.35	-0.1331	0.0838
683.618	32.01	0.3469	-0.1319	0.0831
684.617	31.5	0.3435	-0.1305	0.0825
685.617	31	0.3405	-0.1291	0.0823
686.617	30.52	0.3371	-0.1279	0.0813
687.617	30.03	0.3342	-0.1263	0.0816
688.616	29.5	0.3305	-0.1248	0.0809
689.616	29.01	0.3273	-0.1236	0.0801
690.616	28.49	0.324	-0.1221	0.0798
691.615	28.01	0.3207	-0.1207	0.0793
692.615	27.51	0.3175	-0.1192	0.0791
693.615	27.02	0.3139	-0.1178	0.0783
694.614	26.51	0.3104	-0.1161	0.0782
695.614	26.02	0.307	-0.1149	0.0772
696.614	25.53	0.3035	-0.1132	0.0771
697.613	25.03	0.3001	-0.1119	0.0763
698.613	24.54	0.2966	-0.1103	0.076
699.613	24.03	0.2929	-0.1089	0.0751
700.612	23.54	0.2894	-0.1071	0.0752
701.612	23.01	0.2859	-0.1056	0.0747
702.612	22.5	0.2822	-0.104	0.0742
703.611	21.99	0.2785	-0.1026	0.0733
704.611	21.54	0.275	-0.1009	0.0732
705.611	21.03	0.2713	-0.0992	0.0729
706.61	20.52	0.2675	-0.0976	0.0723
707.61	20.03	0.2636	-0.0958	0.072
708.61	19.53	0.2598	-0.0943	0.0712
709.609	19.04	0.256	-0.0927	0.0706
710.609	18.52	0.2521	-0.0909	0.0703
711.609	18.01	0.2483	-0.0892	0.0699
712.609	17.52	0.2443	-0.0876	0.0691
713.608	17.02	0.2403	-0.0857	0.0689
714.608	16.51	0.2366	-0.0841	0.0684
715.608	16.05	0.2325	-0.0821	0.0683
716.607	15.51	0.2285	-0.0805	0.0675
717.607	15.01	0.2244	-0.0786	0.0672
718.607	14.53	0.2205	-0.0768	0.0669
719.606	14	0.2164	-0.075	0.0664
720.606	13.52	0.2123	-0.0732	0.0659
721.606	13.01	0.2082	-0.0712	0.0658
722.605	12.52	0.2042	-0.0693	0.0656
723.605	12.03	0.1997	-0.0673	0.0651
724.605	11.51	0.1956	-0.0654	0.0648
725.604	11.02	0.1916	-0.0635	0.0646
726.604	10.48	0.1871	-0.0612	0.0647
727.604	10.04	0.1828	-0.0594	0.064
728.603	9.53	0.1784	-0.0574	0.0636
729.603	9.04	0.1738	-0.0554	0.063
730.603	8.52	0.1696	-0.0534	0.0628
731.602	8.01	0.1648	-0.0512	0.0624
732.602	7.55	0.1607	-0.0492	0.0623
733.602	7.02	0.1562	-0.047	0.0622
734.602	6.56	0.1514	-0.0447	0.062
735.601	6.05	0.1466	-0.0429	0.0608
736.601	5.56	0.1419	-0.0407	0.0605
737.601	5.04	0.1377	-0.0389	0.0599
738.6	4.55	0.1329	-0.0365	0.0599
739.6	4.04	0.128	-0.0346	0.0588
740.6	3.56	0.1228	-0.0325	0.0578
741.599	3.06	0.1179	-0.0303	0.0573
742.599	2.57	0.1127	-0.0278	0.0571
743.599	2.06	0.1078	-0.0263	0.0552
744.598	1.54	0.1026	-0.0241	0.0544
745.598	1.08	0.097	-0.022	0.053
745.742	0.98	0.0959	-0.0217	0.0525
746.741	1.01	0.0943	-0.0211	0.0521
747.741	1.29	0.0953	-0.0209	0.0535
748.741	1.55	0.0964	-0.0205	0.0554
749.74	1.8	0.0978	-0.0213	0.0552
750.74	2.04	0.099	-0.0214	0.0562
751.74	2.24	0.1003	-0.0218	0.0567
752.739	2.44	0.1014	-0.0224	0.0566
753.739	2.66	0.1027	-0.0224	0.0579
754.739	2.83	0.1035	-0.0227	0.0581
755.738	3.04	0.105	-0.023	0.059
756.738	3.23	0.1057	-0.0228	0.0601
757.738	3.43	0.1069	-0.0235	0.0599
758.737	3.56	0.1081	-0.0242	0.0597
759.737	3.76	0.1092	-0.0243	0.0606
760.737	3.95	0.1103	-0.0248	0.0607
761.737	4.12	0.1114	-0.0251	0.0612
762.736	4.32	0.1124	-0.0253	0.0618
763.736	4.49	0.1135	-0.0256	0.0623
764.736	4.64	0.1146	-0.0261	0.0624
765.735	4.81	0.1155	-0.0263	0.0629
766.735	4.98	0.1166	-0.0265	0.0636
767.735	5.19	0.1178	-0.027	0.0638
768.734	5.33	0.1187	-0.0272	0.0643
769.734	5.5	0.12	-0.0278	0.0644
770.734	5.64	0.1208	-0.028	0.0648
771.733	5.82	0.1216	-0.0283	0.065
772.733	5.99	0.1229	-0.0288	0.0653
773.733	6.17	0.124	-0.0293	0.0654
774.732	6.33	0.1248	-0.0293	0.0662
775.732	6.48	0.1259	-0.0299	0.0661
776.732	6.64	0.1269	-0.0301	0.0667
777.731	6.77	0.1278	-0.0303	0.0672
778.731	6.94	0.1289	-0.0308	0.0673
779.731	7.1	0.1299	-0.0312	0.0675
780.73	7.28	0.131	-0.0316	0.0678
781.73	7.46	0.1319	-0.0318	0.0683
782.73	7.57	0.1327	-0.0323	0.0681
783.729	7.74	0.1338	-0.0326	0.0686
784.729	7.89	0.1348	-0.0329	0.069
785.729	8.09	0.136	-0.0334	0.0692
786.729	8.22	0.1368	-0.0336	0.0696
787.728	8.36	0.1377	-0.0339	0.0699
788.728	8.51	0.1387	-0.0343	0.0701
789.728	8.71	0.1399	-0.0345	0.0709
790.727	8.83	0.1408	-0.0349	0.071
791.727	9	0.1418	-0.0354	0.071
792.727	9.15	0.1429	-0.0356	0.0717
793.726	9.32	0.1438	-0.036	0.0718
794.726	9.46	0.1447	-0.0365	0.0717
795.726	9.63	0.1458	-0.0368	0.0722
796.725	9.78	0.147	-0.0372	0.0726
797.725	9.94	0.1478	-0.0377	0.0724
798.725	10.07	0.1486	-0.038	0.0726
799.724	10.26	0.15	-0.0384	0.0732
800.724	10.37	0.1509	-0.0387	0.0735
801.724	10.54	0.1518	-0.0392	0.0734
802.723	10.67	0.1529	-0.0395	0.0739
803.723	10.86	0.1539	-0.0398	0.0743
804.723	11.01	0.155	-0.0401	0.0748
805.722	11.15	0.1557	-0.0407	0.0743
806.722	11.27	0.1569	-0.0411	0.0747
807.722	11.43	0.1578	-0.0413	0.0752
808.721	11.61	0.1588	-0.0416	0.0756
809.721	11.75	0.1599	-0.0421	0.0757
810.721	11.87	0.1609	-0.0427	0.0755
811.721	12.05	0.1619	-0.043	0.0759
812.72	12.22	0.1628	-0.0433	0.0762
813.72	12.36	0.1639	-0.0438	0.0763
814.72	12.5	0.1649	-0.0441	0.0767
815.719	12.67	0.1661	-0.0446	0.0769
816.719	12.81	0.1667	-0.0448	0.0771
817.719	12.96	0.168	-0.0454	0.0772
818.718	13.08	0.1688	-0.0456	0.0776
819.718	13.25	0.1699	-0.046	0.0779
820.718	13.37	0.1709	-0.0465	0.0779
821.717	13.53	0.1719	-0.0469	0.0781
822.717	13.71	0.1731	-0.0473	0.0785
823.717	13.85	0.1738	-0.0476	0.0786
824.716	13.97	0.1746	-0.048	0.0786
825.716	14.13	0.1758	-0.0484	0.079
826.716	14.31	0.1769	-0.0489	0.0791
827.715	14.45	0.1779	-0.0493	0.0793
828.715	14.59	0.1791	-0.0496	0.0799
829.715	14.76	0.1799	-0.05	0.0799
830.714	14.89	0.1809	-0.0503	0.0803
831.714	15.06	0.1819	-0.0508	0.0803
832.714	15.18	0.1829	-0.0512	0.0805
833.713	15.34	0.1838	-0.0515	0.0808
834.713	15.49	0.1849	-0.0521	0.0807
835.713	15.65	0.1859	-0.0525	0.0809
836.712	15.8	0.1869	-0.0529	0.0811
837.712	15.92	0.188	-0.0533	0.0814
838.712	16.11	0.1887	-0.0537	0.0813
839.712	16.26	0.1899	-0.054	0.0819
840.711	16.38	0.191	-0.0545	0.082
841.711	16.55	0.1918	-0.0549	0.082
842.711	16.67	0.1929	-0.0553	0.0823
843.71	16.8	0.1937	-0.0556	0.0825
844.71	17.01	0.1948	-0.056	0.0828
845.71	17.12	0.196	-0.0565	0.083
846.709	17.29	0.1967	-0.0567	0.0833
847.709	17.44	0.1981	-0.0574	0.0833
848.709	17.55	0.1988	-0.0577	0.0834
849.708	17.7	0.1999	-0.058	0.0839
850.708	17.87	0.201	-0.0586	0.0838
851.708	18.02	0.2018	-0.0589	0.084
852.707	18.19	0.2028	-0.0594	0.084
853.707	18.34	0.2038	-0.0597	0.0844
854.707	18.48	0.205	-0.0603	0.0844
855.706	18.65	0.206	-0.0605	0.085
856.706	18.77	0.2068	-0.061	0.0848
857.706	18.9	0.208	-0.0615	0.085
858.705	19.07	0.2089	-0.0618	0.0853
859.705	19.23	0.2099	-0.0622	0.0855
860.705	19.39	0.2108	-0.0625	0.0858
861.704	19.49	0.2119	-0.0631	0.0857
862.704	19.65	0.2128	-0.0634	0.086
863.704	19.79	0.2138	-0.0638	0.0862
864.704	19.94	0.2149	-0.0642	0.0865
865.703	20.09	0.2158	-0.0647	0.0864
866.703	20.28	0.2168	-0.0649	0.087
867.703	20.4	0.2178	-0.0656	0.0866
868.702	20.55	0.219	-0.0658	0.0874
869.702	20.71	0.22	-0.0662	0.0876
870.702	20.84	0.221	-0.0667	0.0876
871.701	21.01	0.2217	-0.0671	0.0875
872.701	21.17	0.223	-0.0676	0.0878
873.701	21.26	0.224	-0.0678	0.0884
874.7	21.44	0.2248	-0.0684	0.088
875.7	21.6	0.2258	-0.0686	0.0886
876.7	21.73	0.2268	-0.0692	0.0884
877.699	21.9	0.2277	-0.0695	0.0887
878.699	22.06	0.2288	-0.0701	0.0886
879.699	22.22	0.2297	-0.0704	0.0889
880.698	22.32	0.2307	-0.0708	0.0891
881.698	22.48	0.232	-0.071	0.09
882.698	22.64	0.2328	-0.0717	0.0894
883.697	22.79	0.2337	-0.0719	0.0899
884.697	22.96	0.2349	-0.0725	0.0899
885.697	23.08	0.2358	-0.073	0.0898
886.696	23.22	0.237	-0.0735	0.09
887.696	23.36	0.238	-0.0738	0.0904
888.696	23.51	0.2389	-0.0743	0.0903
889.695	23.68	0.2398	-0.0745	0.0908
890.695	23.82	0.2409	-0.075	0.0909
891.695	23.97	0.2416	-0.0752	0.0912
892.695	24.12	0.2429	-0.0757	0.0915
893.694	24.28	0.2437	-0.0761	0.0915
894.694	24.42	0.2448	-0.0766	0.0916
895.694	24.57	0.246	-0.077	0.092
896.693	24.72	0.2469	-0.0773	0.0923
897.693	24.84	0.2479	-0.0779	0.0921
898.693	25	0.2488	-0.0782	0.0924
899.692	25.14	0.2498	-0.0785	0.0928
900.692	25.29	0.2508	-0.0791	0.0926
901.692	25.43	0.2519	-0.0795	0.0929
902.691	25.58	0.2527	-0.0799	0.0929
903.691	25.73	0.2539	-0.0804	0.0931
904.691	25.95	0.255	-0.0807	0.0936
905.69	26.04	0.256	-0.0811	0.0938
906.69	26.19	0.257	-0.0815	0.094
907.69	26.33	0.2579	-0.082	0.0939
908.689	26.48	0.2591	-0.0824	0.0943
909.689	26.64	0.2599	-0.0828	0.0943
910.689	26.78	0.2607	-0.083	0.0947
911.688	26.91	0.2621	-0.0836	0.0949
912.688	27.07	0.2629	-0.0839	0.0951
913.688	27.22	0.2638	-0.0844	0.095
914.688	27.36	0.2645	-0.0846	0.0953
915.687	27.53	0.2659	-0.0852	0.0955
916.687	27.65	0.2669	-0.0855	0.0959
917.687	27.85	0.2679	-0.086	0.0959
918.686	27.97	0.2689	-0.0864	0.0961
919.686	28.11	0.2698	-0.0869	0.096
920.686	28.26	0.2708	-0.0872	0.0964
921.685	28.41	0.2718	-0.0874	0.097
922.685	28.55	0.2728	-0.0878	0.0972
923.685	28.68	0.2738	-0.0882	0.0974
924.684	28.83	0.275	-0.0888	0.0974
925.684	28.98	0.2758	-0.0892	0.0974
926.684	29.13	0.2768	-0.0897	0.0974
927.683	29.27	0.2777	-0.09	0.0977
928.683	29.44	0.2787	-0.0904	0.0979
929.683	29.64	0.2797	-0.0908	0.0981
930.682	29.76	0.2809	-0.0913	0.0983
931.682	29.88	0.2819	-0.0917	0.0985
932.682	30.01	0.2827	-0.0921	0.0985
933.681	30.18	0.2839	-0.0926	0.0987
934.681	30.34	0.2849	-0.093	0.0989
935.681	30.48	0.286	-0.0933	0.0994
936.68	30.6	0.2867	-0.0937	0.0993
937.68	30.8	0.2877	-0.094	0.0997
938.68	30.96	0.2889	-0.0947	0.0995
939.68	31.09	0.2899	-0.095	0.0999
940.679	31.25	0.2908	-0.0955	0.0998
941.679	31.37	0.2919	-0.0958	0.1003
942.679	31.55	0.2928	-0.0965	0.0998
943.678	31.66	0.2938	-0.0969	0.1
944.678	31.85	0.2946	-0.097	0.1006
945.678	32	0.2959	-0.0975	0.1009
946.677	32.15	0.2969	-0.098	0.1009
947.677	32.27	0.2979	-0.0984	0.1011
948.677	32.44	0.299	-0.0989	0.1012
949.676	32.58	0.2998	-0.0991	0.1016
950.676	32.73	0.3008	-0.0995	0.1018
951.676	32.9	0.302	-0.0998	0.1024
952.675	33.04	0.3027	-0.1003	0.1021
953.675	33.21	0.304	-0.101	0.102
954.675	33.39	0.3048	-0.1011	0.1026
955.674	33.5	0.3059	-0.1017	0.1025
956.674	33.65	0.3067	-0.1021	0.1025
957.674	33.81	0.3079	-0.1025	0.1029
958.673	34.02	0.3089	-0.1031	0.1027
959.673	34.14	0.3098	-0.1032	0.1034
960.673	34.3	0.3108	-0.1038	0.1032
961.672	34.42	0.3119	-0.1042	0.1035
962.672	34.56	0.3128	-0.1044	0.104
963.672	34.71	0.3137	-0.1047	0.1043
964.672	34.89	0.3148	-0.1053	0.1042
965.671	35.06	0.3159	-0.1057	0.1045
966.671	35.23	0.3168	-0.1062	0.1044
967.671	35.34	0.3178	-0.1066	0.1046
968.67	35.5	0.3185	-0.107	0.1045
969.67	35.66	0.3198	-0.1074	0.105
970.67	35.78	0.321	-0.108	0.105
971.669	36.01	0.3218	-0.1082	0.1054
972.669	36.15	0.3228	-0.1087	0.1054
973.669	36.27	0.3239	-0.1091	0.1057
974.668	36.44	0.3248	-0.1095	0.1058
975.668	36.55	0.3258	-0.1099	0.106
976.668	36.73	0.3268	-0.1103	0.1062
977.667	36.93	0.3278	-0.1107	0.1064
978.667	37.03	0.3288	-0.1112	0.1064
979.667	37.23	0.3297	-0.1114	0.1069
980.666	37.34	0.3307	-0.1119	0.1069
981.666	37.49	0.332	-0.1125	0.107
982.666	37.66	0.333	-0.1128	0.1074
983.665	37.8	0.3338	-0.1132	0.1074
984.665	37.95	0.335	-0.1138	0.1074
985.665	38.11	0.3357	-0.114	0.1077
986.664	38.21	0.3368	-0.1146	0.1076
987.664	38.41	0.3379	-0.1149	0.1081
988.664	38.55	0.3388	-0.1156	0.1076
989.664	38.72	0.3398	-0.1156	0.1086
990.663	38.87	0.3408	-0.1161	0.1086
991.663	38.99	0.3418	-0.1166	0.1086
992.663	39.18	0.3427	-0.1171	0.1085
993.662	39.35	0.3439	-0.1174	0.1091
994.662	39.48	0.3447	-0.1177	0.1093
995.662	39.64	0.3458	-0.1181	0.1096
996.661	39.79	0.3467	-0.1185	0.1097
997.661	39.93	0.3476	-0.1189	0.1098
998.661	40.1	0.3487	-0.1195	0.1097
999.66	40.28	0.3498	-0.1197	0.1104
1000.66	40.42	0.3509	-0.1202	0.1105
1001.66	40.58	0.352	-0.1209	0.1102
1002.66	40.74	0.353	-0.1211	0.1108
1003.66	40.86	0.3536	-0.1214	0.1108
1004.66	41.03	0.3549	-0.122	0.1109
1005.66	41.18	0.3557	-0.1221	0.1115
1006.66	41.37	0.3568	-0.1227	0.1114
1007.66	41.52	0.3579	-0.123	0.1119
1008.66	41.67	0.3588	-0.1235	0.1118
1009.66	41.81	0.3598	-0.1242	0.1114
1010.66	41.98	0.3609	-0.1244	0.1121
1011.66	42.13	0.3618	-0.1248	0.1122
1012.66	42.3	0.3629	-0.1252	0.1125
1013.66	42.45	0.3639	-0.1257	0.1125
1014.66	42.64	0.3648	-0.126	0.1128
1015.66	42.77	0.3658	-0.1263	0.1132
1016.65	42.94	0.3667	-0.127	0.1127
1017.65	43.08	0.3678	-0.1274	0.113
1018.65	43.22	0.3688	-0.1277	0.1134
1019.65	43.37	0.3698	-0.1283	0.1132
1020.65	43.55	0.3707	-0.1287	0.1133
1021.65	43.72	0.3717	-0.1291	0.1135
1022.65	43.89	0.3727	-0.1294	0.1139
1023.65	44.03	0.3737	-0.1298	0.1141
1024.65	44.16	0.3749	-0.1302	0.1145
1025.65	44.35	0.3761	-0.1308	0.1145
1026.65	44.52	0.3768	-0.131	0.1148
1027.65	44.65	0.3777	-0.1315	0.1147
1028.65	44.81	0.3789	-0.1319	0.1151
1029.65	44.98	0.3798	-0.1322	0.1154
1030.65	45.14	0.3808	-0.1327	0.1154
1031.65	45.28	0.3818	-0.1333	0.1152
1032.65	45.45	0.3827	-0.1337	0.1153
1033.65	45.6	0.384	-0.1339	0.1162
1034.65	45.79	0.3847	-0.1344	0.1159
1035.65	45.94	0.3857	-0.1347	0.1163
1036.65	46.09	0.3869	-0.1354	0.1161
1037.65	46.24	0.3877	-0.1357	0.1163
1038.65	46.4	0.3888	-0.1359	0.117
1039.65	46.58	0.3896	-0.1364	0.1168
1040.65	46.73	0.3907	-0.1369	0.1169
1041.65	46.87	0.3918	-0.1373	0.1172
1042.65	47.05	0.3929	-0.1376	0.1177
1043.65	47.19	0.3937	-0.1382	0.1173
1044.65	47.36	0.3948	-0.1386	0.1176
1045.65	47.54	0.3956	-0.1393	0.117
1046.65	47.7	0.3967	-0.1394	0.1179
1047.64	47.88	0.3978	-0.1399	0.118
1048.64	48.03	0.3988	-0.1402	0.1184
1049.64	48.22	0.3998	-0.1408	0.1182
1050.64	48.38	0.4009	-0.1412	0.1185
1051.64	48.54	0.4016	-0.1415	0.1186
1052.64	48.71	0.4026	-0.142	0.1186
1053.64	48.87	0.4039	-0.1426	0.1187
1054.64	49.04	0.4048	-0.143	0.1188
1055.64	49.23	0.4056	-0.1433	0.119
1056.64	49.39	0.4068	-0.1437	0.1194
1057.64	49.52	0.4077	-0.1443	0.1191
1058.64	49.7	0.4089	-0.1447	0.1195
1059.64	49.81	0.4098	-0.1453	0.1192
1060.64	49.97	0.4106	-0.1455	0.1196
1061.64	50.16	0.4116	-0.1458	0.12
1062.64	50.36	0.4128	-0.1463	0.1202
1063.64	50.46	0.4137	-0.1469	0.1199
1064.64	50.63	0.4148	-0.1471	0.1206
1065.64	50.85	0.4159	-0.1477	0.1205
1066.64	51.01	0.4167	-0.1479	0.1209
1067.64	51.18	0.418	-0.1484	0.1212
1068.64	51.37	0.4189	-0.1489	0.1211
1069.64	51.49	0.4196	-0.1495	0.1206
1070.64	51.69	0.4207	-0.1497	0.1213
1071.64	51.84	0.4218	-0.1501	0.1216
1072.64	52.01	0.4228	-0.1508	0.1212
1073.64	52.21	0.4238	-0.1512	0.1214
1074.64	52.37	0.4246	-0.1517	0.1212
1075.64	52.54	0.4257	-0.1519	0.1219
1076.64	52.69	0.427	-0.1526	0.1218
1077.64	52.85	0.4278	-0.1528	0.1222
1078.64	53	0.4287	-0.1533	0.1221
1079.63	53.2	0.4299	-0.1537	0.1225
1080.63	53.38	0.4307	-0.1541	0.1225
1081.63	53.5	0.432	-0.1548	0.1224
1082.63	53.69	0.4328	-0.1549	0.123
1083.63	53.86	0.4338	-0.1556	0.1226
1084.63	54.06	0.4347	-0.1558	0.1231
1085.63	54.22	0.4357	-0.1562	0.1233
1086.63	54.35	0.4364	-0.1567	0.123
1087.63	54.56	0.4379	-0.1572	0.1235
1088.63	54.68	0.4387	-0.1576	0.1235
1089.63	54.86	0.4397	-0.158	0.1237
1090.63	55.03	0.4408	-0.1585	0.1238
1091.63	55.2	0.442	-0.1589	0.1242
1092.63	55.37	0.4428	-0.1591	0.1246
1093.63	55.51	0.4437	-0.16	0.1237
1094.63	55.69	0.4448	-0.1601	0.1246
1095.63	55.86	0.4459	-0.1606	0.1247
1096.63	56.06	0.4468	-0.161	0.1248
1097.63	56.21	0.4474	-0.1612	0.125
1098.63	56.39	0.4488	-0.1619	0.125
1099.63	56.61	0.4495	-0.1625	0.1245
1100.63	56.73	0.4509	-0.1629	0.1251
1101.63	56.91	0.4519	-0.1633	0.1253
1102.63	57.08	0.453	-0.1637	0.1256
1103.63	57.25	0.4537	-0.1641	0.1255
1104.63	57.43	0.4547	-0.1646	0.1255
1105.63	57.58	0.4558	-0.1649	0.126
1106.63	57.74	0.4567	-0.1655	0.1257
1107.63	57.92	0.458	-0.1657	0.1266
1108.63	58.09	0.4588	-0.1663	0.1262
1109.63	58.26	0.46	-0.1669	0.1262
1110.62	58.42	0.4608	-0.1672	0.1264
1111.62	58.59	0.4619	-0.1676	0.1267
1112.62	58.79	0.4629	-0.168	0.1269
1113.62	58.97	0.464	-0.1681	0.1278
1114.62	59.08	0.4648	-0.1691	0.1266
1115.62	59.28	0.4658	-0.1694	0.127
1116.62	59.45	0.4669	-0.1698	0.1273
1117.62	59.57	0.4677	-0.17	0.1277
1118.62	59.77	0.4689	-0.1707	0.1275
1119.62	59.95	0.4696	-0.1711	0.1274
1120.62	60.13	0.471	-0.1714	0.1282
1121.62	60.3	0.4721	-0.172	0.1281
1122.62	60.45	0.4729	-0.1723	0.1283
1123.62	60.64	0.4738	-0.1728	0.1282
1124.62	60.82	0.475	-0.1731	0.1288
1125.62	61.02	0.4758	-0.1737	0.1284
1126.62	61.19	0.4769	-0.1739	0.1291
1127.62	61.34	0.4778	-0.1746	0.1286
1128.62	61.49	0.4788	-0.1749	0.129
1129.62	61.66	0.4797	-0.1753	0.1291
1130.62	61.84	0.4809	-0.1757	0.1295
1131.62	62	0.4817	-0.1763	0.1291
1132.62	62.16	0.4828	-0.1767	0.1294
1133.62	62.38	0.4837	-0.177	0.1297
1134.62	62.5	0.4848	-0.1776	0.1296
1135.62	62.7	0.4857	-0.1779	0.1299
1136.62	62.84	0.487	-0.1784	0.1302
1137.62	63	0.4881	-0.1788	0.1305
1138.62	63.17	0.4887	-0.1792	0.1303
1139.62	63.34	0.4898	-0.1796	0.1306
1140.62	63.54	0.4906	-0.1802	0.1302
1141.61	63.68	0.4916	-0.1805	0.1306
1142.61	63.84	0.4931	-0.181	0.1311
1143.61	64.04	0.4938	-0.1813	0.1312
1144.61	64.2	0.4949	-0.1818	0.1313
1145.61	64.38	0.4958	-0.1822	0.1314
1146.61	64.56	0.4967	-0.1825	0.1317
1147.61	64.71	0.4978	-0.183	0.1318
1148.61	64.87	0.4988	-0.1835	0.1318
1149.61	65.07	0.4998	-0.1838	0.1322
1150.61	65.23	0.5006	-0.1843	0.132
1151.61	65.4	0.502	-0.1847	0.1326
1152.61	65.6	0.5028	-0.1852	0.1324
1153.61	65.78	0.5037	-0.1855	0.1327
1154.61	65.92	0.5049	-0.1859	0.1331
1155.61	66.09	0.506	-0.1864	0.1332
1156.61	66.27	0.507	-0.1869	0.1332
1157.61	66.42	0.5078	-0.1874	0.133
1158.61	66.62	0.5089	-0.1877	0.1335
1159.61	66.79	0.5097	-0.1881	0.1335
1160.61	66.93	0.5108	-0.1889	0.133
1161.61	67.13	0.5118	-0.1891	0.1336
1162.61	67.26	0.5129	-0.1895	0.1339
1163.61	67.43	0.5139	-0.1898	0.1343
1164.61	67.58	0.5147	-0.1901	0.1345
1165.61	67.77	0.5158	-0.1908	0.1342
1166.61	67.95	0.5168	-0.1911	0.1346
1167.61	68.1	0.518	-0.1917	0.1346
1168.61	68.27	0.5189	-0.1921	0.1347
1169.61	68.45	0.5197	-0.1925	0.1347
1170.61	68.61	0.5209	-0.1931	0.1347
1171.61	68.77	0.5218	-0.1934	0.135
1172.6	68.94	0.5229	-0.1937	0.1355
1173.6	69.12	0.5239	-0.1942	0.1355
1174.6	69.31	0.5248	-0.1946	0.1356
1175.6	69.48	0.526	-0.195	0.136
1176.6	69.64	0.5269	-0.1955	0.1359
1177.6	69.84	0.5278	-0.196	0.1358
1178.6	70.04	0.5289	-0.1964	0.1361
1179.6	70.19	0.53	-0.1969	0.1362
1180.6	70.36	0.531	-0.1975	0.136
1181.6	70.54	0.5321	-0.1979	0.1363
1182.6	70.71	0.533	-0.1983	0.1364
1183.6	70.86	0.5338	-0.1987	0.1364
1184.6	71.06	0.5351	-0.1992	0.1367
1185.6	71.25	0.5362	-0.1994	0.1374
1186.6	71.43	0.5371	-0.1999	0.1373
1187.6	71.58	0.538	-0.2004	0.1372
1188.6	71.7	0.539	-0.2008	0.1374
1189.6	71.89	0.5399	-0.2012	0.1375
1190.6	72.07	0.541	-0.2016	0.1378
1191.6	72.27	0.5421	-0.2021	0.1379
1192.6	72.37	0.543	-0.2027	0.1376
1193.6	72.57	0.5439	-0.203	0.1379
1194.6	72.72	0.545	-0.2034	0.1382
1195.6	72.89	0.5461	-0.2037	0.1387
1196.6	73.06	0.5469	-0.2042	0.1385
1197.6	73.23	0.548	-0.2047	0.1386
1198.6	73.38	0.549	-0.2051	0.1388
1199.6	73.55	0.5499	-0.2054	0.1391
1200.6	73.7	0.5509	-0.2058	0.1393
1201.6	73.9	0.5517	-0.2062	0.1393
1202.6	74.08	0.5529	-0.2068	0.1393
1203.59	74.22	0.5538	-0.2072	0.1394
1204.59	74.4	0.5549	-0.2076	0.1397
1205.59	74.59	0.5559	-0.2079	0.1401
1206.59	74.72	0.5568	-0.2087	0.1394
1207.59	74.89	0.5578	-0.209	0.1398
1208.59	75.06	0.5589	-0.2094	0.1401
1209.59	75.24	0.5599	-0.2099	0.1401
1210.59	75.39	0.561	-0.2103	0.1404
1211.59	75.55	0.5619	-0.2106	0.1407
1212.59	75.7	0.5628	-0.2112	0.1404
1213.59	75.9	0.5637	-0.2116	0.1405
1214.59	76.06	0.5649	-0.2119	0.1411
1215.59	76.23	0.5659	-0.2125	0.1409
1216.59	76.37	0.5671	-0.213	0.1411
1217.59	76.55	0.5678	-0.2132	0.1414
1218.59	76.7	0.5688	-0.2139	0.141
1219.59	76.87	0.5697	-0.2142	0.1413
1220.59	77.04	0.5709	-0.2147	0.1415
1221.59	77.22	0.5717	-0.2152	0.1413
1222.59	77.36	0.573	-0.2156	0.1418
1223.59	77.51	0.574	-0.216	0.142
1224.59	77.71	0.5748	-0.2164	0.142
1225.59	77.83	0.5757	-0.2169	0.1419
1226.59	78.01	0.5768	-0.2174	0.142
1227.59	78.2	0.5777	-0.2178	0.1421
1228.59	78.38	0.5788	-0.2184	0.142
1229.59	78.55	0.5797	-0.219	0.1417
1230.59	78.7	0.5807	-0.2193	0.1421
1231.59	78.85	0.5817	-0.2195	0.1427
1232.59	78.97	0.5829	-0.22	0.1429
1233.59	79.13	0.5838	-0.2205	0.1428
1234.59	79.37	0.5849	-0.221	0.1429
1235.58	79.51	0.5858	-0.2215	0.1428
1236.58	79.66	0.5867	-0.2218	0.1431
1237.58	79.81	0.5877	-0.2224	0.1429
1238.58	79.92	0.5888	-0.2229	0.143
1239.58	80.1	0.5899	-0.2233	0.1433
1240.58	80.25	0.5908	-0.2238	0.1432
1241.58	80.41	0.5919	-0.2241	0.1437
1242.58	80.57	0.5928	-0.2246	0.1436
1243.58	80.73	0.5937	-0.2251	0.1435
1244.58	80.89	0.5947	-0.2254	0.1439
1245.58	81.03	0.5959	-0.2263	0.1433
1246.58	81.18	0.5968	-0.2265	0.1438
1247.58	81.27	0.5979	-0.2273	0.1433
1248.58	81.49	0.5988	-0.2276	0.1436
1249.58	81.61	0.5997	-0.2279	0.1439
1250.58	81.81	0.6008	-0.2284	0.144
1251.58	81.93	0.6018	-0.2289	0.144
1252.58	82.05	0.6028	-0.2292	0.1444
1253.58	82.23	0.6037	-0.2295	0.1447
1254.58	82.38	0.6048	-0.2304	0.144
1255.58	82.52	0.6058	-0.231	0.1438
1256.58	82.66	0.6069	-0.2314	0.1441
1257.58	82.8	0.6078	-0.2318	0.1442
1258.58	82.92	0.6088	-0.2324	0.144
1258.77	82.96	0.609	-0.2325	0.144	0.1447
1259.77	82.52	0.6082	-0.2325	0.1432
1260.77	82.02	0.6064	-0.232	0.1424
1261.77	81.51	0.6047	-0.2311	0.1425
1262.77	80.99	0.603	-0.2305	0.142
1263.77	80.49	0.6013	-0.23	0.1413
1264.77	80	0.5995	-0.2294	0.1407
1265.77	79.47	0.5977	-0.2288	0.1401
1266.77	78.98	0.5957	-0.228	0.1397
1267.77	78.49	0.5939	-0.2272	0.1395
1268.77	77.98	0.592	-0.2265	0.139
1269.77	77.51	0.5903	-0.2261	0.1381
1270.77	76.98	0.5882	-0.2253	0.1376
1271.77	76.46	0.5864	-0.2247	0.137
1272.77	75.98	0.5844	-0.2239	0.1366
1273.77	75.45	0.5822	-0.2231	0.136
1274.77	74.96	0.5805	-0.2225	0.1355
1275.77	74.46	0.5785	-0.2217	0.1351
1276.77	73.97	0.5764	-0.221	0.1344
1277.77	73.5	0.5746	-0.2201	0.1344
1278.77	72.95	0.5725	-0.2194	0.1337
1279.77	72.49	0.5705	-0.2186	0.1333
1280.77	71.95	0.5684	-0.2181	0.1322
1281.77	71.48	0.5663	-0.2171	0.1321
1282.77	70.96	0.5642	-0.2163	0.1316
1283.77	70.46	0.562	-0.2154	0.1312
1284.77	69.95	0.5599	-0.2147	0.1305
1285.77	69.48	0.5579	-0.2139	0.1301
1286.77	68.93	0.5559	-0.2131	0.1297
1287.77	68.47	0.5539	-0.2123	0.1293
1288.76	67.95	0.5517	-0.2116	0.1285
1289.76	67.46	0.5493	-0.2106	0.1281
1290.76	66.98	0.5474	-0.2095	0.1284
1291.76	66.47	0.5453	-0.2091	0.1271
1292.76	65.97	0.543	-0.2081	0.1268
1293.76	65.48	0.541	-0.2072	0.1266
1294.76	64.97	0.5387	-0.2066	0.1255
1295.76	64.49	0.5365	-0.2057	0.1251
1296.76	63.97	0.5344	-0.2047	0.125
1297.76	63.48	0.5322	-0.2038	0.1246
1298.76	62.97	0.53	-0.2029	0.1242
1299.76	62.45	0.528	-0.2021	0.1238
1300.76	61.98	0.5256	-0.2012	0.1232
1301.76	61.48	0.5235	-0.2003	0.1229
1302.76	60.97	0.521	-0.1994	0.1222
1303.76	60.45	0.5187	-0.1986	0.1215
1304.76	60	0.5165	-0.1976	0.1213
1305.76	59.48	0.514	-0.1966	0.1208
1306.76	59.02	0.5117	-0.1958	0.1201
1307.76	58.45	0.5092	-0.1948	0.1196
1308.76	57.96	0.5069	-0.1936	0.1197
1309.76	57.46	0.5044	-0.1929	0.1186
1310.76	56.97	0.5022	-0.1918	0.1186
1311.76	56.48	0.4995	-0.191	0.1175
1312.76	55.98	0.4971	-0.19	0.1171
1313.76	55.47	0.4947	-0.1888	0.1171
1314.76	54.99	0.4921	-0.1878	0.1165
1315.76	54.48	0.4898	-0.1871	0.1156
1316.76	53.99	0.4871	-0.1858	0.1155
1317.76	53.47	0.4847	-0.1849	0.1149
1318.76	53	0.4821	-0.1839	0.1143
1319.75	52.48	0.4794	-0.1827	0.114
1320.75	51.98	0.4768	-0.1816	0.1136
1321.75	51.49	0.4742	-0.1808	0.1126
1322.75	50.97	0.4717	-0.1798	0.1121
1323.75	50.48	0.4692	-0.1785	0.1122
1324.75	49.99	0.4664	-0.1776	0.1112
1325.75	49.48	0.4637	-0.1766	0.1105
1326.75	48.98	0.461	-0.1755	0.11
1327.75	48.46	0.4582	-0.1744	0.1094
1328.75	47.96	0.4556	-0.1733	0.109
1329.75	47.47	0.453	-0.1723	0.1084
1330.75	46.98	0.4501	-0.1712	0.1077
1331.75	46.47	0.4476	-0.1702	0.1072
1332.75	45.98	0.4447	-0.1689	0.1069
1333.75	45.48	0.4418	-0.1678	0.1062
1334.75	45.01	0.4391	-0.167	0.1051
1335.75	44.49	0.4361	-0.1656	0.1049
1336.75	44	0.4334	-0.1643	0.1048
1337.75	43.48	0.4307	-0.1632	0.1043
1338.75	43	0.4276	-0.1622	0.1032
1339.75	42.47	0.4248	-0.161	0.1028
1340.75	41.98	0.4221	-0.1597	0.1027
1341.75	41.47	0.4193	-0.1586	0.1021
1342.75	40.97	0.4164	-0.1575	0.1014
1343.75	40.49	0.4133	-0.1563	0.1007
1344.75	39.99	0.4102	-0.1549	0.1004
1345.75	39.49	0.4074	-0.1538	0.0998
1346.75	38.98	0.4045	-0.1526	0.0993
1347.75	38.48	0.4016	-0.1513	0.099
1348.75	37.97	0.3985	-0.1501	0.0983
1349.75	37.48	0.3955	-0.1488	0.0979
1350.74	36.98	0.3926	-0.1475	0.0976
1351.74	36.5	0.3896	-0.1462	0.0972
1352.74	35.98	0.3863	-0.1446	0.0971
1353.74	35.48	0.3835	-0.1436	0.0963
1354.74	34.97	0.3802	-0.1421	0.096
1355.74	34.5	0.3771	-0.141	0.0951
1356.74	34.03	0.374	-0.1396	0.0948
1357.74	33.49	0.371	-0.1383	0.0944
1358.74	32.98	0.3678	-0.1369	0.094
1359.74	32.5	0.3647	-0.1355	0.0937
1360.74	31.96	0.3614	-0.1342	0.093
1361.74	31.47	0.3584	-0.1328	0.0928
1362.74	30.98	0.3548	-0.1313	0.0922
1363.74	30.49	0.3517	-0.1299	0.0919
1364.74	29.99	0.3485	-0.1284	0.0917
1365.74	29.51	0.3453	-0.1274	0.0905
1366.74	28.98	0.3419	-0.1257	0.0905
1367.74	28.5	0.3386	-0.1242	0.0902
1368.74	27.97	0.3352	-0.123	0.0892
1369.74	27.48	0.3318	-0.1214	0.089
1370.74	26.99	0.3284	-0.12	0.0884
1371.74	26.48	0.325	-0.1184	0.0882
1372.74	25.99	0.3216	-0.1167	0.0882
1373.74	25.45	0.318	-0.1155	0.087
1374.74	24.96	0.3146	-0.1139	0.0868
1375.74	24.49	0.3108	-0.1123	0.0862
1376.74	24.02	0.3076	-0.1106	0.0864
1377.74	23.51	0.3041	-0.1093	0.0855
1378.74	22.99	0.3003	-0.1075	0.0853
1379.74	22.5	0.2969	-0.106	0.0849
1380.74	21.99	0.293	-0.1045	0.084
1381.73	21.47	0.2895	-0.1026	0.0843
1382.73	20.98	0.2859	-0.101	0.0839
1383.73	20.48	0.2822	-0.0994	0.0834
1384.73	19.97	0.2784	-0.0976	0.0832
1385.73	19.48	0.2746	-0.0962	0.0822
1386.73	18.99	0.2709	-0.0944	0.0821
1387.73	18.5	0.2673	-0.093	0.0813
1388.73	18	0.2633	-0.0911	0.0811
1389.73	17.51	0.2594	-0.0892	0.081
1390.73	16.98	0.2557	-0.0875	0.0807
1391.73	16.49	0.2517	-0.0853	0.0811
1392.73	15.97	0.2477	-0.0836	0.0805
1393.73	15.47	0.2439	-0.0816	0.0807
1394.73	14.98	0.24	-0.0801	0.0798
1395.73	14.47	0.2359	-0.078	0.0799
1396.73	14	0.2323	-0.0763	0.0797
1397.73	13.46	0.2282	-0.0745	0.0792
1398.73	13	0.224	-0.0722	0.0796
1399.73	12.49	0.2203	-0.0706	0.0791
1400.73	12	0.2163	-0.0685	0.0793
1401.73	11.48	0.2123	-0.0667	0.0789
1402.73	10.99	0.2081	-0.0645	0.0791
1403.73	10.48	0.2038	-0.0625	0.0788
1404.73	9.99	0.1996	-0.0607	0.0782
1405.73	9.52	0.1955	-0.0586	0.0783
1406.73	8.98	0.1912	-0.0564	0.0784
1407.73	8.49	0.1868	-0.0545	0.0778
1408.73	8.01	0.1826	-0.0523	0.078
1409.73	7.49	0.1785	-0.0504	0.0777
1410.73	6.99	0.1742	-0.0484	0.0774
1411.73	6.51	0.1699	-0.0457	0.0785
1412.72	6	0.1651	-0.0439	0.0773
1413.72	5.5	0.1609	-0.0419	0.0771
1414.72	4.98	0.1561	-0.0398	0.0765
1415.72	4.47	0.1514	-0.0377	0.076
1416.72	4.01	0.1469	-0.0355	0.0759
1417.72	3.52	0.142	-0.0335	0.075
1418.72	3	0.1374	-0.0308	0.0758
1419.72	2.5	0.1326	-0.0293	0.074
1420.72	2	0.1277	-0.0271	0.0735
1421.72	1.54	0.1222	-0.0251	0.072
1422.7	0.97	0.1167	-0.0227	0.0713
1423.69	1.14	0.116	-0.0226	0.0708
1424.69	1.46	0.1173	-0.0225	0.0723
1425.69	1.77	0.1185	-0.0227	0.0731
1426.69	2.01	0.1198	-0.0228	0.0742
1427.69	2.26	0.121	-0.0231	0.0748
1428.69	2.46	0.1221	-0.0235	0.0751
1429.69	2.67	0.1234	-0.0241	0.0752
1430.69	2.86	0.1244	-0.0241	0.0762
1431.69	3.06	0.1254	-0.0244	0.0766
1432.69	3.23	0.1265	-0.0248	0.0769
1433.69	3.43	0.1274	-0.025	0.0774
1434.69	3.63	0.1286	-0.0255	0.0776
1435.69	3.78	0.1295	-0.0258	0.0779
1436.69	3.93	0.1305	-0.0261	0.0783
1437.69	4.1	0.1317	-0.0265	0.0787
1438.69	4.29	0.1326	-0.0267	0.0792
1439.69	4.45	0.1335	-0.0271	0.0793
1440.69	4.62	0.1346	-0.0274	0.0798
1441.69	4.79	0.1357	-0.0278	0.0801
1442.69	4.96	0.1367	-0.0282	0.0803
1443.69	5.1	0.1377	-0.0285	0.0807
1444.69	5.28	0.1386	-0.0288	0.081
1445.69	5.44	0.1396	-0.029	0.0816
1446.69	5.62	0.1407	-0.0293	0.0821
1447.69	5.79	0.1417	-0.0301	0.0815
1448.69	5.96	0.1425	-0.0301	0.0823
1449.69	6.1	0.1437	-0.0306	0.0825
1450.69	6.27	0.1447	-0.0308	0.0831
1451.69	6.41	0.1457	-0.0313	0.0831
1452.69	6.57	0.1467	-0.0315	0.0837
1453.68	6.74	0.1477	-0.0316	0.0845
1454.68	6.87	0.1487	-0.0324	0.0839
1455.68	7.03	0.1496	-0.0327	0.0842
1456.68	7.23	0.1507	-0.0331	0.0845
1457.68	7.34	0.1516	-0.0333	0.085
1458.68	7.5	0.1526	-0.0336	0.0854
1459.68	7.66	0.1537	-0.0341	0.0855
1460.68	7.83	0.1548	-0.0344	0.086
1461.68	8	0.1556	-0.0346	0.0864
1462.68	8.16	0.1564	-0.0348	0.0868
1463.68	8.32	0.1578	-0.0356	0.0866
1464.68	8.46	0.1586	-0.0357	0.0872
1465.68	8.63	0.1596	-0.0361	0.0874
1466.68	8.72	0.1607	-0.0367	0.0873
1467.68	8.92	0.1617	-0.0369	0.0879
1468.68	9.05	0.1627	-0.0374	0.0879
1469.68	9.21	0.1637	-0.0377	0.0883
1470.68	9.37	0.1648	-0.0381	0.0886
1471.68	9.55	0.1655	-0.0383	0.0889
1472.68	9.66	0.1667	-0.0388	0.0891
1473.68	9.84	0.1678	-0.0392	0.0894
1474.68	9.97	0.1686	-0.0397	0.0892
1475.68	10.15	0.1698	-0.0399	0.09
1476.68	10.3	0.1707	-0.0403	0.0901
1477.68	10.46	0.1717	-0.0407	0.0903
1478.68	10.57	0.1728	-0.0412	0.0904
1479.68	10.72	0.1738	-0.0417	0.0904
1480.68	10.86	0.1747	-0.042	0.0907
1481.68	11.04	0.1756	-0.0423	0.091
1482.68	11.23	0.1769	-0.0429	0.0911
1483.68	11.35	0.1779	-0.0432	0.0915
1484.68	11.52	0.1786	-0.0435	0.0916
1485.67	11.67	0.1798	-0.0442	0.0914
1486.67	11.81	0.1808	-0.0443	0.0922
1487.67	11.99	0.1819	-0.0449	0.0921
1488.67	12.12	0.1827	-0.0451	0.0925
1489.67	12.27	0.1837	-0.0456	0.0925
1490.67	12.42	0.1845	-0.0458	0.0929
1491.67	12.59	0.1855	-0.0463	0.0929
1492.67	12.71	0.1868	-0.0466	0.0936
1493.67	12.87	0.1876	-0.0471	0.0934
1494.67	13.04	0.1886	-0.0476	0.0934
1495.67	13.17	0.1896	-0.0481	0.0934
1496.67	13.33	0.1908	-0.0485	0.0938
1497.67	13.47	0.1917	-0.0486	0.0945
1498.67	13.62	0.1929	-0.0493	0.0943
1499.67	13.8	0.1936	-0.0494	0.0948
1500.67	13.93	0.1948	-0.0499	0.095
1501.67	14.09	0.1956	-0.0504	0.0948
1502.67	14.23	0.1967	-0.0505	0.0957
1503.67	14.36	0.1977	-0.0513	0.0951
1504.67	14.52	0.1988	-0.0516	0.0956
1505.67	14.65	0.2	-0.0522	0.0956
1506.67	14.82	0.2009	-0.0523	0.0963
1507.67	14.97	0.2017	-0.0528	0.0961
1508.67	15.09	0.2025	-0.0533	0.0959
1509.67	15.26	0.2036	-0.0537	0.0962
1510.67	15.4	0.2047	-0.0542	0.0963
1511.67	15.58	0.2058	-0.0544	0.097
1512.67	15.71	0.2067	-0.0549	0.0969
1513.67	15.86	0.2077	-0.0554	0.0969
1514.67	16.01	0.2085	-0.0556	0.0973
1515.67	16.14	0.2097	-0.056	0.0977
1516.66	16.3	0.2107	-0.0565	0.0977
1517.66	16.47	0.2117	-0.057	0.0977
1518.66	16.63	0.2126	-0.0573	0.098
1519.66	16.73	0.2137	-0.058	0.0977
1520.66	16.86	0.2146	-0.0578	0.099
1521.66	17.02	0.2157	-0.0586	0.0985
1522.66	17.18	0.2167	-0.0591	0.0985
1523.66	17.32	0.2177	-0.0595	0.0987
1524.66	17.5	0.2186	-0.06	0.0986
1525.66	17.61	0.2197	-0.0604	0.0989
1526.66	17.75	0.2207	-0.0606	0.0995
1527.66	17.95	0.2217	-0.061	0.0997
1528.66	18.05	0.2228	-0.0615	0.0998
1529.66	18.21	0.2239	-0.062	0.0999
1530.66	18.34	0.2247	-0.0622	0.1003
1531.66	18.5	0.2257	-0.0627	0.1003
1532.66	18.6	0.2266	-0.063	0.1006
1533.66	18.74	0.2277	-0.0636	0.1005
1534.66	18.93	0.2287	-0.0635	0.1017
1535.66	19.1	0.2299	-0.0643	0.1013
1536.66	19.23	0.2307	-0.0648	0.1011
1537.66	19.36	0.2314	-0.0652	0.101
1538.66	19.49	0.2327	-0.0656	0.1015
1539.66	19.66	0.2336	-0.066	0.1016
1540.66	19.82	0.2347	-0.0665	0.1017
1541.66	19.92	0.2358	-0.067	0.1018
1542.66	20.12	0.2365	-0.0671	0.1023
1543.66	20.25	0.2374	-0.0676	0.1022
1544.66	20.4	0.2386	-0.0681	0.1024
1545.66	20.52	0.2395	-0.0685	0.1025
1546.66	20.66	0.2407	-0.0688	0.1031
1547.65	20.83	0.2418	-0.0694	0.103
1548.65	20.97	0.2428	-0.0699	0.103
1549.65	21.12	0.2438	-0.0703	0.1032
1550.65	21.26	0.2446	-0.0705	0.1036
1551.65	21.39	0.2455	-0.0709	0.1037
1552.65	21.55	0.2468	-0.0715	0.1038
1553.65	21.72	0.2477	-0.0719	0.1039
1554.65	21.87	0.2488	-0.0725	0.1038
1555.65	21.99	0.2496	-0.0728	0.104
1556.65	22.15	0.2504	-0.073	0.1044
1557.65	22.27	0.2517	-0.0736	0.1045
1558.65	22.44	0.2527	-0.074	0.1047
1559.65	22.57	0.2536	-0.0744	0.1048
1560.65	22.73	0.2547	-0.0751	0.1045
1561.65	22.87	0.2558	-0.0755	0.1048
1562.65	23.03	0.2565	-0.0755	0.1055
1563.65	23.2	0.2577	-0.0762	0.1053
1564.65	23.34	0.2587	-0.0762	0.1063
1565.65	23.45	0.2597	-0.0768	0.1061
1566.65	23.62	0.2608	-0.0772	0.1064
1567.65	23.77	0.2615	-0.0779	0.1057
1568.65	23.91	0.2627	-0.0783	0.1061
1569.65	24.06	0.2636	-0.0787	0.1062
1570.65	24.18	0.2646	-0.079	0.1066
1571.65	24.35	0.2658	-0.0794	0.107
1572.65	24.51	0.2667	-0.0799	0.1069
1573.65	24.66	0.2677	-0.0803	0.1071
1574.65	24.8	0.2686	-0.0806	0.1074
1575.65	24.93	0.2697	-0.0812	0.1073
1576.65	25.12	0.2706	-0.0816	0.1074
1577.65	25.24	0.2717	-0.082	0.1077
1578.65	25.36	0.2728	-0.0823	0.1082
1579.64	25.56	0.2736	-0.0828	0.108
1580.64	25.72	0.2746	-0.0833	0.108
1581.64	25.84	0.2758	-0.0837	0.1084
1582.64	25.98	0.2766	-0.0842	0.1082
1583.64	26.13	0.2778	-0.0847	0.1084
1584.64	26.27	0.2789	-0.0849	0.1091
1585.64	26.41	0.2797	-0.0853	0.1091
1586.64	26.57	0.2806	-0.0856	0.1094
1587.64	26.71	0.2816	-0.0862	0.1092
1588.64	26.88	0.2828	-0.0868	0.1092
1589.64	27.03	0.2837	-0.0872	0.1093
1590.64	27.17	0.2847	-0.0871	0.1105
1591.64	27.34	0.2856	-0.0878	0.11
1592.64	27.45	0.2866	-0.0882	0.1102
1593.64	27.63	0.2879	-0.0887	0.1105
1594.64	27.75	0.2887	-0.0892	0.1103
1595.64	27.94	0.2897	-0.0896	0.1105
1596.64	28.08	0.2906	-0.09	0.1106
1597.64	28.21	0.2915	-0.0904	0.1107
1598.64	28.35	0.2925	-0.0909	0.1107
1599.64	28.52	0.2937	-0.0913	0.1111
1600.64	28.66	0.2948	-0.0917	0.1114
1601.64	28.81	0.2958	-0.0921	0.1116
1602.64	28.96	0.2967	-0.0926	0.1115
1603.64	29.13	0.2976	-0.0928	0.112
1604.64	29.29	0.2988	-0.0934	0.112
1605.64	29.44	0.2996	-0.0938	0.112
1606.64	29.59	0.3008	-0.0943	0.1122
1607.64	29.7	0.3016	-0.0946	0.1124
1608.64	29.88	0.3028	-0.095	0.1128
1609.64	30.02	0.3037	-0.0954	0.1129
1610.63	30.16	0.3046	-0.0961	0.1124
1611.63	30.31	0.3057	-0.0963	0.1131
1612.63	30.48	0.3066	-0.0968	0.113
1613.63	30.59	0.3077	-0.0972	0.1133
1614.63	30.77	0.3088	-0.0974	0.114
1615.63	30.89	0.3096	-0.098	0.1136
1616.63	31.05	0.3105	-0.0983	0.1139
1617.63	31.22	0.3116	-0.0987	0.1142
1618.63	31.37	0.3127	-0.099	0.1147
1619.63	31.49	0.3138	-0.0998	0.1142
1620.63	31.66	0.3146	-0.1	0.1146
1621.63	31.78	0.3155	-0.1005	0.1145
1622.63	31.98	0.3165	-0.1009	0.1147
1623.63	32.12	0.3175	-0.1013	0.1149
1624.63	32.27	0.3189	-0.102	0.1149
1625.63	32.42	0.3197	-0.1024	0.1149
1626.63	32.59	0.3205	-0.1027	0.1151
1627.63	32.73	0.3216	-0.1032	0.1152
1628.63	32.88	0.3226	-0.1037	0.1152
1629.63	33.04	0.3238	-0.104	0.1158
1630.63	33.19	0.3246	-0.1041	0.1164
1631.63	33.36	0.3256	-0.1046	0.1164
1632.63	33.51	0.3266	-0.1052	0.1162
1633.63	33.65	0.3276	-0.1057	0.1162
1634.63	33.8	0.3287	-0.106	0.1167
1635.63	33.99	0.3295	-0.1065	0.1165
1636.63	34.14	0.3306	-0.107	0.1166
1637.63	34.29	0.3319	-0.1075	0.1169
1638.63	34.43	0.3327	-0.1078	0.1171
1639.63	34.6	0.3335	-0.1081	0.1173
1640.63	34.75	0.3346	-0.1085	0.1176
1641.62	34.89	0.3358	-0.1091	0.1176
1642.62	35.04	0.3366	-0.109	0.1186
1643.62	35.2	0.3377	-0.1094	0.1189
1644.62	35.35	0.3387	-0.1101	0.1185
1645.62	35.5	0.3399	-0.1107	0.1185
1646.62	35.65	0.3406	-0.1111	0.1184
1647.62	35.82	0.3418	-0.1116	0.1186
1648.62	35.95	0.3425	-0.1121	0.1183
1649.62	36.08	0.3436	-0.1123	0.119
1650.62	36.25	0.3448	-0.113	0.1188
1651.62	36.42	0.3456	-0.1131	0.1194
1652.62	36.56	0.3466	-0.1137	0.1192
1653.62	36.7	0.3477	-0.114	0.1197
1654.62	36.86	0.3487	-0.1143	0.1201
1655.62	37.02	0.3499	-0.1149	0.1201
1656.62	37.15	0.3507	-0.1155	0.1197
1657.62	37.34	0.3516	-0.1157	0.1202
1658.62	37.52	0.3527	-0.1161	0.1205
1659.62	37.64	0.3537	-0.1165	0.1207
1660.62	37.8	0.3547	-0.117	0.1207
1661.62	37.94	0.3556	-0.1174	0.1208
1662.62	38.1	0.3566	-0.1178	0.121
1663.62	38.23	0.3574	-0.1182	0.121
1664.62	38.39	0.3586	-0.1186	0.1214
1665.62	38.56	0.3595	-0.119	0.1215
1666.62	38.72	0.3606	-0.1195	0.1216
1667.62	38.91	0.3615	-0.1198	0.1219
1668.62	39.05	0.3626	-0.1203	0.122
1669.62	39.17	0.3635	-0.1207	0.1221
1670.62	39.34	0.3645	-0.121	0.1225
1671.62	39.48	0.3657	-0.1216	0.1225
1672.61	39.65	0.3668	-0.1221	0.1226
1673.61	39.82	0.3678	-0.1224	0.123
1674.61	39.99	0.3687	-0.1229	0.1229
1675.61	40.11	0.3695	-0.1233	0.1229
1676.61	40.29	0.3707	-0.1236	0.1235
1677.61	40.43	0.3716	-0.1241	0.1234
1678.61	40.58	0.3726	-0.1246	0.1234
1679.61	40.73	0.3738	-0.1249	0.124
1680.61	40.92	0.3746	-0.1256	0.1234
1681.61	41.1	0.3756	-0.1257	0.1242
1682.61	41.19	0.3765	-0.1262	0.1241
1683.61	41.35	0.3777	-0.1267	0.1243
1684.61	41.55	0.3784	-0.1269	0.1246
1685.61	41.7	0.3797	-0.1277	0.1243
1686.61	41.87	0.3808	-0.128	0.1248
1687.61	42	0.3815	-0.1285	0.1245
1688.61	42.17	0.3826	-0.1288	0.125
1689.61	42.3	0.3838	-0.1289	0.126
1690.61	42.48	0.3845	-0.1296	0.1253
1691.61	42.66	0.3857	-0.1301	0.1255
1692.61	42.82	0.3865	-0.1305	0.1255
1693.61	42.97	0.3875	-0.1308	0.1259
1694.61	43.11	0.3885	-0.1314	0.1257
1695.61	43.24	0.3896	-0.1317	0.1262
1696.61	43.44	0.3907	-0.1323	0.1261
1697.61	43.6	0.3917	-0.1326	0.1265
1698.61	43.76	0.3926	-0.1332	0.1262
1699.61	43.9	0.3934	-0.1334	0.1266
1700.61	44.07	0.3946	-0.1338	0.127
1701.61	44.21	0.3955	-0.1344	0.1267
1702.61	44.39	0.3966	-0.1348	0.127
1703.6	44.57	0.3977	-0.1352	0.1273
1704.6	44.73	0.3987	-0.1354	0.1279
1705.6	44.93	0.3996	-0.1361	0.1274
1706.6	45.05	0.4006	-0.1369	0.1268
1707.6	45.22	0.4017	-0.1369	0.1279
1708.6	45.37	0.4027	-0.1373	0.1281
1709.6	45.54	0.4038	-0.1377	0.1284
1710.6	45.71	0.4045	-0.1382	0.1281
1711.6	45.87	0.4056	-0.1386	0.1284
1712.6	46.04	0.4066	-0.1392	0.1282
1713.6	46.19	0.4076	-0.1397	0.1282
1714.6	46.36	0.4086	-0.1399	0.1288
1715.6	46.56	0.4096	-0.1402	0.1292
1716.6	46.71	0.4107	-0.1409	0.1289
1717.6	46.87	0.4115	-0.1412	0.1291
1718.6	47.04	0.4126	-0.1418	0.129
1719.6	47.22	0.4136	-0.1421	0.1294
1720.6	47.4	0.4147	-0.1426	0.1295
1721.6	47.51	0.4156	-0.1431	0.1294
1722.6	47.71	0.4166	-0.1436	0.1294
1723.6	47.86	0.4173	-0.1439	0.1295
1724.6	48.04	0.4186	-0.1443	0.13
1725.6	48.23	0.4197	-0.1447	0.1303
1726.6	48.4	0.4206	-0.1454	0.1298
1727.6	48.6	0.4215	-0.1456	0.1303
1728.6	48.76	0.4227	-0.1462	0.1303
1729.6	48.92	0.4235	-0.1465	0.1305
1730.6	49.08	0.4247	-0.1471	0.1305
1731.6	49.25	0.4256	-0.1476	0.1304
1732.6	49.44	0.4264	-0.1479	0.1306
1733.6	49.59	0.4277	-0.1485	0.1307
1734.6	49.77	0.4285	-0.149	0.1305
1735.59	49.94	0.4294	-0.1492	0.131
1736.59	50.05	0.4306	-0.1499	0.1308
1737.59	50.23	0.4317	-0.1503	0.1311
1738.59	50.43	0.4327	-0.1505	0.1317
1739.59	50.61	0.4338	-0.151	0.1318
1740.59	50.75	0.4346	-0.1514	0.1318
1741.59	50.93	0.4354	-0.1521	0.1312
1742.59	51.07	0.4366	-0.1522	0.1322
1743.59	51.3	0.4376	-0.1527	0.1322
1744.59	51.42	0.4385	-0.1533	0.1319
1745.59	51.61	0.4395	-0.1537	0.1321
1746.59	51.76	0.4406	-0.154	0.1326
1747.59	51.91	0.4417	-0.1545	0.1327
1748.59	52.13	0.4427	-0.155	0.1327
1749.59	52.28	0.4436	-0.1554	0.1328
1750.59	52.45	0.4446	-0.1559	0.1328
1751.59	52.64	0.4457	-0.1564	0.1329
1752.59	52.78	0.4467	-0.1569	0.1329
1753.59	52.97	0.4475	-0.1572	0.1331
1754.59	53.12	0.4483	-0.1573	0.1337
1755.59	53.3	0.4495	-0.1582	0.1331
1756.59	53.5	0.4506	-0.1584	0.1338
1757.59	53.68	0.4518	-0.159	0.1338
1758.59	53.81	0.4527	-0.1594	0.1339
1759.59	53.97	0.4535	-0.1601	0.1333
1760.59	54.14	0.4545	-0.1603	0.1339
1761.59	54.31	0.4555	-0.1604	0.1347
1762.59	54.48	0.4567	-0.1611	0.1345
1763.59	54.66	0.4577	-0.1618	0.1341
1764.59	54.81	0.4587	-0.1621	0.1345
1765.59	55	0.4595	-0.1624	0.1347
1766.58	55.17	0.4605	-0.1629	0.1347
1767.58	55.29	0.4616	-0.1635	0.1346
1768.58	55.49	0.4625	-0.1638	0.1349
1769.58	55.67	0.4637	-0.1642	0.1353
1770.58	55.84	0.4647	-0.1647	0.1353
1771.58	56.01	0.4656	-0.1652	0.1352
1772.58	56.19	0.4665	-0.1652	0.1361
1773.58	56.34	0.4675	-0.1662	0.1351
1774.58	56.48	0.4686	-0.1664	0.1358
1775.58	56.65	0.4698	-0.1669	0.136
1776.58	56.88	0.4706	-0.1672	0.1362
1777.58	57.01	0.4717	-0.1678	0.1361
1778.58	57.18	0.4725	-0.1683	0.1359
1779.58	57.37	0.4736	-0.1687	0.1362
1780.58	57.52	0.4747	-0.1691	0.1365
1781.58	57.7	0.4756	-0.1693	0.137
1782.58	57.9	0.4765	-0.1698	0.1369
1783.58	58.05	0.4777	-0.1705	0.1367
1784.58	58.22	0.4787	-0.1708	0.1371
1785.58	58.4	0.4795	-0.1712	0.1371
1786.58	58.57	0.4806	-0.1717	0.1372
1787.58	58.76	0.4814	-0.1721	0.1372
1788.58	58.95	0.4826	-0.1726	0.1374
1789.58	59.09	0.4836	-0.173	0.1376
1790.58	59.26	0.4848	-0.1735	0.1378
1791.58	59.44	0.4857	-0.1735	0.1387
1792.58	59.63	0.4866	-0.1743	0.138
1793.58	59.78	0.4877	-0.1748	0.1381
1794.58	59.93	0.4886	-0.1752	0.1382
1795.58	60.13	0.4893	-0.1756	0.1381
1796.58	60.31	0.4906	-0.1759	0.1388
1797.57	60.48	0.4915	-0.1766	0.1383
1798.57	60.65	0.4924	-0.1768	0.1388
1799.57	60.82	0.4937	-0.1773	0.1391
1800.57	60.98	0.4943	-0.1774	0.1395
1801.57	61.17	0.4953	-0.1781	0.1391
1802.57	61.34	0.4966	-0.1788	0.139
1803.57	61.49	0.4977	-0.1791	0.1395
1804.57	61.66	0.4985	-0.1793	0.1399
1805.57	61.84	0.4996	-0.1799	0.1398
1806.57	62.04	0.5007	-0.1804	0.1399
1807.57	62.18	0.5013	-0.1809	0.1395
1808.57	62.33	0.5025	-0.1811	0.1403
1809.57	62.53	0.5037	-0.1818	0.1401
1810.57	62.71	0.5047	-0.1821	0.1405
1811.57	62.88	0.5056	-0.1825	0.1406
1812.57	63.05	0.5065	-0.183	0.1405
1813.57	63.2	0.5077	-0.1835	0.1407
1814.57	63.37	0.5086	-0.1838	0.141
1815.57	63.58	0.5097	-0.1843	0.1411
1816.57	63.75	0.5106	-0.1849	0.1408
1817.57	63.93	0.5118	-0.1854	0.141
1818.57	64.1	0.5126	-0.1855	0.1416
1819.57	64.27	0.5136	-0.1861	0.1414
1820.57	64.39	0.5145	-0.1866	0.1413
1821.57	64.6	0.5154	-0.1868	0.1418
1822.57	64.79	0.5165	-0.1873	0.1419
1823.57	64.97	0.5175	-0.1877	0.1421
1824.57	65.14	0.5184	-0.1882	0.142
1825.57	65.3	0.5195	-0.1887	0.1421
1826.57	65.46	0.5207	-0.1891	0.1425
1827.57	65.64	0.5215	-0.1894	0.1427
1828.56	65.84	0.5226	-0.19	0.1426
1829.56	66.01	0.5235	-0.1905	0.1425
1830.56	66.16	0.5245	-0.1908	0.1429
1831.56	66.37	0.5255	-0.1914	0.1427
1832.56	66.53	0.5264	-0.1914	0.1436
1833.56	66.71	0.5276	-0.1921	0.1434
1834.56	66.92	0.5286	-0.1927	0.1432
1835.56	67.11	0.5296	-0.193	0.1436
1836.56	67.27	0.5305	-0.1936	0.1433
1837.56	67.43	0.5315	-0.194	0.1435
1838.56	67.61	0.5326	-0.1945	0.1436
1839.56	67.78	0.5337	-0.195	0.1437
1840.56	67.96	0.5347	-0.1953	0.1441
1841.56	68.14	0.5353	-0.1956	0.1441
1842.56	68.26	0.5366	-0.1962	0.1442
1843.56	68.46	0.5374	-0.1965	0.1444
1844.56	68.63	0.5386	-0.197	0.1446
1845.56	68.81	0.5395	-0.1975	0.1445
1846.56	68.98	0.5405	-0.198	0.1445
1847.56	69.16	0.5417	-0.1984	0.1449
1848.56	69.35	0.5426	-0.1989	0.1448
1849.56	69.5	0.5435	-0.1993	0.1449
1850.56	69.68	0.5447	-0.1997	0.1453
1851.56	69.87	0.5459	-0.2001	0.1457
1852.56	70.03	0.5467	-0.2005	0.1457
1853.56	70.19	0.5474	-0.2009	0.1456
1854.56	70.4	0.5487	-0.2014	0.1459
1855.56	70.58	0.5496	-0.2018	0.146
1856.56	70.74	0.5506	-0.2023	0.146
1857.56	70.92	0.5516	-0.2027	0.1462
1858.56	71.1	0.5526	-0.2032	0.1462
1859.56	71.29	0.5536	-0.2037	0.1462
1860.55	71.44	0.5546	-0.2041	0.1464
1861.55	71.62	0.5557	-0.2046	0.1465
1862.55	71.82	0.5565	-0.205	0.1465
1863.55	72.02	0.5575	-0.2054	0.1467
1864.55	72.19	0.5586	-0.2057	0.1472
1865.55	72.34	0.5596	-0.2061	0.1474
1866.55	72.52	0.5606	-0.2067	0.1472
1867.55	72.69	0.5616	-0.2072	0.1472
1868.55	72.89	0.5626	-0.2076	0.1474
1869.55	73.05	0.5636	-0.2081	0.1474
1870.55	73.24	0.5646	-0.2086	0.1474
1871.55	73.42	0.5656	-0.209	0.1476
1872.55	73.6	0.5665	-0.2093	0.1479
1873.55	73.79	0.5675	-0.2098	0.1479
1874.55	73.92	0.5685	-0.2101	0.1483
1875.55	74.15	0.5697	-0.2105	0.1487
1876.55	74.32	0.5705	-0.2112	0.1481
1877.55	74.49	0.5717	-0.2117	0.1483
1878.55	74.66	0.5725	-0.2119	0.1487
1879.55	74.82	0.5737	-0.2124	0.1489
1880.55	74.98	0.5745	-0.213	0.1485
1881.55	75.19	0.5756	-0.2133	0.149
1882.55	75.37	0.5765	-0.214	0.1485
1883.55	75.56	0.5776	-0.2143	0.149
1884.55	75.74	0.5785	-0.2147	0.1491
1885.55	75.94	0.5794	-0.2151	0.1492
1886.55	76.12	0.5805	-0.2157	0.1491
1887.55	76.27	0.5817	-0.2162	0.1493
1888.55	76.45	0.5825	-0.2166	0.1493
1889.55	76.62	0.5836	-0.217	0.1496
1890.55	76.81	0.5846	-0.2176	0.1494
1891.54	76.99	0.5854	-0.218	0.1494
1892.54	77.17	0.5866	-0.2183	0.15
1893.54	77.32	0.5877	-0.2189	0.1499
1894.54	77.51	0.5884	-0.2194	0.1496
1895.54	77.66	0.5895	-0.2196	0.1503
1896.54	77.84	0.5904	-0.2203	0.1498
1897.54	78.07	0.5915	-0.2206	0.1503
1898.54	78.22	0.5925	-0.2211	0.1503
1899.54	78.36	0.5939	-0.2216	0.1507
1900.54	78.56	0.5946	-0.2221	0.1504
1901.54	78.69	0.5957	-0.2224	0.1509
1902.54	78.91	0.5964	-0.2228	0.1508
1903.54	79.05	0.5974	-0.2233	0.1508
1904.54	79.24	0.5985	-0.2239	0.1507
1905.54	79.41	0.5996	-0.2242	0.1512
1906.54	79.58	0.6005	-0.2244	0.1517
1907.54	79.78	0.6016	-0.2251	0.1514
1908.54	79.91	0.6025	-0.2255	0.1515
1909.54	80.13	0.6035	-0.2261	0.1513
1910.54	80.29	0.6045	-0.2265	0.1515
1911.54	80.51	0.6057	-0.2271	0.1515
1912.54	80.65	0.6066	-0.2274	0.1518
1913.54	80.83	0.6075	-0.2279	0.1517
1914.54	80.98	0.6083	-0.2283	0.1517
1915.54	81.15	0.6095	-0.2289	0.1517
1916.54	81.32	0.6107	-0.2292	0.1523
1917.54	81.53	0.6116	-0.2299	0.1518
1918.54	81.67	0.6125	-0.2302	0.1521
1919.54	81.82	0.6136	-0.231	0.1516
1920.54	81.99	0.6146	-0.2314	0.1518
1921.54	82.15	0.6155	-0.2317	0.1521
1922.53	82.34	0.6164	-0.2321	0.1522
1923.53	82.49	0.6176	-0.2326	0.1524
1924.53	82.64	0.6186	-0.2332	0.1522
1925.53	82.81	0.6194	-0.2338	0.1518
1926.53	82.96	0.6207	-0.2341	0.1525
1927.53	83.11	0.6216	-0.2345	0.1526
1928.53	83.29	0.6225	-0.2351	0.1523
1929.53	83.45	0.6235	-0.2357	0.1521
1930.53	83.61	0.6247	-0.2359	0.1529
1931.53	83.75	0.6256	-0.2367	0.1522
1932.53	83.92	0.6264	-0.2369	0.1526
1933.53	84.07	0.6276	-0.2374	0.1528
1934.53	84.21	0.6285	-0.2381	0.1523
1935.53	84.39	0.6296	-0.2385	0.1526
1936.53	84.54	0.6307	-0.2391	0.1525
1937.53	84.71	0.6317	-0.2397	0.1523
1938.53	84.85	0.6325	-0.2401	0.1523
1939.41	84.97	0.6334	-0.2406	0.1522	0.1529
1940.41	84.52	0.6324	-0.2406	0.1512
1941.41	84.01	0.631	-0.2399	0.1512
1942.41	83.5	0.6291	-0.2392	0.1507
1943.41	83.01	0.6277	-0.2388	0.1501
1944.41	82.49	0.6259	-0.238	0.1499
1945.41	81.99	0.624	-0.2375	0.149
1946.41	81.49	0.6225	-0.2366	0.1493
1947.41	81	0.6202	-0.2362	0.1478
1948.4	80.46	0.6184	-0.2355	0.1474
1949.4	79.99	0.6167	-0.2347	0.1473
1950.4	79.47	0.615	-0.234	0.147
1951.4	78.97	0.6128	-0.2333	0.1462
1952.4	78.46	0.611	-0.2325	0.146
1953.4	77.99	0.6092	-0.2317	0.1458
1954.4	77.47	0.607	-0.2311	0.1448
1955.4	77	0.6053	-0.2302	0.1449
1956.4	76.47	0.6031	-0.2296	0.1439
1957.4	75.96	0.6012	-0.2288	0.1436
1958.4	75.49	0.5994	-0.2282	0.143
1959.4	74.95	0.5973	-0.2274	0.1425
1960.4	74.5	0.5952	-0.2265	0.1422
1961.4	73.98	0.5931	-0.2258	0.1415
1962.4	73.44	0.591	-0.2249	0.1412
1963.4	72.97	0.589	-0.2243	0.1404
1964.4	72.5	0.5871	-0.2233	0.1405
1965.4	71.96	0.585	-0.2227	0.1396
1966.4	71.49	0.5828	-0.2217	0.1394
1967.4	70.97	0.5807	-0.2208	0.1391
1968.4	70.48	0.5788	-0.2201	0.1386
1969.4	69.98	0.5767	-0.2193	0.1381
1970.4	69.47	0.5746	-0.2184	0.1378
1971.4	68.94	0.5725	-0.2177	0.1371
1972.4	68.47	0.5703	-0.2168	0.1367
1973.4	67.96	0.5683	-0.2159	0.1365
1974.4	67.49	0.5663	-0.2156	0.1351
1975.4	66.95	0.5638	-0.2142	0.1354
1976.4	66.48	0.5618	-0.2135	0.1348
1977.4	65.96	0.5594	-0.2125	0.1344
1978.4	65.46	0.5573	-0.2117	0.1339
1979.39	64.95	0.5549	-0.2108	0.1333
1980.39	64.48	0.553	-0.2098	0.1334
1981.39	63.99	0.5506	-0.2091	0.1324
1982.39	63.5	0.5484	-0.2081	0.1322
1983.39	62.95	0.5463	-0.207	0.1323
1984.39	62.5	0.544	-0.2062	0.1316
1985.39	61.96	0.5417	-0.2056	0.1305
1986.39	61.46	0.5394	-0.2045	0.1304
1987.39	61	0.5369	-0.2035	0.1299
1988.39	60.48	0.5347	-0.2023	0.1301
1989.39	59.96	0.5321	-0.2013	0.1295
1990.39	59.46	0.5298	-0.2006	0.1286
1991.39	58.97	0.5276	-0.1996	0.1284
1992.39	58.46	0.5251	-0.1986	0.1279
1993.39	57.94	0.5229	-0.1977	0.1275
1994.39	57.5	0.5201	-0.1969	0.1263
[truncated: 5,174 more rows]
