# Supplementary material for: Effect of bedding dip angle and dynamic load on spatial variation of microscopic failure stress of shale
Source: Sci Rep. 2023 Mar 8;13:3885. doi: 10.1038/s41598-023-30519-w (PMC9995490; doi:10.1038/s41598-023-30519-w)
Supplement: Supplementary file 1 — Supplementary Information. [file 41598_2023_30519_MOESM1_ESM.zip › ╩2╛▌/60 group D.xlsx]

## Sheet: 60 group D
Time	Sd - Deviator Stress	Ea - Axial Strain	Er - Radial Strain	Ev - Volumetric Strain
sec	MPa	%	%	%
0.000488602	1.01	-0.0002	0.0002	0.0002
0.99968	1.13	0.0004	0.0001	0.0007
1.99936	1.5	0.0007	0.0001	0.0008
2.99904	1.88	0.0022	0	0.0022
3.99872	2.3	0.003	-0.0001	0.0028
4.9984	2.74	0.004	-0.0006	0.0027
5.99808	3.12	0.0056	-0.0007	0.0041
6.99776	3.55	0.0063	-0.0008	0.0046
7.99744	3.97	0.0071	-0.0012	0.0047
8.99712	4.41	0.0087	-0.0015	0.0058
9.9968	4.75	0.0095	-0.0017	0.006
10.9965	5.16	0.0107	-0.0018	0.0071
11.9962	5.53	0.0114	-0.0021	0.0073
12.9958	5.88	0.0127	-0.0023	0.0081
13.9955	6.23	0.0138	-0.0026	0.0086
14.9952	6.6	0.0149	-0.0027	0.0094
15.9949	6.98	0.0161	-0.0031	0.01
16.9946	7.29	0.0168	-0.0033	0.0103
17.9942	7.66	0.0181	-0.0033	0.0115
18.9939	8.01	0.0187	-0.0038	0.0112
19.9936	8.36	0.0199	-0.0038	0.0124
20.9933	8.74	0.0209	-0.004	0.0129
21.993	9.08	0.0219	-0.0043	0.0134
22.9926	9.43	0.0226	-0.0044	0.0138
23.9923	9.75	0.0239	-0.0046	0.0147
24.992	10.06	0.0251	-0.0051	0.0148
25.9917	10.44	0.0258	-0.0051	0.0156
26.9914	10.78	0.0272	-0.0055	0.0162
27.991	11.09	0.0278	-0.0059	0.0161
28.9907	11.44	0.0288	-0.0059	0.0171
29.9904	11.81	0.0299	-0.0062	0.0174
30.9901	12.1	0.0311	-0.0065	0.0181
31.9898	12.43	0.0321	-0.0067	0.0188
32.9894	12.8	0.0327	-0.007	0.0187
33.9891	13.12	0.0339	-0.0072	0.0194
34.9888	13.47	0.0349	-0.0076	0.0196
35.9885	13.8	0.0356	-0.0077	0.0202
36.9882	14.12	0.0369	-0.008	0.0209
37.9878	14.44	0.0379	-0.0083	0.0213
38.9875	14.78	0.0386	-0.0083	0.022
39.9872	15.11	0.0397	-0.0088	0.0221
40.9869	15.46	0.041	-0.0092	0.0226
41.9866	15.74	0.0417	-0.0092	0.0233
42.9862	16.09	0.0428	-0.0095	0.0238
43.9859	16.43	0.0437	-0.0096	0.0244
44.9856	16.75	0.0449	-0.0099	0.025
45.9853	17.04	0.0456	-0.0103	0.0251
46.985	17.39	0.0471	-0.0106	0.0259
47.9846	17.75	0.0478	-0.0105	0.0269
48.9843	18.07	0.049	-0.011	0.0271
49.984	18.39	0.0501	-0.0114	0.0273
50.9837	18.69	0.0509	-0.0115	0.0278
51.9834	19.06	0.052	-0.012	0.0281
52.983	19.4	0.053	-0.0121	0.0289
53.9827	19.69	0.0536	-0.0121	0.0293
54.9824	20	0.0548	-0.0127	0.0294
55.9821	20.35	0.056	-0.0129	0.0302
56.9818	20.67	0.0565	-0.0129	0.0308
57.9814	20.96	0.0578	-0.0131	0.0316
58.9811	21.27	0.0589	-0.0137	0.0316
59.9808	21.57	0.0598	-0.0139	0.0321
60.9805	21.88	0.0607	-0.0141	0.0324
61.9802	22.23	0.0619	-0.0146	0.0327
62.9798	22.55	0.0627	-0.0146	0.0335
63.9795	22.83	0.0638	-0.0151	0.0336
64.9792	23.15	0.0649	-0.0152	0.0345
65.9789	23.5	0.0658	-0.0154	0.035
66.9786	23.78	0.0669	-0.0159	0.035
67.9782	24.11	0.0682	-0.0163	0.0357
68.9779	24.42	0.0688	-0.0164	0.036
69.9776	24.71	0.0696	-0.0166	0.0364
70.9773	25.03	0.0708	-0.0168	0.0372
71.977	25.31	0.0717	-0.0171	0.0377
72.9766	25.66	0.073	-0.0177	0.0376
73.9763	25.98	0.0737	-0.0177	0.0382
74.976	26.3	0.075	-0.018	0.039
75.9757	26.61	0.0758	-0.0182	0.0394
76.9753	26.91	0.0768	-0.0185	0.0398
77.975	27.2	0.0778	-0.019	0.0399
78.9747	27.53	0.0792	-0.0192	0.0408
79.9744	27.83	0.0797	-0.0193	0.041
80.9741	28.15	0.081	-0.0198	0.0415
81.9737	28.43	0.0818	-0.02	0.0419
82.9734	28.76	0.0829	-0.02	0.043
83.9731	29.06	0.0837	-0.0204	0.0428
84.9728	29.36	0.085	-0.0208	0.0434
85.9725	29.68	0.0859	-0.021	0.0438
86.9721	29.99	0.0868	-0.0214	0.0441
87.9718	30.33	0.0879	-0.0216	0.0447
88.9715	30.57	0.0887	-0.022	0.0448
89.9712	30.86	0.09	-0.0223	0.0454
90.9709	31.2	0.091	-0.0227	0.0457
91.9705	31.5	0.092	-0.023	0.0459
92.9702	31.82	0.0928	-0.023	0.0467
93.5336	31.96	0.0935	-0.0235	0.0465
94.5328	31.55	0.0929	-0.0236	0.0456
95.5325	31.04	0.0915	-0.0229	0.0456
96.5321	30.52	0.0902	-0.0224	0.0454
97.5318	30.03	0.0887	-0.022	0.0448
98.5315	29.51	0.0878	-0.0218	0.0443
99.5312	28.99	0.0865	-0.0214	0.0437
100.531	28.47	0.0852	-0.0214	0.0426
101.531	28	0.0837	-0.0206	0.0426
102.53	27.49	0.0825	-0.0207	0.0412
103.53	27.02	0.0812	-0.0202	0.0409
104.53	26.48	0.0799	-0.0198	0.0404
105.529	25.96	0.0786	-0.0193	0.0399
106.529	25.47	0.0773	-0.0191	0.039
107.529	24.98	0.076	-0.0189	0.0383
108.528	24.49	0.0745	-0.0184	0.0377
109.528	23.96	0.0734	-0.0181	0.0372
110.528	23.48	0.0718	-0.0173	0.0372
111.527	22.95	0.0703	-0.0173	0.0357
112.527	22.44	0.0693	-0.017	0.0354
113.527	21.97	0.068	-0.0164	0.0351
114.526	21.48	0.0668	-0.0163	0.0342
115.526	20.97	0.0651	-0.0157	0.0338
116.526	20.47	0.064	-0.0154	0.0332
117.525	19.98	0.0625	-0.0151	0.0323
118.525	19.47	0.0613	-0.0149	0.0315
119.525	18.97	0.0598	-0.0145	0.0309
120.524	18.45	0.0585	-0.0141	0.0303
121.524	17.96	0.0572	-0.0135	0.0302
122.524	17.47	0.0557	-0.0132	0.0293
123.523	16.99	0.0542	-0.013	0.0283
124.523	16.49	0.0528	-0.0124	0.028
125.523	15.98	0.0514	-0.012	0.0273
126.523	15.46	0.0502	-0.0115	0.0271
127.522	14.96	0.0487	-0.0113	0.026
128.522	14.47	0.0474	-0.0109	0.0256
129.522	13.96	0.0461	-0.0107	0.0247
130.521	13.47	0.0446	-0.0097	0.0253
131.521	12.97	0.0433	-0.0097	0.0239
132.521	12.53	0.0417	-0.0093	0.0232
133.52	11.97	0.0404	-0.0089	0.0226
134.52	11.48	0.0388	-0.0085	0.0219
135.52	10.98	0.0373	-0.0081	0.0212
136.519	10.49	0.036	-0.0078	0.0204
137.519	9.98	0.0346	-0.0074	0.0199
138.519	9.49	0.0333	-0.0069	0.0194
139.518	8.97	0.0317	-0.0063	0.0192
140.518	8.47	0.0302	-0.006	0.0183
141.518	7.98	0.0288	-0.0056	0.0177
142.517	7.47	0.0276	-0.0055	0.0166
143.517	7	0.0261	-0.005	0.0161
144.517	6.52	0.0248	-0.0046	0.0156
145.516	6	0.0232	-0.0042	0.0148
146.516	5.48	0.0217	-0.0036	0.0144
147.516	5.02	0.0201	-0.0032	0.0138
148.515	4.49	0.0188	-0.0029	0.0131
149.515	4	0.0175	-0.0027	0.0121
150.515	3.51	0.0161	-0.0022	0.0116
151.515	3	0.0146	-0.002	0.0107
152.514	2.51	0.0131	-0.0013	0.0104
153.514	2.02	0.0115	-0.001	0.0096
154.514	1.52	0.01	-0.0005	0.0089
155.513	1.06	0.0085	-0.0001	0.0082
155.566	0.98	0.0088	-0.0006	0.0076
156.566	0.93	0.0083	-0.0003	0.0077
157.565	1.23	0.0084	-0.0001	0.0082
158.565	1.65	0.0098	-0.0006	0.0086
159.565	2.1	0.0109	-0.0008	0.0092
160.564	2.57	0.0122	-0.0012	0.0098
161.564	3.09	0.0134	-0.0012	0.0111
162.564	3.54	0.0144	-0.0013	0.0118
163.563	3.98	0.0158	-0.0019	0.012
164.563	4.43	0.0167	-0.0019	0.013
165.563	4.82	0.0183	-0.0022	0.0139
166.563	5.22	0.0193	-0.0025	0.0143
167.562	5.62	0.02	-0.0028	0.0144
168.562	6.03	0.0212	-0.0026	0.0159
169.562	6.4	0.0224	-0.0031	0.0162
170.561	6.77	0.0233	-0.0034	0.0166
171.561	7.15	0.0243	-0.0036	0.0171
172.561	7.53	0.0255	-0.0039	0.0177
173.56	7.87	0.0267	-0.0043	0.0181
174.56	8.25	0.0275	-0.0043	0.0188
175.56	8.64	0.0286	-0.0046	0.0194
176.559	8.99	0.0295	-0.0047	0.0201
177.559	9.36	0.0308	-0.0052	0.0204
178.559	9.69	0.0316	-0.0053	0.0209
179.558	10.08	0.0327	-0.0056	0.0216
180.558	10.41	0.0337	-0.0059	0.0218
181.558	10.81	0.0347	-0.006	0.0227
182.557	11.13	0.0356	-0.0065	0.0227
183.557	11.48	0.0367	-0.0066	0.0236
184.557	11.85	0.0378	-0.0068	0.0242
185.556	12.2	0.0387	-0.007	0.0247
186.556	12.57	0.0398	-0.0074	0.025
187.556	12.92	0.0407	-0.0076	0.0255
188.555	13.28	0.0416	-0.0077	0.0263
189.555	13.6	0.0428	-0.0082	0.0264
190.555	13.98	0.0438	-0.0083	0.0272
191.554	14.35	0.0448	-0.0085	0.0278
192.554	14.65	0.0459	-0.009	0.0278
193.554	15.05	0.0466	-0.0091	0.0284
194.554	15.39	0.0478	-0.0094	0.0291
195.553	15.76	0.0487	-0.0096	0.0295
196.553	16.12	0.0496	-0.0097	0.0301
197.553	16.44	0.0508	-0.0101	0.0306
198.552	16.8	0.0518	-0.0104	0.0309
199.552	17.19	0.0527	-0.0106	0.0315
200.552	17.53	0.0537	-0.011	0.0317
201.551	17.87	0.0548	-0.0113	0.0322
202.551	18.24	0.0557	-0.0113	0.0331
203.551	18.56	0.0568	-0.012	0.0329
204.55	18.92	0.0578	-0.012	0.0338
205.55	19.28	0.0589	-0.0122	0.0345
206.55	19.63	0.0598	-0.0125	0.0347
207.549	19.97	0.0607	-0.0125	0.0357
208.549	20.35	0.0615	-0.013	0.0356
209.549	20.67	0.0626	-0.0136	0.0355
210.548	21.04	0.0637	-0.0138	0.0361
211.548	21.36	0.0647	-0.014	0.0367
212.548	21.71	0.0656	-0.0141	0.0374
213.547	22.05	0.0667	-0.0145	0.0378
214.547	22.4	0.0677	-0.0147	0.0382
215.547	22.74	0.0687	-0.0151	0.0384
216.546	23.1	0.0698	-0.0152	0.0393
217.546	23.44	0.0706	-0.0157	0.0392
218.546	23.78	0.0715	-0.0158	0.04
219.546	24.13	0.0726	-0.0159	0.0408
220.545	24.51	0.0736	-0.0164	0.0409
221.545	24.85	0.0748	-0.0167	0.0413
222.545	25.18	0.0757	-0.0167	0.0422
223.544	25.55	0.0765	-0.0173	0.0419
224.544	25.87	0.0778	-0.0176	0.0427
225.544	26.22	0.0786	-0.0176	0.0433
226.543	26.59	0.0796	-0.0181	0.0434
227.543	26.91	0.0805	-0.0183	0.044
228.543	27.27	0.0815	-0.0185	0.0445
229.542	27.63	0.0829	-0.0188	0.0453
230.542	27.97	0.0838	-0.0193	0.0451
231.542	28.31	0.0845	-0.0193	0.046
232.541	28.66	0.0856	-0.0197	0.0462
233.541	29.03	0.0867	-0.0198	0.0472
234.541	29.36	0.0877	-0.0204	0.0468
235.54	29.71	0.0888	-0.0206	0.0476
236.54	30.03	0.0895	-0.0208	0.048
237.54	30.42	0.0907	-0.0211	0.0486
238.539	30.74	0.0916	-0.0212	0.0492
239.539	31.08	0.0925	-0.0216	0.0494
240.539	31.4	0.0936	-0.0219	0.0498
241.538	31.75	0.0946	-0.0223	0.0501
242.538	32.12	0.0957	-0.0224	0.051
243.538	32.44	0.0967	-0.0227	0.0513
244.538	32.77	0.0976	-0.0229	0.0517
245.537	33.13	0.0985	-0.0231	0.0524
246.537	33.45	0.0996	-0.0238	0.052
247.537	33.78	0.1006	-0.0239	0.0529
248.151	34	0.1011	-0.024	0.0532
249.15	33.55	0.1003	-0.024	0.0523
250.15	33.05	0.0992	-0.0235	0.0523
251.149	32.54	0.0981	-0.0232	0.0518
252.149	32.02	0.0968	-0.0229	0.051
253.149	31.53	0.0955	-0.0226	0.0503
254.148	31.03	0.0945	-0.0223	0.05
255.148	30.49	0.0929	-0.0216	0.0497
256.148	30	0.0913	-0.0214	0.0486
257.147	29.51	0.0902	-0.0209	0.0483
258.147	29.01	0.089	-0.0207	0.0476
259.147	28.5	0.0877	-0.0203	0.0472
260.146	28	0.0864	-0.0202	0.046
261.146	27.49	0.0848	-0.0197	0.0456
262.146	26.99	0.0836	-0.0193	0.045
263.145	26.5	0.0826	-0.0191	0.0445
264.145	25.99	0.0809	-0.0185	0.0439
265.145	25.49	0.0794	-0.0181	0.0432
266.144	24.97	0.0785	-0.018	0.0427
267.144	24.49	0.077	-0.0177	0.0417
268.144	23.99	0.0754	-0.0169	0.0416
269.144	23.48	0.0745	-0.017	0.0405
270.143	22.98	0.0732	-0.0165	0.0403
271.143	22.51	0.0718	-0.0161	0.0396
272.143	21.98	0.0705	-0.0158	0.039
273.142	21.48	0.0691	-0.0154	0.0383
274.142	20.99	0.0675	-0.0147	0.038
275.142	20.49	0.0664	-0.0145	0.0375
276.141	19.95	0.0649	-0.0141	0.0366
277.141	19.49	0.0637	-0.0138	0.0362
278.141	18.99	0.062	-0.0133	0.0355
279.14	18.46	0.0607	-0.013	0.0347
280.14	17.99	0.0594	-0.0128	0.0339
281.14	17.5	0.058	-0.0122	0.0336
282.139	17	0.0567	-0.0119	0.033
283.139	16.49	0.0553	-0.0117	0.0319
284.139	15.99	0.0537	-0.011	0.0318
285.138	15.5	0.0524	-0.0105	0.0313
286.138	14.99	0.0513	-0.0105	0.0302
287.138	14.52	0.0498	-0.0101	0.0297
288.137	13.99	0.0484	-0.0095	0.0294
289.137	13.49	0.0471	-0.0093	0.0285
290.137	13	0.0456	-0.0089	0.0278
291.136	12.48	0.0444	-0.0086	0.0271
292.136	11.97	0.0428	-0.0081	0.0265
293.136	11.47	0.0413	-0.0076	0.0261
294.136	10.99	0.04	-0.0072	0.0255
295.135	10.52	0.0386	-0.0069	0.0248
296.135	10	0.0369	-0.0062	0.0244
297.135	9.48	0.0355	-0.006	0.0236
298.134	8.99	0.034	-0.0055	0.023
299.134	8.48	0.0327	-0.0051	0.0225
300.134	8.01	0.0314	-0.0049	0.0216
301.133	7.5	0.0297	-0.0043	0.021
302.133	7.03	0.0282	-0.004	0.0203
303.133	6.49	0.0268	-0.0036	0.0195
304.132	5.99	0.0256	-0.0032	0.0193
305.132	5.51	0.024	-0.0029	0.0183
306.132	5.02	0.0226	-0.0025	0.0176
307.131	4.5	0.021	-0.0021	0.0168
308.131	4.03	0.0197	-0.0016	0.0165
309.131	3.52	0.0183	-0.0013	0.0157
310.13	3.02	0.0169	-0.0008	0.0152
311.13	2.54	0.0153	-0.0004	0.0146
312.13	2.04	0.0138	-0.0002	0.0134
313.129	1.55	0.0124	0.0003	0.0129
314.129	1.09	0.0108	0.0008	0.0124
314.225	1.03	0.0106	0.0007	0.012
315.225	0.87	0.0103	0.0008	0.0119
316.224	1.07	0.0107	0.0008	0.0123
317.224	1.49	0.0117	0.0006	0.0129
318.224	1.94	0.0129	0.0002	0.0132
319.223	2.42	0.0141	0.0001	0.0142
320.223	2.91	0.0152	-0.0002	0.0148
321.223	3.34	0.0167	-0.0004	0.016
322.222	3.78	0.0177	-0.0005	0.0166
323.222	4.21	0.0186	-0.0006	0.0174
324.222	4.61	0.0197	-0.0011	0.0176
325.221	5.02	0.0212	-0.0015	0.0182
326.221	5.47	0.0221	-0.0017	0.0186
327.221	5.83	0.0233	-0.002	0.0194
328.22	6.22	0.0242	-0.0021	0.02
329.22	6.59	0.0251	-0.0023	0.0206
330.22	6.94	0.0265	-0.0027	0.021
331.219	7.3	0.0271	-0.0027	0.0216
332.219	7.69	0.0286	-0.003	0.0227
333.219	8.07	0.0292	-0.0033	0.0226
334.218	8.44	0.0304	-0.0034	0.0236
335.218	8.79	0.0316	-0.004	0.0237
336.218	9.16	0.0325	-0.004	0.0244
337.218	9.54	0.0335	-0.0044	0.0247
338.217	9.88	0.0345	-0.0047	0.0252
339.217	10.24	0.0355	-0.0048	0.0259
340.217	10.61	0.0367	-0.0051	0.0264
341.216	10.96	0.0374	-0.0053	0.0268
342.216	11.29	0.0385	-0.0054	0.0276
343.216	11.65	0.0395	-0.0059	0.0277
344.215	11.93	0.0404	-0.0061	0.0283
345.215	12.34	0.0415	-0.0062	0.029
346.215	12.74	0.0426	-0.0067	0.0292
347.214	13.09	0.0434	-0.0067	0.03
348.214	13.41	0.0443	-0.0069	0.0304
349.214	13.8	0.0455	-0.0073	0.0309
350.213	14.12	0.0466	-0.0075	0.0317
351.213	14.5	0.0474	-0.0077	0.0321
352.213	14.85	0.0486	-0.0079	0.0327
353.212	15.25	0.0497	-0.0083	0.0331
354.212	15.6	0.0506	-0.0087	0.0333
355.212	15.94	0.0517	-0.009	0.0337
356.211	16.29	0.0525	-0.009	0.0346
357.211	16.66	0.0535	-0.0095	0.0345
358.211	17.01	0.0548	-0.0098	0.0351
359.21	17.36	0.0555	-0.01	0.0355
360.21	17.7	0.0566	-0.0103	0.036
361.21	18.04	0.0574	-0.0102	0.0369
362.21	18.37	0.0583	-0.0105	0.0373
363.209	18.74	0.0597	-0.0113	0.0372
364.209	19.11	0.0606	-0.0115	0.0376
365.209	19.49	0.0616	-0.0117	0.0383
366.208	19.8	0.0624	-0.0119	0.0387
367.208	20.15	0.0636	-0.0119	0.0399
368.208	20.49	0.0645	-0.0123	0.0399
369.207	20.84	0.0657	-0.0127	0.0403
370.207	21.22	0.0665	-0.0128	0.041
371.207	21.53	0.0676	-0.0129	0.0417
372.206	21.88	0.0683	-0.0134	0.0415
373.206	22.23	0.0694	-0.0138	0.0418
374.206	22.6	0.0705	-0.0141	0.0424
375.205	22.92	0.0719	-0.0145	0.0429
376.205	23.32	0.0727	-0.0147	0.0433
377.205	23.62	0.0734	-0.0147	0.0441
378.204	24.05	0.0744	-0.0149	0.0446
379.204	24.39	0.0757	-0.0154	0.0449
380.204	24.71	0.0766	-0.0157	0.0451
381.203	25.06	0.0775	-0.0159	0.0457
382.203	25.44	0.0785	-0.0161	0.0462
383.203	25.8	0.0794	-0.0165	0.0465
384.202	26.13	0.0805	-0.0165	0.0474
385.202	26.49	0.0817	-0.0169	0.048
386.202	26.85	0.0825	-0.0173	0.0479
387.202	27.19	0.0834	-0.0175	0.0484
388.201	27.57	0.0846	-0.0178	0.049
389.201	27.89	0.0857	-0.0181	0.0495
390.201	28.26	0.0863	-0.0181	0.0501
391.2	28.6	0.0877	-0.0186	0.0505
392.2	28.93	0.0886	-0.019	0.0507
393.2	29.29	0.0898	-0.0194	0.051
394.199	29.61	0.0906	-0.0194	0.0518
395.199	29.97	0.0913	-0.0195	0.0523
396.199	30.34	0.0925	-0.0199	0.0528
397.198	30.71	0.0936	-0.0204	0.0528
398.198	31.05	0.0944	-0.0203	0.0537
399.198	31.47	0.0956	-0.0209	0.0539
400.197	31.87	0.0966	-0.0214	0.0538
401.197	32.19	0.0977	-0.0215	0.0547
402.197	32.53	0.0985	-0.0217	0.0552
403.196	32.88	0.0996	-0.022	0.0556
404.196	33.25	0.1004	-0.0223	0.0559
405.196	33.57	0.1016	-0.0226	0.0565
406.195	33.94	0.1027	-0.0229	0.0569
407.195	34.26	0.1037	-0.0233	0.0572
408.195	34.55	0.1047	-0.0236	0.0575
409.194	34.93	0.1055	-0.0237	0.0582
410.194	35.24	0.107	-0.0241	0.0588
411.194	35.54	0.1078	-0.0245	0.0588
412.194	35.9	0.1087	-0.0246	0.0596
412.39	35.97	0.1088	-0.0247	0.0595
413.389	35.57	0.1085	-0.0245	0.0596
414.389	35.04	0.1069	-0.0241	0.0587
415.388	34.55	0.1055	-0.0237	0.0581
416.388	34.03	0.1044	-0.0234	0.0577
417.388	33.52	0.1031	-0.0232	0.0569
418.388	33.03	0.102	-0.0229	0.0562
419.387	32.54	0.1006	-0.0225	0.0557
420.387	32.02	0.0992	-0.0221	0.0551
421.387	31.53	0.098	-0.0217	0.0545
422.386	31.03	0.0967	-0.0212	0.0544
423.386	30.49	0.0955	-0.021	0.0536
424.386	29.99	0.0942	-0.0206	0.053
425.385	29.53	0.0928	-0.0203	0.0523
426.385	28.99	0.0914	-0.0199	0.0516
427.385	28.49	0.0898	-0.0194	0.0511
428.384	28	0.0888	-0.0192	0.0504
429.384	27.48	0.0875	-0.0189	0.0497
430.384	26.99	0.0861	-0.0187	0.0488
431.383	26.48	0.0848	-0.0182	0.0484
432.383	25.98	0.0831	-0.0175	0.0481
433.383	25.49	0.0821	-0.0172	0.0477
434.382	25	0.0806	-0.0168	0.047
435.382	24.46	0.0794	-0.0166	0.0461
436.382	23.97	0.0783	-0.0163	0.0457
437.381	23.47	0.0767	-0.0158	0.0451
438.381	23.01	0.0752	-0.0155	0.0442
439.381	22.48	0.074	-0.0152	0.0435
440.38	22	0.0727	-0.0147	0.0434
441.38	21.5	0.0711	-0.0142	0.0426
442.38	20.99	0.07	-0.0141	0.0418
443.38	20.49	0.0685	-0.0135	0.0415
444.379	20.01	0.0671	-0.0133	0.0404
445.379	19.49	0.0658	-0.013	0.0398
446.379	19	0.0646	-0.0124	0.0397
447.378	18.5	0.0632	-0.0121	0.0389
448.378	17.98	0.062	-0.0119	0.0381
449.378	17.49	0.0602	-0.0113	0.0377
450.377	16.98	0.0588	-0.0111	0.0367
451.377	16.49	0.0574	-0.0105	0.0365
452.377	16	0.056	-0.0102	0.0357
453.376	15.5	0.0547	-0.0101	0.0345
454.376	14.99	0.0534	-0.0094	0.0346
455.376	14.5	0.0518	-0.009	0.0338
456.375	13.92	0.0502	-0.0086	0.033
457.375	13.43	0.0487	-0.0081	0.0325
458.375	12.94	0.0473	-0.0079	0.0316
459.374	12.45	0.0463	-0.0074	0.0315
460.374	11.96	0.0447	-0.0068	0.0312
461.374	11.47	0.0432	-0.0066	0.0301
462.373	10.96	0.042	-0.0062	0.0297
463.373	10.46	0.0405	-0.0059	0.0287
464.373	9.97	0.0392	-0.0054	0.0284
465.372	9.46	0.0376	-0.005	0.0276
466.372	8.99	0.0359	-0.0045	0.0268
467.372	8.51	0.0347	-0.0043	0.0262
468.372	7.98	0.0333	-0.0039	0.0254
469.371	7.49	0.032	-0.0033	0.0254
470.371	7	0.0303	-0.0031	0.0242
471.371	6.51	0.0289	-0.0025	0.024
472.37	5.99	0.0276	-0.0019	0.0238
473.37	5.5	0.0262	-0.002	0.0222
474.37	4.99	0.0248	-0.0016	0.0215
475.369	4.5	0.0231	-0.001	0.0212
476.369	4.01	0.0218	-0.0007	0.0203
477.369	3.48	0.0202	-0.0002	0.0199
478.368	3	0.0188	0.0002	0.0191
479.368	2.53	0.0173	0.0006	0.0186
480.368	2.07	0.0157	0.001	0.0177
481.367	1.52	0.0144	0.0012	0.0167
482.367	1.09	0.0126	0.002	0.0166
482.426	1.01	0.0129	0.0018	0.0166
483.425	0.92	0.0126	0.0017	0.0161
484.425	1.18	0.0129	0.0019	0.0167
485.425	1.62	0.014	0.0013	0.0165
486.424	2.1	0.0152	0.0011	0.0173
487.424	2.53	0.0164	0.0011	0.0186
488.424	2.96	0.0175	0.0007	0.0189
489.423	3.43	0.0188	0.0006	0.02
490.423	3.83	0.0199	0.0003	0.0205
491.423	4.27	0.021	-0.0001	0.0209
492.422	4.7	0.0223	-0.0003	0.0217
493.422	5.12	0.0234	-0.0005	0.0225
494.422	5.5	0.0244	-0.0007	0.0229
495.422	5.9	0.0254	-0.0008	0.0237
496.421	6.26	0.0263	-0.0011	0.0241
497.421	6.65	0.0274	-0.0015	0.0243
498.421	7.01	0.0287	-0.0018	0.0251
499.42	7.41	0.0295	-0.0018	0.0259
500.42	7.76	0.0307	-0.0021	0.0265
501.42	8.12	0.0315	-0.0026	0.0262
502.419	8.5	0.0329	-0.0026	0.0276
503.419	8.9	0.0336	-0.0029	0.0279
504.419	9.22	0.0348	-0.0031	0.0286
505.418	9.59	0.0359	-0.0035	0.0288
506.418	9.94	0.0367	-0.0036	0.0295
507.418	10.32	0.0377	-0.0038	0.0301
508.417	10.66	0.0388	-0.004	0.0308
509.417	10.99	0.0397	-0.0043	0.031
510.417	11.36	0.0408	-0.0047	0.0315
511.416	11.75	0.0421	-0.005	0.0321
512.416	12.08	0.0428	-0.0053	0.0322
513.416	12.46	0.0438	-0.0056	0.0327
514.415	12.82	0.0448	-0.0056	0.0336
515.415	13.14	0.0459	-0.006	0.0338
516.415	13.51	0.047	-0.0065	0.034
517.414	13.86	0.048	-0.0066	0.0348
518.414	14.23	0.0488	-0.0069	0.0349
519.414	14.59	0.0498	-0.0069	0.036
520.414	14.91	0.0509	-0.0074	0.0361
521.413	15.28	0.052	-0.0074	0.0371
522.413	15.68	0.0529	-0.0079	0.0371
523.413	16.03	0.054	-0.0081	0.0378
524.412	16.35	0.0547	-0.0082	0.0383
525.412	16.71	0.0558	-0.0086	0.0387
526.412	17.07	0.057	-0.0088	0.0394
527.411	17.46	0.0579	-0.0093	0.0394
528.411	17.78	0.0591	-0.0096	0.0398
529.411	18.14	0.06	-0.0098	0.0405
530.41	18.48	0.0609	-0.0101	0.0407
531.41	18.83	0.062	-0.0105	0.041
532.41	19.2	0.0628	-0.0105	0.0419
533.409	19.54	0.0638	-0.0109	0.042
534.409	19.86	0.065	-0.0111	0.0429
535.409	20.21	0.066	-0.0113	0.0435
536.408	20.59	0.0668	-0.0114	0.044
537.408	20.95	0.068	-0.0119	0.0442
538.408	21.3	0.0688	-0.0121	0.0447
539.407	21.63	0.07	-0.0124	0.0451
540.407	22	0.0708	-0.0127	0.0454
541.407	22.32	0.0717	-0.0128	0.0461
542.406	22.74	0.073	-0.0132	0.0466
543.406	23.07	0.0737	-0.0133	0.047
544.406	23.43	0.0749	-0.0137	0.0476
545.406	23.79	0.0762	-0.0142	0.0478
546.405	24.14	0.077	-0.0143	0.0483
547.405	24.48	0.0779	-0.0147	0.0486
548.405	24.86	0.0789	-0.0148	0.0494
549.404	25.19	0.0798	-0.015	0.0497
550.404	25.54	0.0812	-0.0155	0.0503
551.404	25.87	0.0818	-0.0157	0.0505
552.403	26.23	0.0829	-0.016	0.0508
553.403	26.56	0.084	-0.0163	0.0514
554.403	26.93	0.085	-0.0165	0.052
555.402	27.28	0.0858	-0.0165	0.0528
556.402	27.66	0.0869	-0.0169	0.053
557.402	27.99	0.0878	-0.0172	0.0534
558.401	28.35	0.0891	-0.0176	0.0539
559.401	28.69	0.0898	-0.0178	0.0541
560.401	29.07	0.0907	-0.0179	0.0549
561.4	29.38	0.092	-0.0184	0.0552
562.4	29.75	0.0927	-0.0186	0.0556
563.4	30.14	0.0937	-0.0189	0.056
564.399	30.45	0.0949	-0.0192	0.0565
565.399	30.82	0.0958	-0.0194	0.057
566.399	31.17	0.0969	-0.0199	0.0572
567.398	31.55	0.0978	-0.0199	0.058
568.398	31.93	0.0988	-0.0202	0.0584
569.398	32.3	0.0998	-0.0204	0.059
570.397	32.67	0.1011	-0.0209	0.0592
571.397	33.02	0.1018	-0.0212	0.0595
572.397	33.36	0.1028	-0.0216	0.0597
573.397	33.69	0.104	-0.0218	0.0604
574.396	34.04	0.1049	-0.0219	0.0611
575.396	34.41	0.106	-0.0224	0.0614
576.396	34.76	0.1069	-0.0225	0.062
577.395	35.1	0.1077	-0.0228	0.0621
578.395	35.45	0.1088	-0.0232	0.0626
579.395	35.82	0.1097	-0.0235	0.0628
580.394	36.14	0.111	-0.0237	0.0636
581.394	36.48	0.1119	-0.0239	0.0642
582.394	36.81	0.113	-0.0243	0.0645
583.393	37.15	0.114	-0.0246	0.0647
584.393	37.47	0.1149	-0.025	0.0649
585.393	37.81	0.1159	-0.0254	0.0651
586.007	37.99	0.1168	-0.0257	0.0655
587.006	37.65	0.1159	-0.0255	0.0649
588.006	37.12	0.1147	-0.025	0.0648
589.005	36.58	0.1134	-0.0247	0.064
590.005	36.09	0.1122	-0.0242	0.064
591.005	35.54	0.1109	-0.024	0.0629
592.004	35.02	0.1095	-0.0236	0.0624
593.004	34.56	0.1084	-0.0232	0.062
594.004	34.04	0.1069	-0.023	0.0609
595.003	33.51	0.1056	-0.0224	0.0609
596.003	33.02	0.1043	-0.0223	0.0598
597.003	32.51	0.1031	-0.022	0.0591
598.003	32.04	0.1018	-0.0213	0.0593
599.002	31.53	0.1006	-0.0211	0.0583
600.002	31.05	0.0992	-0.0208	0.0577
601.002	30.53	0.0981	-0.0204	0.0573
602.001	30.04	0.0966	-0.0199	0.0568
603.001	29.52	0.0952	-0.0197	0.0559
604.001	29.04	0.0939	-0.0193	0.0552
605	28.52	0.0926	-0.019	0.0546
606	28.03	0.0911	-0.0186	0.054
607	27.54	0.09	-0.0181	0.0539
607.999	27.01	0.0886	-0.0179	0.0529
608.999	26.52	0.0871	-0.0171	0.0529
609.999	26	0.0861	-0.0171	0.0519
610.998	25.52	0.0846	-0.0169	0.0508
611.998	25.02	0.0832	-0.0163	0.0507
612.998	24.54	0.082	-0.0159	0.0503
613.997	24.05	0.0807	-0.0155	0.0497
614.997	23.55	0.0793	-0.0151	0.049
615.997	23.03	0.0779	-0.0147	0.0486
616.996	22.55	0.0766	-0.0143	0.0479
617.996	22	0.0751	-0.0142	0.0467
618.996	21.5	0.0737	-0.0137	0.0463
619.995	21.01	0.0724	-0.0134	0.0457
620.995	20.53	0.0713	-0.013	0.0452
621.995	20.01	0.0696	-0.0125	0.0446
622.995	19.49	0.068	-0.0122	0.0436
623.994	19.03	0.0668	-0.0117	0.0433
624.994	18.51	0.0654	-0.0114	0.0426
625.994	18.02	0.064	-0.0107	0.0425
626.993	17.5	0.0627	-0.0107	0.0413
627.993	17.01	0.0611	-0.0103	0.0406
628.993	16.55	0.0598	-0.0101	0.0397
629.992	16.02	0.0583	-0.0095	0.0394
630.992	15.53	0.057	-0.009	0.0391
631.992	15.04	0.0556	-0.0085	0.0387
632.991	14.52	0.0538	-0.0083	0.0372
633.991	14.04	0.0523	-0.0074	0.0376
634.991	13.51	0.0512	-0.0076	0.0359
635.99	13	0.0498	-0.0072	0.0355
636.99	12.51	0.0485	-0.0064	0.0357
637.99	12.04	0.0471	-0.0063	0.0344
638.989	11.52	0.0456	-0.0059	0.0338
639.989	11.01	0.0441	-0.0054	0.0333
640.989	10.52	0.0427	-0.005	0.0327
641.988	10	0.0413	-0.0047	0.0319
642.988	9.54	0.04	-0.0042	0.0315
643.988	9	0.0384	-0.0037	0.031
644.987	8.51	0.0367	-0.0034	0.0299
645.987	8.01	0.0352	-0.0027	0.0298
646.987	7.52	0.034	-0.0024	0.0291
647.987	7.03	0.0324	-0.0021	0.0283
648.986	6.49	0.0311	-0.0017	0.0277
649.986	6.02	0.0297	-0.0012	0.0273
650.986	5.51	0.0279	-0.0007	0.0265
651.985	5.02	0.0268	-0.0006	0.0256
652.985	4.55	0.0252	-0.0001	0.025
653.985	4.07	0.0237	0.0004	0.0245
654.984	3.54	0.0223	0.0007	0.0238
655.984	3.05	0.0207	0.0013	0.0234
656.984	2.53	0.0193	0.0013	0.022
657.983	2.05	0.0178	0.0017	0.0212
658.983	1.53	0.0162	0.0025	0.0212
659.983	1.06	0.0148	0.0026	0.0201
660.097	0.98	0.0144	0.0029	0.0201
661.097	0.81	0.0141	0.0027	0.0195
662.096	1.13	0.0144	0.0029	0.0202
663.096	1.59	0.0156	0.0025	0.0207
664.096	2.08	0.0172	0.0024	0.022
665.095	2.57	0.0183	0.0022	0.0226
666.095	3	0.0195	0.0019	0.0233
667.095	3.48	0.0206	0.0016	0.0238
668.094	3.89	0.0218	0.0013	0.0244
669.094	4.24	0.0228	0.0013	0.0255
670.094	4.64	0.024	0.001	0.0259
671.094	5.02	0.025	0.001	0.0269
672.093	5.41	0.026	0.0004	0.0268
673.093	5.8	0.0272	-0.0001	0.0271
674.093	6.14	0.0282	-0.0004	0.0275
675.092	6.52	0.0293	-0.0005	0.0282
676.092	6.91	0.0302	-0.0007	0.0288
677.092	7.27	0.0311	-0.0006	0.0299
678.091	7.63	0.0324	-0.0011	0.0303
679.091	7.99	0.0335	-0.0013	0.0308
680.091	8.35	0.0343	-0.0016	0.031
681.09	8.71	0.0349	-0.0017	0.0315
682.09	9.04	0.0362	-0.0018	0.0326
683.09	9.42	0.0372	-0.0023	0.0325
684.089	9.77	0.0384	-0.0025	0.0335
685.089	10.14	0.0393	-0.0028	0.0337
686.089	10.47	0.0403	-0.003	0.0343
687.088	10.83	0.0414	-0.0032	0.0351
688.088	11.19	0.0424	-0.0034	0.0355
689.088	11.53	0.0433	-0.0039	0.0356
690.087	11.87	0.0442	-0.0041	0.0361
691.087	12.24	0.0452	-0.0041	0.037
692.087	12.62	0.0462	-0.0045	0.0371
693.086	12.92	0.0474	-0.0047	0.0381
694.086	13.32	0.0483	-0.0052	0.0379
695.086	13.66	0.0492	-0.0053	0.0385
696.086	14.03	0.0504	-0.0057	0.039
697.085	14.39	0.0513	-0.0061	0.0392
698.085	14.76	0.0522	-0.006	0.0403
699.085	15.08	0.0532	-0.0066	0.0401
700.084	15.45	0.0541	-0.0065	0.0411
701.084	15.82	0.0553	-0.007	0.0413
702.084	16.15	0.0564	-0.0072	0.0421
703.083	16.49	0.0573	-0.0076	0.0422
704.083	16.84	0.0581	-0.0077	0.0428
705.083	17.21	0.0593	-0.0079	0.0434
706.082	17.55	0.0604	-0.0083	0.0438
707.082	17.93	0.0615	-0.0085	0.0444
708.082	18.25	0.0623	-0.0087	0.0449
709.081	18.62	0.0634	-0.0093	0.0449
710.081	18.96	0.0642	-0.0094	0.0454
711.081	19.31	0.0655	-0.0096	0.0462
712.08	19.64	0.0664	-0.0101	0.0463
713.08	20	0.0672	-0.01	0.0472
714.08	20.36	0.0685	-0.0106	0.0472
715.079	20.72	0.0696	-0.0108	0.0481
716.079	21.07	0.0705	-0.0108	0.0488
717.079	21.41	0.0712	-0.0113	0.0486
718.078	21.77	0.0722	-0.0114	0.0494
719.078	22.11	0.0731	-0.0116	0.0498
720.078	22.49	0.0744	-0.0121	0.0501
721.077	22.84	0.0755	-0.0123	0.051
722.077	23.2	0.0762	-0.0124	0.0514
723.077	23.56	0.0773	-0.0129	0.0516
724.077	23.88	0.0784	-0.0133	0.0518
725.076	24.25	0.0792	-0.0133	0.0525
726.076	24.63	0.0803	-0.0139	0.0526
727.076	24.97	0.0813	-0.0141	0.0532
728.075	25.32	0.0823	-0.0146	0.0532
729.075	25.64	0.0833	-0.0146	0.0542
730.075	25.98	0.0843	-0.0147	0.0548
731.074	26.35	0.0851	-0.0154	0.0544
732.074	26.7	0.0862	-0.0156	0.0551
733.074	27.07	0.0874	-0.0158	0.0558
734.073	27.4	0.0882	-0.016	0.0562
735.073	27.77	0.0893	-0.0165	0.0564
736.073	28.12	0.0904	-0.0165	0.0573
737.072	28.48	0.0914	-0.0169	0.0575
738.072	28.84	0.0923	-0.0172	0.0579
739.072	29.16	0.0933	-0.0172	0.059
740.071	29.53	0.0944	-0.0176	0.0592
741.071	29.87	0.0951	-0.0176	0.06
742.071	30.2	0.0963	-0.0181	0.0601
743.07	30.6	0.0975	-0.0184	0.0607
744.07	30.99	0.0984	-0.0186	0.0613
745.07	31.38	0.0993	-0.0192	0.061
746.069	31.72	0.1002	-0.0193	0.0616
747.069	32.06	0.1012	-0.0199	0.0615
748.069	32.41	0.1023	-0.0199	0.0625
749.069	32.78	0.1034	-0.0203	0.0628
750.068	33.11	0.1041	-0.0206	0.063
751.068	33.45	0.1054	-0.0209	0.0636
752.068	33.83	0.1063	-0.021	0.0644
753.067	34.17	0.1073	-0.0213	0.0647
754.067	34.52	0.1082	-0.0216	0.0651
755.067	34.9	0.1092	-0.0219	0.0654
756.066	35.24	0.1103	-0.0223	0.0659
757.066	35.59	0.1113	-0.0224	0.0665
758.066	35.96	0.1124	-0.0227	0.0671
759.065	36.28	0.1132	-0.0228	0.0676
760.065	36.63	0.1141	-0.0232	0.0679
761.065	36.97	0.1153	-0.0235	0.0683
762.064	37.32	0.1164	-0.0238	0.0688
763.064	37.67	0.1171	-0.024	0.0692
764.064	38.02	0.1184	-0.0247	0.069
765.063	38.31	0.1193	-0.025	0.0693
766.063	38.67	0.1202	-0.0248	0.0707
767.063	39	0.1213	-0.0255	0.0703
768.062	39.34	0.1222	-0.0259	0.0705
769.062	39.68	0.1232	-0.026	0.0713
769.988	40.01	0.1245	-0.0268	0.0709
770.987	39.57	0.1235	-0.0266	0.0704
771.986	39.08	0.1226	-0.0261	0.0704
772.986	38.6	0.1213	-0.0256	0.0702
773.986	38.05	0.1199	-0.0251	0.0698
774.985	37.53	0.1189	-0.0249	0.0691
775.985	37.06	0.1174	-0.0242	0.0691
776.985	36.54	0.116	-0.0242	0.0676
777.984	36.05	0.1147	-0.0235	0.0677
778.984	35.54	0.1132	-0.0233	0.0668
779.984	35.05	0.1123	-0.023	0.0663
780.984	34.53	0.1111	-0.0227	0.0658
781.983	34.03	0.1095	-0.0224	0.0648
782.983	33.54	0.1083	-0.022	0.0643
783.983	33.02	0.1069	-0.0216	0.0638
784.982	32.55	0.1057	-0.0211	0.0635
785.982	32.04	0.1044	-0.0209	0.0627
786.982	31.55	0.1031	-0.0204	0.0622
787.981	31.06	0.1017	-0.02	0.0616
788.981	30.54	0.1003	-0.0197	0.061
789.981	30.04	0.0989	-0.0192	0.0605
790.98	29.53	0.0979	-0.019	0.0599
791.98	29.03	0.0967	-0.0186	0.0595
792.98	28.54	0.0951	-0.0181	0.059
793.979	28	0.0938	-0.0182	0.0575
794.979	27.53	0.0923	-0.0175	0.0573
795.979	27.05	0.0912	-0.0173	0.0567
796.978	26.52	0.0898	-0.0168	0.0563
797.978	26.01	0.0885	-0.0165	0.0556
798.978	25.54	0.0871	-0.0163	0.0546
799.977	25.05	0.0856	-0.0156	0.0545
800.977	24.54	0.0841	-0.0152	0.0537
801.977	24.02	0.0828	-0.0149	0.053
802.977	23.52	0.0817	-0.0147	0.0524
803.976	23.06	0.0803	-0.0143	0.0517
804.976	22.55	0.0788	-0.0138	0.0512
805.976	22.03	0.0773	-0.0133	0.0506
806.975	21.53	0.076	-0.013	0.0501
807.975	21.04	0.0745	-0.0127	0.0492
808.975	20.56	0.0733	-0.0121	0.0492
809.974	20.04	0.0721	-0.0118	0.0485
810.974	19.52	0.0706	-0.0112	0.0482
811.974	19.06	0.0691	-0.0111	0.0469
812.973	18.56	0.0678	-0.0106	0.0465
813.973	18.04	0.0664	-0.0102	0.0461
814.973	17.53	0.0649	-0.0097	0.0455
815.972	17.03	0.0636	-0.0096	0.0443
816.972	16.54	0.0622	-0.009	0.0442
817.972	16	0.0605	-0.0088	0.043
818.971	15.53	0.0594	-0.0085	0.0425
819.971	15.02	0.0577	-0.0079	0.0419
820.971	14.56	0.0566	-0.0076	0.0414
821.97	14.04	0.055	-0.0069	0.0412
822.97	13.54	0.0535	-0.0067	0.0402
823.97	13.06	0.0519	-0.006	0.0399
824.969	12.53	0.0505	-0.0058	0.039
825.969	12.04	0.0492	-0.0053	0.0385
826.969	11.53	0.0478	-0.0049	0.038
827.968	11.04	0.0463	-0.0047	0.037
828.968	10.54	0.0447	-0.004	0.0367
829.968	10.06	0.0436	-0.0038	0.0361
830.968	9.56	0.0421	-0.0034	0.0353
831.967	9.05	0.0404	-0.0027	0.0349
832.967	8.51	0.039	-0.0025	0.0341
833.967	8.04	0.0376	-0.0021	0.0335
834.966	7.53	0.0361	-0.0015	0.0331
835.966	7.06	0.0347	-0.0014	0.0318
836.966	6.54	0.0332	-0.001	0.0313
837.965	6.03	0.0317	-0.0005	0.0308
838.965	5.57	0.0305	-0.0002	0.0301
839.965	5.07	0.0287	0.0004	0.0295
840.964	4.56	0.0272	0.0007	0.0286
841.964	4.04	0.0258	0.001	0.0278
842.964	3.55	0.0241	0.0016	0.0273
843.963	3.05	0.0228	0.0018	0.0265
844.963	2.51	0.0213	0.0023	0.026
845.963	2.05	0.0199	0.0027	0.0253
846.962	1.55	0.0185	0.0029	0.0243
847.962	1.07	0.0169	0.0034	0.0236
848.044	1	0.0168	0.0034	0.0235
849.043	0.95	0.0163	0.0036	0.0236
850.043	1.3	0.0172	0.0034	0.024
851.043	1.75	0.0182	0.0033	0.0248
852.042	2.24	0.0193	0.0032	0.0257
853.042	2.71	0.0205	0.0028	0.0261
854.042	3.15	0.0217	0.0024	0.0265
855.041	3.57	0.0229	0.0021	0.0271
856.041	3.97	0.0243	0.0021	0.0284
857.041	4.33	0.0252	0.0018	0.0288
858.04	4.75	0.0262	0.0015	0.0292
859.04	5.15	0.0275	0.0013	0.03
860.04	5.54	0.0284	0.001	0.0304
861.039	5.9	0.0296	0.0008	0.0312
862.039	6.28	0.0305	0.0004	0.0314
863.039	6.66	0.0315	0.0003	0.0321
864.039	7.03	0.0326	0.0001	0.0328
865.038	7.37	0.0337	-0.0002	0.0334
866.038	7.75	0.0346	-0.0004	0.0337
867.038	8.13	0.0356	-0.0007	0.0343
868.037	8.48	0.0368	-0.001	0.0349
869.037	8.82	0.0374	-0.0012	0.035
870.037	9.19	0.0387	-0.0013	0.036
871.036	9.54	0.0396	-0.0014	0.0368
872.036	9.91	0.0408	-0.0019	0.037
873.036	10.25	0.0417	-0.0022	0.0373
874.035	10.63	0.043	-0.0026	0.0379
875.035	11.03	0.0439	-0.0027	0.0384
876.035	11.35	0.0447	-0.0029	0.0389
877.034	11.68	0.0458	-0.0032	0.0394
878.034	12.08	0.0467	-0.0034	0.04
879.034	12.43	0.0478	-0.0036	0.0405
880.033	12.8	0.0488	-0.0039	0.041
881.033	13.17	0.0496	-0.0042	0.0413
882.033	13.51	0.0508	-0.0044	0.0419
883.032	13.86	0.0518	-0.0047	0.0425
884.032	14.21	0.0526	-0.0051	0.0425
885.032	14.58	0.0538	-0.0051	0.0435
886.031	14.95	0.0549	-0.0056	0.0436
887.031	15.28	0.056	-0.0059	0.0443
888.031	15.62	0.0568	-0.006	0.0447
889.031	15.96	0.058	-0.0065	0.0451
890.03	16.32	0.0589	-0.0067	0.0455
891.03	16.66	0.0594	-0.0067	0.0461
892.03	17.01	0.0607	-0.0071	0.0464
893.029	17.35	0.0617	-0.0076	0.0465
894.029	17.73	0.0627	-0.0078	0.047
895.029	18.07	0.0636	-0.008	0.0475
896.028	18.41	0.0646	-0.0082	0.0482
897.028	18.77	0.0656	-0.0086	0.0485
898.028	19.12	0.0669	-0.0088	0.0492
899.027	19.46	0.0678	-0.0091	0.0496
900.027	19.83	0.0689	-0.0095	0.0499
901.027	20.17	0.0696	-0.0096	0.0505
902.026	20.52	0.0707	-0.0098	0.051
903.026	20.87	0.0718	-0.0101	0.0516
904.026	21.19	0.0728	-0.0107	0.0514
905.025	21.56	0.0735	-0.0108	0.0519
906.025	21.94	0.0746	-0.011	0.0528
907.025	22.29	0.0757	-0.0112	0.0533
908.024	22.65	0.0766	-0.0116	0.0534
909.024	23.01	0.0778	-0.012	0.0538
910.024	23.35	0.0787	-0.0117	0.0552
911.023	23.7	0.0796	-0.0125	0.0547
912.023	24.05	0.0807	-0.0129	0.0548
913.023	24.39	0.0819	-0.0128	0.0563
914.023	24.74	0.0827	-0.0131	0.0566
915.022	25.09	0.0838	-0.0135	0.0568
916.022	25.46	0.0849	-0.0137	0.0576
917.022	25.8	0.0856	-0.0139	0.0578
918.021	26.17	0.0867	-0.0145	0.0577
919.021	26.53	0.0877	-0.0144	0.0589
920.021	26.88	0.0887	-0.0149	0.0589
921.02	27.21	0.0897	-0.0151	0.0595
922.02	27.53	0.0908	-0.0154	0.06
923.02	27.89	0.0916	-0.0157	0.0602
924.019	28.26	0.0926	-0.0159	0.0609
925.019	28.64	0.0936	-0.0161	0.0613
926.019	28.97	0.0947	-0.0165	0.0617
927.018	29.33	0.0957	-0.0168	0.0622
928.018	29.68	0.0969	-0.0173	0.0624
929.018	30.02	0.0978	-0.0173	0.0633
930.017	30.33	0.0986	-0.0179	0.0629
931.017	30.76	0.0996	-0.018	0.0636
932.017	31.15	0.1008	-0.0183	0.0643
933.016	31.49	0.1016	-0.0182	0.0653
934.016	31.86	0.1027	-0.0189	0.065
935.016	32.21	0.1036	-0.0189	0.0658
936.016	32.58	0.1048	-0.0195	0.0658
937.015	32.91	0.1057	-0.0198	0.0663
938.015	33.27	0.1067	-0.0198	0.0671
939.015	33.6	0.1076	-0.0202	0.0672
940.014	33.98	0.1087	-0.0206	0.0677
941.014	34.29	0.1097	-0.0208	0.0682
942.014	34.63	0.1106	-0.0212	0.0683
943.013	35.01	0.1118	-0.0216	0.0687
944.013	35.39	0.1127	-0.0216	0.0695
945.013	35.73	0.1137	-0.022	0.0697
946.012	36.07	0.1147	-0.0222	0.0704
947.012	36.45	0.1155	-0.0223	0.071
948.012	36.8	0.1167	-0.0228	0.0711
949.011	37.09	0.1177	-0.0231	0.0715
950.011	37.49	0.1187	-0.0235	0.0718
951.011	37.82	0.1198	-0.0236	0.0726
952.01	38.16	0.1206	-0.0238	0.073
953.01	38.53	0.1216	-0.0243	0.0731
954.01	38.86	0.1225	-0.0246	0.0733
955.009	39.23	0.1236	-0.0247	0.0742
956.009	39.58	0.1245	-0.0252	0.0741
957.009	39.94	0.1256	-0.0255	0.0746
958.008	40.26	0.1267	-0.0257	0.0754
959.008	40.64	0.1276	-0.0261	0.0754
960.008	40.96	0.1286	-0.0266	0.0756
961.008	41.3	0.1297	-0.0266	0.0766
962.007	41.59	0.1307	-0.0269	0.0769
963.007	41.91	0.1317	-0.0274	0.0769
963.173	41.99	0.1321	-0.0275	0.0772
964.172	41.53	0.1314	-0.0276	0.0763
965.172	41.02	0.1299	-0.0268	0.0763
966.172	40.53	0.1285	-0.0266	0.0755
967.171	40.03	0.1275	-0.0261	0.0754
968.171	39.52	0.1262	-0.0259	0.0745
969.171	39	0.1248	-0.0254	0.0741
970.17	38.51	0.1236	-0.0252	0.0733
971.17	37.96	0.1223	-0.0247	0.0729
972.17	37.5	0.121	-0.0245	0.0721
973.169	37.01	0.1201	-0.0239	0.0723
974.169	36.51	0.1182	-0.0235	0.0712
975.169	36.02	0.117	-0.0233	0.0706
976.168	35.48	0.116	-0.0231	0.0698
977.168	34.99	0.1143	-0.0224	0.0695
978.168	34.49	0.1131	-0.0221	0.069
979.167	33.98	0.1118	-0.0217	0.0685
980.167	33.49	0.1106	-0.0216	0.0675
981.167	33	0.1093	-0.021	0.0673
982.166	32.47	0.1081	-0.0209	0.0664
983.166	31.99	0.1065	-0.0203	0.0659
984.166	31.47	0.1051	-0.02	0.0651
985.165	30.98	0.1038	-0.0197	0.0645
986.165	30.5	0.1027	-0.0194	0.0639
987.165	29.97	0.1015	-0.019	0.0636
988.164	29.52	0.0998	-0.0185	0.0629
989.164	28.98	0.0987	-0.0182	0.0623
990.164	28.48	0.0973	-0.0179	0.0616
991.164	28	0.0959	-0.0173	0.0613
992.163	27.51	0.0947	-0.0169	0.0609
993.163	26.98	0.0934	-0.0168	0.0598
994.163	26.53	0.0917	-0.0163	0.0592
995.162	26.01	0.0904	-0.0158	0.0587
996.162	25.49	0.0892	-0.0156	0.0581
997.162	25.02	0.0877	-0.0151	0.0576
998.161	24.5	0.0864	-0.0147	0.057
999.161	23.99	0.0851	-0.0143	0.0565
1000.16	23.5	0.0837	-0.014	0.0557
1001.16	22.98	0.0821	-0.0136	0.055
1002.16	22.49	0.0808	-0.0132	0.0544
1003.16	22	0.0795	-0.0127	0.0542
1004.16	21.47	0.0783	-0.0126	0.0531
1005.16	20.98	0.0768	-0.0121	0.0527
1006.16	20.52	0.0753	-0.0117	0.0519
1007.16	20	0.074	-0.0114	0.0511
1008.16	19.48	0.0725	-0.0108	0.051
1009.16	19	0.0713	-0.0105	0.0502
1010.16	18.51	0.0698	-0.0101	0.0496
1011.16	17.99	0.0684	-0.0096	0.0492
1012.16	17.5	0.0671	-0.0093	0.0485
1013.16	16.98	0.0654	-0.0087	0.0479
1014.16	16.51	0.0641	-0.0084	0.0473
1015.16	16	0.0629	-0.0081	0.0466
1016.16	15.48	0.0612	-0.0075	0.0462
1017.16	15.02	0.0598	-0.0072	0.0453
1018.15	14.52	0.0584	-0.007	0.0444
1019.15	14.01	0.0567	-0.0062	0.0443
1020.15	13.48	0.0556	-0.006	0.0435
1021.15	13	0.054	-0.0056	0.0428
1022.15	12.51	0.0526	-0.0053	0.042
1023.15	11.97	0.0513	-0.0048	0.0417
1024.15	11.5	0.0496	-0.0043	0.041
1025.15	11	0.0483	-0.004	0.0403
1026.15	10.49	0.0467	-0.0035	0.0397
1027.15	10	0.0456	-0.0032	0.0392
1028.15	9.51	0.0439	-0.0026	0.0387
1029.15	8.99	0.0426	-0.0023	0.038
1030.15	8.5	0.0411	-0.002	0.0371
1031.15	7.99	0.0395	-0.0015	0.0365
1032.15	7.5	0.0378	-0.0009	0.036
1033.15	7	0.0368	-0.0005	0.0357
1034.15	6.51	0.0354	-0.0002	0.0351
1035.15	6	0.0336	0.0003	0.0341
1036.15	5.5	0.032	0.0005	0.0331
1037.15	4.99	0.0306	0.001	0.0325
1038.15	4.49	0.0289	0.0015	0.0319
1039.15	4.03	0.0276	0.0018	0.0313
1040.15	3.51	0.0261	0.0023	0.0308
1041.15	3.03	0.0245	0.0027	0.0299
1042.15	2.51	0.023	0.0032	0.0294
1043.15	2.01	0.0217	0.0034	0.0286
1044.15	1.55	0.02	0.004	0.0281
1045.13	1	0.0187	0.0042	0.0272
1046.13	0.93	0.0185	0.0041	0.0268
1047.13	1.3	0.0191	0.0041	0.0274
1048.13	1.81	0.0201	0.0042	0.0285
1049.13	2.27	0.0213	0.0038	0.0288
1050.13	2.76	0.0229	0.0034	0.0296
1051.13	3.19	0.0239	0.0033	0.0305
1052.13	3.61	0.025	0.0031	0.0313
1053.13	4	0.0263	0.0025	0.0314
1054.13	4.38	0.0272	0.0025	0.0322
1055.13	4.82	0.0283	0.0023	0.0328
1056.12	5.19	0.0295	0.002	0.0334
1057.12	5.56	0.0306	0.0017	0.0339
1058.12	5.97	0.0317	0.0014	0.0345
1059.12	6.31	0.0328	0.0011	0.035
1060.12	6.71	0.0337	0.0011	0.0358
1061.12	7.09	0.0346	0.0007	0.0361
1062.12	7.44	0.0358	0.0005	0.0368
1063.12	7.8	0.0368	0.0004	0.0375
1064.12	8.15	0.0376	0.0002	0.038
1065.12	8.5	0.039	-0.0003	0.0385
1066.12	8.85	0.0397	-0.0003	0.0391
1067.12	9.2	0.0408	-0.0007	0.0395
1068.12	9.54	0.0419	-0.0012	0.0395
1069.12	9.92	0.0429	-0.0013	0.0403
1070.12	10.26	0.0434	-0.0012	0.0411
1071.12	10.61	0.0448	-0.0016	0.0415
1072.12	10.96	0.0458	-0.0022	0.0415
1073.12	11.3	0.0465	-0.0019	0.0427
1074.12	11.7	0.0476	-0.0025	0.0426
1075.12	12.05	0.0487	-0.0027	0.0432
1076.12	12.37	0.0498	-0.003	0.0438
1077.12	12.74	0.0507	-0.0029	0.0449
1078.12	13.11	0.0518	-0.0037	0.0444
1079.12	13.46	0.0526	-0.0036	0.0453
1080.12	13.8	0.0535	-0.0041	0.0453
1081.12	14.2	0.0547	-0.0043	0.0461
1082.12	14.55	0.0557	-0.0046	0.0465
1083.12	14.85	0.0568	-0.0048	0.0472
1084.12	15.21	0.0579	-0.0051	0.0477
1085.12	15.59	0.0589	-0.0055	0.0479
1086.11	15.94	0.0596	-0.0058	0.0481
1087.11	16.29	0.0606	-0.0057	0.0492
1088.11	16.61	0.0616	-0.0062	0.0492
1089.11	16.97	0.0629	-0.0065	0.0499
1090.11	17.3	0.0637	-0.0068	0.0501
1091.11	17.64	0.0648	-0.0072	0.0503
1092.11	18.02	0.0656	-0.0072	0.0512
1093.11	18.37	0.0665	-0.0074	0.0518
1094.11	18.73	0.0677	-0.0079	0.0519
1095.11	19.03	0.0688	-0.008	0.0528
1096.11	19.42	0.0698	-0.0085	0.0529
1097.11	19.75	0.0706	-0.0086	0.0535
1098.11	20.12	0.0717	-0.0089	0.0538
1099.11	20.46	0.0727	-0.0094	0.054
1100.11	20.84	0.0738	-0.0096	0.0546
1101.11	21.21	0.0745	-0.0097	0.0551
1102.11	21.56	0.0758	-0.01	0.0558
1103.11	21.91	0.0768	-0.0104	0.056
1104.11	22.26	0.0777	-0.0105	0.0568
1105.11	22.6	0.0784	-0.0107	0.057
1106.11	22.97	0.0797	-0.0112	0.0573
1107.11	23.32	0.0808	-0.0116	0.0576
1108.11	23.64	0.0819	-0.0119	0.0581
1109.11	24.01	0.0826	-0.0117	0.0591
1110.11	24.36	0.0838	-0.0123	0.0592
1111.11	24.7	0.0845	-0.0123	0.0599
1112.11	25.08	0.0857	-0.0127	0.0604
1113.11	25.46	0.0868	-0.0131	0.0606
1114.11	25.78	0.0879	-0.0135	0.0609
1115.11	26.12	0.0884	-0.0136	0.0614
1116.11	26.47	0.0896	-0.0138	0.0621
1117.11	26.82	0.0908	-0.0142	0.0624
1118.1	27.19	0.0916	-0.0145	0.0628
1119.1	27.54	0.0927	-0.0148	0.0631
1120.1	27.91	0.0937	-0.0151	0.0636
1121.1	28.28	0.0947	-0.0154	0.0641
1122.1	28.58	0.0958	-0.0157	0.0644
1123.1	28.92	0.0966	-0.0159	0.0647
1124.1	29.32	0.0978	-0.0161	0.0656
1125.1	29.69	0.0988	-0.0163	0.0662
1126.1	30.11	0.0995	-0.0166	0.0663
1127.1	30.42	0.1006	-0.0169	0.0667
1128.1	30.74	0.1018	-0.0174	0.067
1129.1	31.12	0.1026	-0.0175	0.0676
1130.1	31.48	0.1038	-0.0178	0.0682
1131.1	31.81	0.1048	-0.0181	0.0687
1132.1	32.18	0.1058	-0.0185	0.0688
1133.1	32.53	0.1068	-0.0189	0.069
1134.1	32.87	0.1078	-0.019	0.0698
1135.1	33.2	0.1088	-0.0195	0.0698
1136.1	33.59	0.1097	-0.0194	0.0709
1137.1	33.95	0.1106	-0.0198	0.0711
1138.1	34.28	0.1116	-0.0201	0.0713
1139.1	34.64	0.1126	-0.0206	0.0715
1140.1	34.96	0.1136	-0.0207	0.0723
1141.1	35.32	0.1148	-0.0212	0.0724
1142.1	35.68	0.1157	-0.0216	0.0726
1143.1	36.04	0.1166	-0.0217	0.0732
1144.1	36.4	0.1176	-0.0217	0.0742
1145.1	36.72	0.1187	-0.0223	0.0741
1146.1	37.09	0.1196	-0.0226	0.0745
1147.1	37.46	0.1208	-0.0228	0.0752
1148.1	37.78	0.1217	-0.0229	0.0759
1149.09	38.16	0.1228	-0.0234	0.076
1150.09	38.5	0.1234	-0.0236	0.0763
1151.09	38.87	0.1248	-0.0238	0.0771
1152.09	39.23	0.1257	-0.0244	0.077
1153.09	39.57	0.1267	-0.0246	0.0775
1154.09	39.92	0.1277	-0.025	0.0778
1155.09	40.29	0.1288	-0.0253	0.0783
1156.09	40.64	0.1298	-0.0255	0.0787
1157.09	40.98	0.1306	-0.0257	0.0794
1158.09	41.31	0.1317	-0.0262	0.0793
1159.09	41.7	0.1326	-0.0264	0.0799
1160.09	42.02	0.1339	-0.0268	0.0804
1161.09	42.37	0.1347	-0.027	0.0808
1162.09	42.67	0.1357	-0.0274	0.0809
1163.09	43.01	0.1368	-0.0277	0.0814
1164.09	43.32	0.1376	-0.0282	0.0812
1165.09	43.67	0.1388	-0.0284	0.0821
1165.98	43.97	0.1396	-0.0286	0.0824
1166.98	43.53	0.139	-0.0287	0.0816
1167.98	43.01	0.1377	-0.0284	0.0811
1168.98	42.52	0.1364	-0.0279	0.0807
1169.98	42	0.1353	-0.0278	0.0798
1170.98	41.5	0.1339	-0.0272	0.0796
1171.98	41.01	0.1326	-0.0269	0.0788
1172.98	40.49	0.1313	-0.0267	0.078
1173.98	40	0.1301	-0.0261	0.0779
1174.98	39.46	0.1288	-0.0259	0.077
1175.98	38.99	0.1277	-0.0255	0.0766
1176.98	38.48	0.1264	-0.0252	0.076
1177.98	37.99	0.125	-0.0247	0.0756
1178.98	37.49	0.1237	-0.0245	0.0748
1179.98	36.97	0.1223	-0.0241	0.0742
1180.98	36.49	0.1212	-0.0238	0.0737
1181.98	35.99	0.1198	-0.0233	0.0733
1182.98	35.5	0.1184	-0.0229	0.0727
1183.98	34.99	0.1172	-0.0227	0.0719
1184.98	34.47	0.1157	-0.0223	0.0711
1185.97	33.97	0.1145	-0.0219	0.0708
1186.97	33.48	0.1132	-0.0214	0.0704
1187.97	32.97	0.112	-0.0211	0.0698
1188.97	32.48	0.1103	-0.0207	0.069
1189.97	31.96	0.109	-0.0202	0.0686
1190.97	31.51	0.1079	-0.02	0.0679
1191.97	30.97	0.1066	-0.0195	0.0675
1192.97	30.45	0.1052	-0.0192	0.0668
1193.97	29.99	0.1037	-0.0189	0.066
1194.97	29.47	0.1025	-0.0185	0.0655
1195.97	28.96	0.1011	-0.0181	0.0649
1196.97	28.46	0.0997	-0.0176	0.0646
1197.97	27.97	0.0987	-0.0173	0.0641
1198.97	27.5	0.097	-0.0168	0.0633
1199.97	26.96	0.096	-0.0167	0.0627
1200.97	26.47	0.0944	-0.0163	0.0619
1201.97	25.97	0.0932	-0.0157	0.0618
1202.97	25.49	0.0915	-0.0155	0.0605
1203.97	24.97	0.0901	-0.015	0.0602
1204.97	24.48	0.089	-0.0145	0.0602
1205.97	23.99	0.0875	-0.0143	0.059
1206.97	23.49	0.0861	-0.0138	0.0585
1207.97	22.95	0.0846	-0.0133	0.0581
1208.97	22.45	0.0833	-0.0131	0.0572
1209.97	22	0.0819	-0.0126	0.0568
1210.97	21.5	0.0806	-0.0124	0.0557
1211.97	20.98	0.0791	-0.012	0.0552
1212.97	20.47	0.0776	-0.0114	0.0548
1213.97	19.97	0.0764	-0.0113	0.0538
1214.97	19.51	0.0746	-0.0106	0.0533
1215.97	18.99	0.0737	-0.0101	0.0536
1216.97	18.48	0.0721	-0.0097	0.0527
1217.96	17.96	0.0706	-0.0094	0.0518
1218.96	17.49	0.0692	-0.0091	0.0511
1219.96	17	0.0678	-0.0087	0.0504
1220.96	16.48	0.0664	-0.0084	0.0496
1221.96	16	0.065	-0.0078	0.0493
1222.96	15.51	0.0636	-0.0073	0.049
1223.96	14.99	0.0621	-0.0068	0.0484
1224.96	14.5	0.0607	-0.0067	0.0474
1225.96	13.98	0.0592	-0.0063	0.0466
1226.96	13.48	0.0577	-0.0056	0.0466
1227.96	12.97	0.0563	-0.0053	0.0456
1228.96	12.48	0.0549	-0.005	0.0449
1229.96	11.99	0.0537	-0.0043	0.0451
1230.96	11.47	0.0518	-0.004	0.0437
1231.96	11	0.0505	-0.0036	0.0432
1232.96	10.52	0.0491	-0.0033	0.0424
1233.96	9.98	0.0476	-0.0027	0.0421
1234.96	9.49	0.0462	-0.0024	0.0413
1235.96	8.99	0.0447	-0.002	0.0408
1236.96	8.5	0.0431	-0.0014	0.0403
1237.96	7.98	0.0416	-0.0011	0.0395
1238.96	7.49	0.0401	-0.0007	0.0386
1239.96	7	0.0387	-0.0002	0.0383
1240.96	6.46	0.0371	0.0002	0.0375
1241.96	6	0.0356	0.0008	0.0372
1242.96	5.5	0.0341	0.001	0.0361
1243.96	4.98	0.0326	0.0016	0.0358
1244.96	4.52	0.0312	0.002	0.0352
1245.96	4	0.0296	0.0021	0.0338
1246.96	3.51	0.0281	0.0028	0.0337
1247.96	2.99	0.0267	0.0033	0.0333
1248.95	2.5	0.0251	0.0034	0.032
1249.95	2.02	0.0236	0.004	0.0315
1250.95	1.52	0.0219	0.0046	0.0312
1251.94	0.98	0.0204	0.005	0.0304
1252.94	0.89	0.02	0.0051	0.0301
1253.94	1.26	0.0207	0.005	0.0306
1254.94	1.79	0.022	0.0046	0.0313
1255.94	2.28	0.0233	0.0045	0.0324
1256.94	2.71	0.0245	0.0042	0.0328
1257.94	3.17	0.0255	0.004	0.0334
1258.94	3.58	0.0266	0.0038	0.0341
1259.94	3.98	0.0282	0.0033	0.0348
1260.94	4.4	0.0293	0.0033	0.0359
1261.94	4.78	0.03	0.0031	0.0362
1262.94	5.15	0.0314	0.0027	0.0369
1263.94	5.54	0.032	0.0026	0.0373
1264.94	5.88	0.0334	0.002	0.0374
1265.94	6.25	0.0345	0.002	0.0385
1266.94	6.63	0.0353	0.0017	0.0387
1267.94	6.97	0.0365	0.0014	0.0394
1268.94	7.34	0.0373	0.0012	0.0397
1269.94	7.69	0.0384	0.0009	0.0402
1270.94	8.03	0.0395	0.0007	0.041
1271.94	8.39	0.0405	0.0008	0.0421
1272.94	8.74	0.0412	0.0005	0.0423
1273.94	9.07	0.0424	-0.0001	0.0423
1274.94	9.43	0.0434	-0.0002	0.0431
1275.94	9.8	0.0448	-0.0005	0.0438
1276.94	10.14	0.0456	-0.0007	0.0441
1277.94	10.51	0.0466	-0.0008	0.0449
1278.93	10.86	0.0474	-0.0014	0.0446
1279.93	11.24	0.0485	-0.0015	0.0454
1280.93	11.59	0.0493	-0.0016	0.046
1281.93	11.93	0.0505	-0.0021	0.0464
1282.93	12.28	0.0514	-0.0023	0.0467
1283.93	12.66	0.0525	-0.0026	0.0473
1284.93	13	0.0534	-0.0029	0.0476
1285.93	13.34	0.0544	-0.0029	0.0486
1286.93	13.71	0.0554	-0.0033	0.0487
1287.93	14.01	0.0565	-0.0037	0.0491
1288.93	14.39	0.0573	-0.0036	0.0501
1289.93	14.75	0.0584	-0.0042	0.0499
1290.93	15.1	0.0593	-0.0043	0.0507
1291.93	15.45	0.0604	-0.0047	0.051
1292.93	15.8	0.0614	-0.005	0.0514
1293.93	16.14	0.0625	-0.0053	0.0519
1294.93	16.48	0.0632	-0.0054	0.0524
1295.93	16.83	0.0644	-0.0058	0.0528
1296.93	17.17	0.0654	-0.0061	0.0533
1297.93	17.5	0.0663	-0.0063	0.0536
1298.93	17.87	0.0674	-0.0067	0.0541
1299.93	18.21	0.0682	-0.0067	0.0548
1300.93	18.57	0.0695	-0.0073	0.0549
1301.93	18.93	0.0705	-0.0077	0.0551
1302.93	19.25	0.0715	-0.0077	0.0561
1303.93	19.63	0.0724	-0.008	0.0563
1304.93	19.97	0.0733	-0.0083	0.0567
1305.93	20.35	0.0742	-0.0086	0.057
1306.93	20.7	0.0753	-0.009	0.0573
1307.93	21.05	0.0764	-0.0093	0.0578
1308.93	21.41	0.0773	-0.0094	0.0585
1309.93	21.74	0.0784	-0.0098	0.0589
1310.92	22.11	0.0794	-0.0101	0.0592
1311.92	22.45	0.0804	-0.0102	0.06
1312.92	22.83	0.0812	-0.0104	0.0604
1313.92	23.14	0.0823	-0.0107	0.0608
1314.92	23.5	0.0834	-0.0112	0.0611
1315.92	23.84	0.0843	-0.0114	0.0614
1316.92	24.21	0.0854	-0.0114	0.0627
1317.92	24.54	0.0864	-0.0119	0.0627
1318.92	24.91	0.0875	-0.0124	0.0628
1319.92	25.25	0.0883	-0.0124	0.0635
1320.92	25.6	0.0892	-0.0127	0.0638
1321.92	25.92	0.0905	-0.0131	0.0643
1322.92	26.27	0.0913	-0.0131	0.0652
1323.92	26.66	0.0924	-0.0134	0.0656
1324.92	26.99	0.0934	-0.0139	0.0655
1325.92	27.37	0.0944	-0.0143	0.0657
1326.92	27.7	0.0954	-0.0143	0.0668
1327.92	28.03	0.0965	-0.0146	0.0674
1328.92	28.4	0.0971	-0.015	0.0672
1329.92	28.75	0.0983	-0.0154	0.0676
1330.92	29.13	0.0994	-0.0156	0.0683
1331.92	29.52	0.1006	-0.0161	0.0683
1332.92	29.85	0.1015	-0.0164	0.0687
1333.92	30.22	0.1025	-0.0165	0.0695
1334.92	30.54	0.1033	-0.0167	0.0698
1335.92	30.89	0.1045	-0.0171	0.0703
1336.92	31.25	0.1052	-0.0174	0.0703
1337.92	31.6	0.1065	-0.0177	0.0711
1338.92	31.94	0.1073	-0.0178	0.0717
1339.92	32.3	0.1085	-0.0184	0.0716
1340.92	32.64	0.1093	-0.0184	0.0726
1341.91	32.99	0.1103	-0.0186	0.0731
1342.91	33.36	0.1114	-0.0192	0.0731
1343.91	33.71	0.1122	-0.0194	0.0735
1344.91	34.11	0.1134	-0.0197	0.074
1345.91	34.41	0.1144	-0.02	0.0744
1346.91	34.75	0.1154	-0.0206	0.0743
1347.91	35.12	0.1163	-0.0205	0.0753
1348.91	35.45	0.1174	-0.0208	0.0758
1349.91	35.81	0.1185	-0.0211	0.0764
1350.91	36.14	0.1193	-0.0213	0.0768
1351.91	36.53	0.1202	-0.0216	0.077
1352.91	36.85	0.1214	-0.0221	0.0773
1353.91	37.2	0.1223	-0.0224	0.0776
1354.91	37.55	0.1234	-0.0225	0.0784
1355.91	37.95	0.1245	-0.0229	0.0788
1356.91	38.3	0.1255	-0.0233	0.079
1357.91	38.62	0.1265	-0.0235	0.0795
1358.91	38.97	0.1274	-0.0236	0.0802
1359.91	39.34	0.1285	-0.0242	0.0801
1360.91	39.68	0.1294	-0.0244	0.0807
1361.91	40.06	0.1304	-0.0247	0.081
1362.91	40.4	0.1315	-0.0251	0.0814
1363.91	40.75	0.1323	-0.0254	0.0816
1364.91	41.05	0.1334	-0.0257	0.0822
1365.91	41.44	0.1344	-0.0258	0.0829
1366.91	41.76	0.1354	-0.0261	0.0833
1367.91	42.12	0.1365	-0.0267	0.0833
1368.91	42.48	0.1374	-0.0269	0.0837
1369.91	42.83	0.1382	-0.0272	0.0838
1370.91	43.18	0.1394	-0.0276	0.0844
1371.91	43.53	0.1403	-0.0277	0.0849
1372.9	43.85	0.1414	-0.0282	0.085
1373.9	44.2	0.1424	-0.0286	0.0853
1374.9	44.52	0.1435	-0.029	0.0856
1375.9	44.78	0.1443	-0.0298	0.0848
1376.9	44.8	0.1455	-0.0323	0.081
1377.9	44.53	0.1465	-0.0357	0.0752
1378.9	44.61	0.1474	-0.0371	0.0733
1379.9	44.68	0.1485	-0.0385	0.0716
1380.9	44.84	0.1494	-0.04	0.0695
1381.9	45.06	0.1503	-0.041	0.0683
1382.9	45.26	0.1513	-0.0423	0.0669
1383.9	45.46	0.1524	-0.0431	0.0663
1384.9	45.69	0.1532	-0.0442	0.065
1385.9	45.89	0.1544	-0.0453	0.0639
1386.21	45.98	0.1547	-0.0454	0.064
1387.21	45.57	0.1541	-0.0459	0.0624
1388.21	45.01	0.153	-0.0455	0.0622
1389.21	44.54	0.1515	-0.0454	0.0609
1390.21	44.07	0.1505	-0.0451	0.0603
1391.21	43.52	0.1492	-0.0448	0.0598
1392.21	43.01	0.1481	-0.0443	0.0595
1393.21	42.51	0.1468	-0.0441	0.0586
1394.21	42	0.1456	-0.0436	0.0584
1395.21	41.53	0.1441	-0.0432	0.0578
1396.21	41.01	0.1429	-0.0426	0.0577
1397.21	40.5	0.1415	-0.0426	0.0564
1398.21	40.03	0.1403	-0.0424	0.0555
1399.21	39.51	0.1389	-0.0418	0.0553
1400.21	39	0.1374	-0.0416	0.0543
1401.21	38.48	0.1362	-0.041	0.0543
1402.21	37.96	0.1351	-0.0408	0.0536
1403.21	37.51	0.1336	-0.0403	0.0531
1404.21	37.02	0.1322	-0.0401	0.0521
1405.2	36.5	0.131	-0.0396	0.0518
1406.2	35.99	0.1297	-0.0393	0.0512
1407.2	35.5	0.1283	-0.0389	0.0507
1408.2	35.03	0.1268	-0.0384	0.0502
1409.2	34.51	0.1255	-0.0383	0.049
1410.2	34	0.1241	-0.0378	0.0485
1411.2	33.5	0.1228	-0.0371	0.0486
1412.2	32.99	0.1215	-0.0368	0.048
1413.2	32.47	0.1201	-0.0366	0.047
1414.2	31.98	0.1188	-0.0362	0.0465
1415.2	31.51	0.1175	-0.0358	0.0459
1416.2	31.01	0.1161	-0.0355	0.0452
1417.2	30.5	0.1146	-0.0351	0.0444
1418.2	30	0.1133	-0.0347	0.044
1419.2	29.49	0.1121	-0.0342	0.0437
1420.2	29.02	0.1106	-0.0336	0.0434
1421.2	28.5	0.1093	-0.0335	0.0424
1422.2	27.99	0.1079	-0.0332	0.0416
1423.2	27.5	0.1066	-0.0326	0.0415
1424.2	26.98	0.1051	-0.0322	0.0407
1425.2	26.51	0.104	-0.032	0.0401
1426.2	26.02	0.1022	-0.0312	0.0399
1427.2	25.5	0.1007	-0.0309	0.039
1428.2	25.01	0.0994	-0.0305	0.0385
1429.2	24.49	0.0981	-0.0303	0.0376
1430.2	24.01	0.0966	-0.0296	0.0375
1431.2	23.51	0.0955	-0.0295	0.0365
1432.2	23	0.0936	-0.0288	0.036
1433.2	22.5	0.0924	-0.0285	0.0355
1434.2	21.99	0.091	-0.028	0.035
1435.2	21.49	0.0898	-0.0275	0.0349
1436.19	21.02	0.0884	-0.0272	0.0341
1437.19	20.5	0.0866	-0.0266	0.0334
1438.19	20.01	0.0852	-0.0261	0.0329
1439.19	19.55	0.0837	-0.0255	0.0326
1440.19	19.01	0.0821	-0.0252	0.0317
1441.19	18.51	0.0811	-0.0247	0.0316
1442.19	18.02	0.0793	-0.0242	0.0309
1443.19	17.5	0.0779	-0.0239	0.0302
1444.19	16.99	0.0765	-0.0233	0.03
1445.19	16.5	0.075	-0.0229	0.0292
1446.19	16.01	0.0736	-0.0225	0.0286
1447.19	15.51	0.0722	-0.0219	0.0284
1448.19	15.03	0.0703	-0.0212	0.0279
1449.19	14.53	0.0687	-0.0206	0.0276
1450.19	14.02	0.0673	-0.02	0.0273
1451.19	13.49	0.0657	-0.0193	0.0271
1452.19	13	0.0643	-0.0188	0.0267
1453.19	12.51	0.0627	-0.0181	0.0265
1454.19	12.03	0.0611	-0.0175	0.0262
1455.19	11.51	0.0594	-0.0168	0.0259
1456.19	11.01	0.0579	-0.0159	0.026
1457.19	10.49	0.0563	-0.0154	0.0255
1458.19	10.03	0.0547	-0.0147	0.0252
1459.19	9.51	0.0529	-0.0141	0.0247
1460.19	9	0.0513	-0.0135	0.0243
1461.19	8.51	0.0499	-0.0124	0.025
1462.19	7.99	0.0481	-0.0118	0.0245
1463.19	7.52	0.0463	-0.011	0.0244
1464.19	7.03	0.0446	-0.0102	0.0242
1465.19	6.48	0.0431	-0.0097	0.0237
1466.19	6.02	0.0415	-0.0088	0.0239
1467.19	5.53	0.0398	-0.008	0.0239
1468.18	5.01	0.0379	-0.0073	0.0233
1469.18	4.49	0.0361	-0.0065	0.0232
1470.18	4.01	0.0346	-0.0057	0.0232
1471.18	3.51	0.0331	-0.005	0.023
1472.18	2.99	0.0314	-0.0043	0.0229
1473.18	2.53	0.0297	-0.0038	0.0222
1474.18	2.04	0.0278	-0.0028	0.0222
1475.18	1.53	0.026	-0.0021	0.0218
1476.18	1.01	0.0247	-0.0016	0.0215
1476.21	1	0.0245	-0.0015	0.0216
1477.21	0.98	0.0242	-0.0013	0.0216
1478.21	1.38	0.0248	-0.0013	0.0222
1479.21	1.85	0.0263	-0.0015	0.0232
1480.21	2.27	0.0276	-0.002	0.0237
1481.21	2.7	0.0286	-0.0019	0.0248
1482.21	3.09	0.0297	-0.0021	0.0255
1483.21	3.45	0.031	-0.0025	0.026
1484.21	3.86	0.032	-0.0026	0.0267
1485.21	4.24	0.0331	-0.003	0.0271
1486.21	4.62	0.0343	-0.0032	0.0279
1487.21	4.96	0.0356	-0.0036	0.0284
1488.21	5.38	0.0365	-0.0039	0.0288
1489.21	5.71	0.0377	-0.004	0.0298
1490.21	6.06	0.0387	-0.0042	0.0302
1491.21	6.42	0.0397	-0.0045	0.0308
1492.21	6.72	0.0405	-0.0047	0.0311
1493.21	7.09	0.0417	-0.0051	0.0315
1494.21	7.41	0.0427	-0.0053	0.032
1495.2	7.76	0.0437	-0.0057	0.0324
1496.2	8.09	0.0446	-0.0059	0.0329
1497.2	8.42	0.0455	-0.006	0.0334
1498.2	8.77	0.0467	-0.0063	0.034
1499.2	9.14	0.0478	-0.0068	0.0341
1500.2	9.49	0.0487	-0.007	0.0347
1501.2	9.82	0.0496	-0.0072	0.0353
1502.2	10.14	0.0508	-0.0077	0.0353
1503.2	10.47	0.0516	-0.0078	0.036
1504.2	10.8	0.0525	-0.0081	0.0362
1505.2	11.18	0.0536	-0.0086	0.0364
1506.2	11.53	0.0548	-0.0089	0.0369
1507.2	11.85	0.0555	-0.0091	0.0373
1508.2	12.2	0.0565	-0.0092	0.0382
1509.2	12.51	0.0576	-0.0097	0.0382
1510.2	12.88	0.0586	-0.01	0.0386
1511.2	13.2	0.0596	-0.0103	0.039
1512.2	13.55	0.0606	-0.0106	0.0394
1513.2	13.87	0.0616	-0.011	0.0397
1514.2	14.19	0.0625	-0.0111	0.0403
1515.2	14.55	0.0635	-0.0115	0.0405
1516.2	14.74	0.0645	-0.012	0.0405
1517.2	15.19	0.0655	-0.012	0.0414
1518.2	15.56	0.0665	-0.0124	0.0416
1519.2	15.92	0.0675	-0.0128	0.0419
1520.2	16.24	0.0684	-0.013	0.0423
1521.2	16.58	0.0696	-0.0134	0.0428
1522.2	16.92	0.0705	-0.0136	0.0433
1523.2	17.24	0.0715	-0.0139	0.0437
1524.2	17.59	0.0724	-0.0143	0.0438
1525.2	17.9	0.0735	-0.0146	0.0443
1526.2	18.25	0.0746	-0.015	0.0446
1527.19	18.57	0.0756	-0.0154	0.0449
1528.19	18.92	0.0766	-0.0158	0.045
1529.19	19.23	0.0777	-0.0161	0.0454
1530.19	19.57	0.0787	-0.0163	0.0461
1531.19	19.92	0.0795	-0.0167	0.0461
1532.19	20.27	0.0804	-0.0169	0.0465
1533.19	20.61	0.0817	-0.0174	0.047
1534.19	20.94	0.0827	-0.0178	0.047
1535.19	21.31	0.0837	-0.018	0.0477
1536.19	21.63	0.0849	-0.0186	0.0477
1537.19	21.97	0.0854	-0.0187	0.048
1538.19	22.26	0.0863	-0.0192	0.0479
1539.19	22.63	0.0876	-0.0195	0.0487
1540.19	22.96	0.0886	-0.0198	0.0491
1541.19	23.28	0.0895	-0.0201	0.0494
1542.19	23.62	0.0905	-0.0202	0.0501
1543.19	23.96	0.0916	-0.0208	0.05
1544.19	24.31	0.0928	-0.0212	0.0504
1545.19	24.63	0.0935	-0.0217	0.0502
1546.19	24.98	0.0947	-0.0218	0.0512
1547.19	25.33	0.0955	-0.0221	0.0514
1548.19	25.64	0.0967	-0.0225	0.0517
1549.19	25.98	0.0974	-0.0228	0.0519
1550.19	26.3	0.0983	-0.0231	0.0522
1551.19	26.65	0.0996	-0.0235	0.0526
1552.19	26.97	0.1007	-0.0241	0.0526
1553.19	27.34	0.1016	-0.0242	0.0533
1554.19	27.69	0.1026	-0.0246	0.0534
1555.19	28.01	0.1037	-0.025	0.0537
1556.19	28.33	0.1045	-0.0252	0.0541
1557.19	28.65	0.1056	-0.0258	0.0541
1558.18	28.99	0.1066	-0.026	0.0547
1559.18	29.34	0.1077	-0.0264	0.0549
1560.18	29.69	0.1085	-0.0267	0.0551
1561.18	30.06	0.1095	-0.0273	0.0549
1562.18	30.37	0.1106	-0.0275	0.0556
1563.18	30.73	0.1116	-0.0278	0.056
1564.18	31.04	0.1127	-0.0283	0.0561
1565.18	31.36	0.1136	-0.0287	0.0563
1566.18	31.71	0.1147	-0.029	0.0568
1567.18	32.05	0.1156	-0.0293	0.0572
1568.18	32.37	0.1167	-0.0295	0.0577
1569.18	32.71	0.1175	-0.03	0.0577
1570.18	33.03	0.1188	-0.0305	0.0577
1571.18	33.35	0.1196	-0.0308	0.0581
1572.18	33.73	0.1207	-0.0311	0.0585
1573.18	34.07	0.1215	-0.0313	0.059
1574.18	34.39	0.1226	-0.032	0.0587
1575.18	34.71	0.1237	-0.0325	0.0587
1576.18	35.05	0.1245	-0.0325	0.0597
1577.18	35.4	0.1256	-0.033	0.0597
1578.18	35.71	0.1266	-0.0334	0.0598
1579.18	36.06	0.1274	-0.0339	0.0597
1580.18	36.38	0.1284	-0.0341	0.0603
1581.18	36.73	0.1294	-0.0346	0.0602
1582.18	37.02	0.1309	-0.0352	0.0605
1583.18	37.37	0.1317	-0.0355	0.0608
1584.18	37.71	0.1325	-0.0357	0.0613
1585.18	38.03	0.1336	-0.0362	0.0612
1586.18	38.34	0.1346	-0.0366	0.0615
1587.18	38.72	0.1356	-0.0368	0.062
1588.18	39.04	0.1367	-0.0375	0.0618
1589.17	39.39	0.1376	-0.0377	0.0623
1590.17	39.71	0.1385	-0.0382	0.0623
1591.17	40.06	0.1395	-0.0385	0.0626
1592.17	40.37	0.1405	-0.0389	0.0629
1593.17	40.71	0.1415	-0.0393	0.0631
1594.17	41.06	0.1425	-0.0398	0.063
1595.17	41.38	0.1434	-0.0401	0.0633
1596.17	41.7	0.1444	-0.0406	0.0634
1597.17	42.02	0.1455	-0.0408	0.064
1598.17	42.36	0.1465	-0.0413	0.064
1599.17	42.68	0.1477	-0.0418	0.0641
1600.17	43.01	0.1484	-0.0422	0.0642
1601.17	43.35	0.1495	-0.0426	0.0644
1602.17	43.69	0.1506	-0.0431	0.0646
1603.17	44.01	0.1515	-0.0438	0.0641
1604.17	44.3	0.1524	-0.0441	0.0644
1605.17	44.62	0.1534	-0.0443	0.0649
1606.17	44.95	0.1543	-0.0447	0.0651
1607.17	45.24	0.1557	-0.0457	0.0645
1608.17	45.57	0.1564	-0.0459	0.0646
1609.17	45.86	0.1574	-0.0464	0.0647
1610.17	46.16	0.1586	-0.0471	0.0646
1611.17	46.44	0.1596	-0.0472	0.0653
1612.17	46.79	0.1607	-0.048	0.0648
1613.17	47.05	0.1614	-0.0489	0.0638
1614.17	47.32	0.1624	-0.0495	0.0636
1615.17	47.61	0.1634	-0.0499	0.0637
1616.17	47.89	0.1644	-0.0506	0.0634
1616.42	47.96	0.1648	-0.0506	0.0636
1617.42	47.53	0.1643	-0.0511	0.0623
1618.42	47.03	0.1631	-0.0509	0.0615
1619.42	46.49	0.1617	-0.0502	0.0614
1620.42	46.04	0.1606	-0.0501	0.0605
1621.42	45.47	0.1593	-0.0495	0.0604
1622.42	44.97	0.1579	-0.0494	0.0593
1623.42	44.51	0.1566	-0.0492	0.0583
1624.42	43.99	0.1554	-0.0488	0.0579
1625.42	43.47	0.1542	-0.0484	0.0576
1626.42	42.98	0.1529	-0.048	0.0569
1627.42	42.46	0.1517	-0.0478	0.0562
1628.42	42	0.1502	-0.0473	0.0557
1629.42	41.45	0.1487	-0.047	0.0549
1630.42	40.97	0.1476	-0.0467	0.0544
1631.42	40.47	0.1464	-0.0462	0.0542
1632.42	39.97	0.145	-0.0459	0.0532
1633.42	39.45	0.1437	-0.0455	0.0528
1634.42	38.94	0.1424	-0.0451	0.0523
1635.42	38.47	0.1411	-0.0449	0.0514
1636.42	37.96	0.1396	-0.0443	0.0512
1637.42	37.47	0.1386	-0.044	0.0507
1638.42	36.97	0.1371	-0.0435	0.0501
1639.41	36.45	0.136	-0.0433	0.0495
1640.41	35.96	0.1344	-0.0428	0.0489
1641.41	35.47	0.1331	-0.0426	0.0479
1642.41	34.95	0.1318	-0.0419	0.048
1643.41	34.46	0.1305	-0.0418	0.047
1644.41	33.96	0.129	-0.0416	0.046
1645.41	33.48	0.1277	-0.0408	0.0462
1646.41	32.96	0.1265	-0.0407	0.0453
1647.41	32.44	0.125	-0.0406	0.044
1648.41	31.97	0.1236	-0.0395	0.0446
1649.41	31.45	0.1222	-0.0396	0.043
1650.41	30.97	0.1209	-0.0388	0.0434
1651.41	30.48	0.1196	-0.0389	0.0419
1652.41	29.96	0.1181	-0.0382	0.0418
1653.41	29.46	0.1167	-0.0382	0.0405
1654.41	28.97	0.1154	-0.0373	0.0409
1655.41	28.48	0.114	-0.0368	0.0405
1656.41	27.97	0.1127	-0.0365	0.0398
1657.41	27.45	0.1113	-0.0364	0.0385
1658.41	26.98	0.1099	-0.0358	0.0385
1659.41	26.48	0.1083	-0.0351	0.0382
1660.41	25.96	0.1071	-0.035	0.0372
1661.41	25.47	0.1056	-0.0344	0.0368
1662.41	24.96	0.1041	-0.0341	0.036
1663.41	24.46	0.1028	-0.0336	0.0356
1664.41	23.98	0.1013	-0.033	0.0353
1665.41	23.48	0.0999	-0.0328	0.0344
1666.41	22.96	0.0984	-0.0325	0.0335
1667.41	22.47	0.0971	-0.0317	0.0337
1668.41	21.98	0.0956	-0.0315	0.0327
1669.41	21.49	0.0939	-0.0311	0.0317
1670.4	20.97	0.0926	-0.0307	0.0313
1671.4	20.48	0.0911	-0.0299	0.0314
1672.4	19.94	0.0896	-0.0296	0.0304
1673.4	19.5	0.0882	-0.0288	0.0306
1674.4	18.98	0.0869	-0.0288	0.0293
1675.4	18.46	0.0853	-0.0282	0.0289
1676.4	17.98	0.0838	-0.0272	0.0293
1677.4	17.45	0.0821	-0.027	0.0281
1678.4	16.98	0.0808	-0.0264	0.028
1679.4	16.49	0.0791	-0.0257	0.0279
1680.4	16	0.0778	-0.0252	0.0275
1681.4	15.49	0.0758	-0.0244	0.027
1682.4	14.99	0.0744	-0.0237	0.0271
1683.4	14.45	0.073	-0.023	0.027
1684.4	13.98	0.0712	-0.0227	0.0258
1685.4	13.49	0.0696	-0.0221	0.0255
1686.4	13	0.068	-0.0211	0.0257
1687.4	12.46	0.0666	-0.0207	0.0253
1688.4	11.99	0.0647	-0.0199	0.025
1689.4	11.45	0.0632	-0.0194	0.0243
1690.4	10.98	0.0616	-0.0183	0.0249
1691.4	10.44	0.06	-0.0178	0.0244
1692.4	9.97	0.0583	-0.0169	0.0245
1693.4	9.49	0.0567	-0.0164	0.0239
1694.4	8.97	0.0551	-0.0156	0.0238
1695.4	8.48	0.0532	-0.0149	0.0235
1696.4	7.98	0.0516	-0.0136	0.0245
1697.4	7.47	0.0501	-0.0128	0.0246
1698.4	6.98	0.0484	-0.0124	0.0235
1699.4	6.49	0.0468	-0.0117	0.0234
1700.4	5.99	0.0449	-0.0107	0.0234
1701.4	5.5	0.0432	-0.0101	0.0231
1702.39	4.98	0.0417	-0.0093	0.0231
1703.39	4.49	0.04	-0.0085	0.023
1704.39	4	0.038	-0.0077	0.0226
1705.39	3.51	0.0364	-0.0071	0.0221
1706.39	3	0.0347	-0.006	0.0227
1707.39	2.48	0.033	-0.0055	0.022
1708.39	2.01	0.0313	-0.0044	0.0225
1709.39	1.49	0.0297	-0.0038	0.0222
1710.33	1.01	0.0278	-0.003	0.0218
1711.33	1.03	0.0273	-0.0028	0.0217
1712.33	1.49	0.0286	-0.0029	0.0228
1713.33	1.94	0.0301	-0.0034	0.0232
1714.33	2.34	0.0309	-0.0035	0.0239
1715.33	2.74	0.0321	-0.0036	0.0249
1716.33	3.11	0.0333	-0.004	0.0252
1717.33	3.48	0.0341	-0.0041	0.026
1718.33	3.84	0.0353	-0.0045	0.0262
1719.33	4.17	0.0364	-0.0046	0.0272
1720.33	4.53	0.0373	-0.0048	0.0278
1721.33	4.88	0.0384	-0.0051	0.0282
1722.33	5.24	0.0394	-0.0052	0.029
1723.33	5.56	0.0406	-0.0056	0.0293
1724.33	5.88	0.0417	-0.0059	0.0299
1725.33	6.2	0.0427	-0.0063	0.03
1726.33	6.57	0.0436	-0.0065	0.0306
1727.33	6.94	0.0447	-0.0066	0.0316
1728.33	7.26	0.0457	-0.0069	0.032
1729.33	7.6	0.0466	-0.007	0.0325
1730.33	7.93	0.0478	-0.0077	0.0325
1731.33	8.27	0.0489	-0.0078	0.0333
1732.32	8.62	0.0497	-0.0081	0.0334
1733.32	8.96	0.0507	-0.0085	0.0337
1734.32	9.28	0.0517	-0.0088	0.0341
1735.32	9.65	0.0527	-0.0088	0.0351
1736.32	9.94	0.0537	-0.0094	0.0349
1737.32	10.27	0.0548	-0.0097	0.0354
1738.32	10.67	0.0558	-0.01	0.0358
1739.32	10.99	0.0567	-0.0103	0.0361
1740.32	11.32	0.0577	-0.0104	0.0369
1741.32	11.65	0.0588	-0.0109	0.037
1742.32	11.97	0.0599	-0.0113	0.0373
1743.32	12.31	0.0604	-0.0115	0.0374
1744.32	12.66	0.0619	-0.012	0.0379
1745.32	13	0.0628	-0.0123	0.0382
1746.32	13.34	0.0639	-0.0127	0.0386
1747.32	13.64	0.0649	-0.0129	0.0391
1748.32	13.98	0.066	-0.0132	0.0396
1749.32	14.32	0.0668	-0.0135	0.0398
1750.32	14.64	0.068	-0.0139	0.0402
1751.32	14.97	0.0689	-0.014	0.0408
1752.32	15.33	0.0699	-0.0146	0.0408
1753.32	15.62	0.0709	-0.0148	0.0414
1754.32	15.97	0.0717	-0.015	0.0417
1755.32	16.29	0.0728	-0.0155	0.0418
1756.32	16.61	0.0738	-0.0158	0.0423
1757.32	16.96	0.0749	-0.0163	0.0424
1758.32	17.3	0.0758	-0.0165	0.0429
1759.32	17.62	0.0767	-0.0167	0.0433
1760.32	17.94	0.0776	-0.0173	0.0431
1761.32	18.25	0.0789	-0.0177	0.0435
1762.32	18.62	0.0795	-0.0178	0.0438
1763.32	18.95	0.0807	-0.0182	0.0443
1764.31	19.27	0.0818	-0.0186	0.0446
1765.31	19.6	0.0826	-0.0189	0.0449
1766.31	20.02	0.0839	-0.0192	0.0456
1767.31	20.3	0.0849	-0.0197	0.0455
1768.31	20.61	0.0857	-0.0198	0.0461
1769.31	20.94	0.0866	-0.0204	0.0457
1770.31	21.28	0.0878	-0.0206	0.0467
1771.31	21.6	0.0889	-0.0212	0.0466
1772.31	21.97	0.0899	-0.0214	0.0471
1773.31	22.27	0.0907	-0.0218	0.0471
1774.31	22.64	0.0917	-0.0221	0.0475
1775.31	22.96	0.0929	-0.0226	0.0478
1776.31	23.28	0.0937	-0.0227	0.0482
1777.31	23.62	0.0947	-0.0232	0.0484
1778.31	23.91	0.0957	-0.0235	0.0488
1779.31	24.26	0.0967	-0.0237	0.0492
1780.31	24.6	0.0978	-0.0243	0.0492
1781.31	24.92	0.0989	-0.0247	0.0494
1782.31	25.3	0.0997	-0.0246	0.0505
1783.31	25.56	0.1007	-0.0252	0.0503
1784.31	25.9	0.1017	-0.0255	0.0507
1785.31	26.21	0.1028	-0.0261	0.0507
1786.31	26.57	0.1038	-0.0265	0.0509
1787.31	26.89	0.1047	-0.0268	0.0511
1788.31	27.21	0.1057	-0.0272	0.0514
1789.31	27.55	0.1066	-0.0274	0.0519
1790.31	27.89	0.1077	-0.0276	0.0526
1791.31	28.22	0.1088	-0.0283	0.0523
1792.31	28.55	0.1098	-0.0286	0.0526
1793.31	28.87	0.1107	-0.0287	0.0533
1794.31	29.23	0.1119	-0.0292	0.0535
1795.3	29.59	0.1128	-0.0297	0.0533
1796.3	29.88	0.1137	-0.03	0.0538
1797.3	30.21	0.1148	-0.0304	0.054
1798.3	30.55	0.1156	-0.0307	0.0542
1799.3	30.92	0.1168	-0.0311	0.0547
1800.3	31.22	0.1177	-0.0315	0.0548
1801.3	31.56	0.1187	-0.0318	0.0553
1802.3	31.86	0.1198	-0.0322	0.0553
1803.3	32.22	0.1208	-0.0325	0.0558
1804.3	32.54	0.1217	-0.0329	0.0559
1805.3	32.87	0.1228	-0.0334	0.0561
1806.3	33.21	0.1237	-0.0338	0.0561
1807.3	33.52	0.1247	-0.0341	0.0566
1808.3	33.88	0.1258	-0.0345	0.0569
1809.3	34.2	0.1267	-0.035	0.0567
1810.3	34.53	0.1277	-0.0352	0.0575
1811.3	34.85	0.1287	-0.0355	0.0576
1812.3	35.21	0.1298	-0.036	0.0579
1813.3	35.53	0.1308	-0.0366	0.0577
1814.3	35.89	0.1316	-0.0368	0.058
1815.3	36.18	0.1328	-0.0371	0.0586
1816.3	36.53	0.1339	-0.0378	0.0585
1817.3	36.88	0.1348	-0.0381	0.0588
1818.3	37.17	0.1355	-0.0383	0.0591
1819.3	37.52	0.1366	-0.0388	0.0591
1820.3	37.83	0.1377	-0.0392	0.0594
1821.3	38.21	0.1386	-0.0398	0.0592
1822.3	38.53	0.1398	-0.0402	0.0594
1823.3	38.87	0.1407	-0.0404	0.0599
1824.3	39.17	0.1417	-0.041	0.0599
1825.3	39.48	0.143	-0.0416	0.0599
1826.29	39.85	0.1439	-0.0418	0.0604
1827.29	40.17	0.1448	-0.042	0.0608
1828.29	40.5	0.1457	-0.0425	0.0608
1829.29	40.81	0.1467	-0.043	0.0609
1830.29	41.16	0.1476	-0.0433	0.0611
1831.29	41.48	0.1487	-0.0436	0.0615
1832.29	41.79	0.1495	-0.0442	0.0613
1833.29	42.11	0.1506	-0.0444	0.0618
1834.29	42.43	0.1517	-0.0453	0.0612
1835.29	42.77	0.1527	-0.0456	0.0617
1836.29	43.13	0.1536	-0.046	0.0616
1837.29	43.44	0.1547	-0.0465	0.0618
1838.29	43.76	0.1556	-0.047	0.0617
1839.29	44.05	0.1565	-0.0473	0.062
1840.29	44.35	0.1578	-0.0481	0.0617
1841.29	44.72	0.1588	-0.0482	0.0625
1842.29	45.01	0.1598	-0.0488	0.0623
1843.29	45.32	0.1607	-0.0496	0.0616
1844.29	45.62	0.1618	-0.05	0.0619
1845.29	45.94	0.1627	-0.0506	0.0616
1846.29	46.23	0.1638	-0.0515	0.061
1847.29	46.51	0.1649	-0.0522	0.0607
1848.29	46.8	0.1657	-0.0526	0.0607
1849.29	47.07	0.1667	-0.0533	0.0602
1850.29	47.35	0.1676	-0.0541	0.0596
1851.29	47.61	0.1686	-0.0548	0.0592
1852.29	47.84	0.1699	-0.0558	0.0585
1853.29	48	0.1709	-0.0568	0.0575
1854.29	48.17	0.1716	-0.0579	0.056
1855.29	48.4	0.1729	-0.0591	0.0549
1856.29	48.57	0.1735	-0.06	0.0535
1857.28	48.76	0.1749	-0.061	0.0532
1858.28	48.92	0.1758	-0.0626	0.0508
1859.28	49.07	0.1767	-0.0643	0.0483
1860.28	48.75	0.1781	-0.0716	0.035
1861.28	48.64	0.1787	-0.0741	0.0307
1862.28	48.78	0.1798	-0.0761	0.0279
1863.28	48.85	0.1808	-0.0782	0.0245
1864.28	48.93	0.182	-0.0806	0.0209
1865.28	48.93	0.1828	-0.0828	0.0174
1866.28	49.05	0.1838	-0.0849	0.0143
1867.28	49.14	0.1847	-0.0866	0.0117
1868.28	49.2	0.1856	-0.0886	0.0087
1869.28	49.32	0.1868	-0.091	0.0052
1870.28	49.44	0.1878	-0.0933	0.0014
1871.28	49.48	0.1887	-0.096	-0.0029
1872.28	49.51	0.1899	-0.0997	-0.0092
1873.28	48.49	0.191	-0.1083	-0.0253
1874.28	48.15	0.1918	-0.1141	-0.0361
1875.28	45.28	0.1928	-0.1416	-0.0901
1876.28	45.22	0.1934	-0.1434	-0.093
1877.28	45.18	0.1948	-0.1458	-0.0964
1878.28	45.12	0.1958	-0.1479	-0.0998
1879.28	45.15	0.1964	-0.1504	-0.104
1880.28	45.18	0.1976	-0.153	-0.108
1881.28	45.21	0.1984	-0.1565	-0.1142
1882.28	45	0.1994	-0.1617	-0.1235
1883.28	44.68	0.2008	-0.1683	-0.1353
1884.28	44.15	0.2019	-0.1776	-0.1528
1885.28	43.58	0.2027	-0.1824	-0.1617
1886.28	43.38	0.2036	-0.1851	-0.1661
1887.28	43.29	0.2047	-0.1874	-0.1696
1888.28	43.07	0.2061	-0.1889	-0.1714
1889.27	42.27	0.2069	-0.1928	-0.1783
1890.27	41.95	0.2078	-0.1949	-0.1815
1891.27	41.06	0.209	-0.1989	-0.1883
1892.27	36.85	0.2093	-0.2083	-0.2069
1893.27	36.8	0.2105	-0.2091	-0.2073
1894.27	36.68	0.2116	-0.2109	-0.2097
1895.27	36.54	0.2125	-0.2129	-0.2129
1896.27	36.37	0.2136	-0.2157	-0.2174
1897.27	36.17	0.2145	-0.2182	-0.2215
1898.27	36	0.2154	-0.2204	-0.2249
1899.27	35.85	0.2167	-0.2224	-0.2276
1900.27	35.74	0.2176	-0.2244	-0.2307
1901.27	35.43	0.2187	-0.2273	-0.2353
1902.27	35.09	0.2199	-0.2306	-0.2407
1903.27	34.08	0.221	-0.2354	-0.2493
1904.27	28.02	0.2146	-0.2869	-0.3587
1905.27	3.29	0.2207	-0.9423	-1.6685
1906.27	3.74	0.2215	-0.9445	-1.6722
1907.27	4.06	0.2232	-0.9467	-1.6749
1908.27	4.25	0.2245	-0.9484	-1.677
1909.27	4.37	0.2255	-0.9498	-1.6789
1910.27	4.52	0.2268	-0.9515	-1.681
1911.27	4.64	0.2278	-0.9531	-1.6831
1912.27	4.76	0.229	-0.9547	-1.6852
1913.27	4.85	0.2303	-0.9563	-1.687
1914.27	4.94	0.2312	-0.9584	-1.6904
1915.27	5	0.2323	-0.9602	-1.6929
1916.27	5.11	0.2332	-0.9622	-1.6959
1917.27	5.15	0.2343	-0.9641	-1.6987
1918.27	5.23	0.2352	-0.9659	-1.7013
1919.27	5.32	0.2364	-0.9685	-1.7054
1920.26	5.36	0.2372	-0.9705	-1.7085
1921.26	5.39	0.2383	-0.9726	-1.7118
1922.26	5.44	0.2395	-0.9748	-1.7148
1923.26	5.5	0.2406	-0.9766	-1.7174
1924.26	5.51	0.2416	-0.9784	-1.7199
1925.26	5.56	0.2428	-0.9803	-1.7227
1926.26	5.57	0.2436	-0.9825	-1.7263
1927.26	5.63	0.2447	-0.9847	-1.7297
1928.26	5.65	0.2457	-0.9869	-1.733
1929.26	5.68	0.2467	-0.9895	-1.7372
1930.26	5.72	0.2478	-0.9918	-1.7407
1931.26	5.72	0.2487	-0.9944	-1.7451
1932.26	5.78	0.2497	-0.9975	-1.7503
1933.26	5.82	0.2506	-1.0005	-1.7553
1934.26	5.82	0.2517	-1.0038	-1.761
1935.26	5.9	0.2527	-1.0069	-1.7661
1936.26	5.94	0.2535	-1.0102	-1.772
1937.26	5.99	0.2546	-1.0133	-1.7771
1938.26	6.02	0.2558	-1.017	-1.7832
1939.26	6.02	0.2566	-1.0212	-1.7909
1940.26	6.06	0.2577	-1.0249	-1.7972
1941.26	6.09	0.2588	-1.0287	-1.8039
1942.26	6.12	0.2597	-1.0325	-1.8105
1943.26	6.11	0.2607	-1.0367	-1.818
1944.26	6.15	0.2618	-1.0404	-1.8243
1945.26	6.18	0.2628	-1.044	-1.8307
1946.26	6.18	0.2637	-1.0477	-1.8371
1947.26	6.12	0.2647	-1.0532	-1.8472
1948.26	6.1	0.2656	-1.0592	-1.8584
1949.26	6.12	0.2666	-1.0634	-1.8658
1950.26	6.06	0.2678	-1.0679	-1.8737
1951.25	6.1	0.2686	-1.0714	-1.88
1952.25	6.06	0.2697	-1.0776	-1.8912
1953.25	6.01	0.2708	-1.0829	-1.9008
1954.25	6.01	0.2718	-1.0869	-1.9079
1955.25	6.02	0.2728	-1.0914	-1.9158
1956.25	5.98	0.2737	-1.0955	-1.9232
1957.25	5.98	0.2746	-1.0995	-1.9305
1958.25	5.98	0.2757	-1.1032	-1.9367
1959.25	5.99	0.2767	-1.1071	-1.9437
1960.25	6.01	0.2776	-1.1111	-1.9508
1961.25	5.99	0.2788	-1.115	-1.9574
1962.25	5.98	0.2798	-1.1194	-1.9652
1963.25	5.95	0.2806	-1.1235	-1.9727
1964.25	5.95	0.2819	-1.1274	-1.9794
1965.25	5.97	0.2828	-1.1314	-1.9862
1966.25	5.94	0.2838	-1.1353	-1.9932
1967.25	5.99	0.2848	-1.1391	-1.9998
1968.25	5.96	0.2854	-1.143	-2.007
1969.25	5.97	0.2868	-1.1466	-2.013
1970.25	5.97	0.2876	-1.1503	-2.0196
1971.25	6.03	0.2887	-1.1539	-2.0257
1972.25	6	0.2899	-1.1583	-2.0335
1973.25	5.97	0.2908	-1.162	-2.04
1974.25	6.02	0.2916	-1.1653	-2.0458
1975.25	5.99	0.2926	-1.1693	-2.0528
1976.25	6	0.2938	-1.1733	-2.0598
1977.25	6.04	0.2947	-1.1771	-2.0663
1978.25	6.04	0.2957	-1.1812	-2.0735
1979.25	6.03	0.2969	-1.1855	-2.081
1980.25	6.04	0.2976	-1.1896	-2.0886
1981.25	6.01	0.2986	-1.1935	-2.0956
1982.24	6.01	0.2997	-1.1976	-2.1027
1983.24	6.04	0.3007	-1.2021	-2.1106
1984.24	5.98	0.3017	-1.2068	-2.1191
1985.24	6.02	0.3025	-1.2112	-2.1271
1986.24	6.01	0.3036	-1.216	-2.1359
[truncated: 1,903 more rows]
