# Supplementary material for: Effect of bedding dip angle and dynamic load on spatial variation of microscopic failure stress of shale
Source: Sci Rep. 2023 Mar 8;13:3885. doi: 10.1038/s41598-023-30519-w (PMC9995490; doi:10.1038/s41598-023-30519-w)
Supplement: Supplementary file 1 — Supplementary Information. [file 41598_2023_30519_MOESM1_ESM.zip › ╩2╛▌/60 group E.xlsx]

## Sheet: 60 group E
Time	Sd - Deviator Stress	Ea - Axial Strain	Er - Radial Strain	Ev - Volumetric Strain
sec	MPa	%	%	%
0.000488602	0.51	0.0003	-0.0003	-0.0003
0.99968	0.54	0.0006	0.0001	0.0007
1.99936	0.69	0.0014	0.0002	0.0017
2.99904	0.98	0.0021	-0.0004	0.0013
3.99872	1.44	0.0032	-0.0003	0.0025
4.9984	1.94	0.0048	-0.0009	0.0031
5.99808	2.37	0.0061	-0.0013	0.0036
6.99776	2.75	0.0074	-0.0015	0.0044
7.99744	3.1	0.0085	-0.0017	0.0052
8.99712	3.45	0.0095	-0.0019	0.0056
9.9968	3.77	0.0103	-0.0021	0.0062
10.9965	4.09	0.0115	-0.0025	0.0065
11.9962	4.43	0.0122	-0.0025	0.0073
12.9958	4.72	0.0132	-0.0029	0.0073
13.9955	5.05	0.0144	-0.0033	0.0078
14.9952	5.37	0.0156	-0.0034	0.0089
15.9949	5.67	0.0164	-0.0037	0.009
16.9946	5.98	0.0172	-0.0038	0.0095
17.9942	6.3	0.0184	-0.0041	0.0103
18.9939	6.61	0.0196	-0.0047	0.0101
19.9936	6.91	0.0203	-0.0046	0.0112
20.9933	7.24	0.0214	-0.0052	0.011
21.993	7.56	0.0223	-0.0055	0.0113
22.9926	7.84	0.0233	-0.0055	0.0123
23.9923	8.16	0.0242	-0.0057	0.0128
24.992	8.44	0.025	-0.0061	0.0128
25.9917	8.76	0.0263	-0.0064	0.0135
26.9914	9.05	0.0273	-0.0066	0.0141
27.991	9.35	0.0282	-0.0069	0.0145
28.9907	9.68	0.0293	-0.0073	0.0148
29.9904	9.99	0.0303	-0.0074	0.0156
30.9901	10.3	0.0311	-0.0077	0.0157
31.9898	10.58	0.0322	-0.0081	0.0161
32.9894	10.86	0.0333	-0.0082	0.017
33.9891	11.15	0.0343	-0.0087	0.0169
34.9888	11.44	0.0353	-0.0087	0.0179
35.9885	11.73	0.0361	-0.0092	0.0177
36.9882	12.03	0.0371	-0.0095	0.0181
37.9878	12.31	0.0383	-0.0095	0.0192
38.9875	12.61	0.0392	-0.0098	0.0196
39.9872	12.92	0.0404	-0.0102	0.0199
40.9869	13.19	0.0412	-0.0106	0.02
41.9866	13.49	0.0424	-0.0109	0.0206
42.9862	13.78	0.0432	-0.011	0.0212
43.9859	14.05	0.0442	-0.0111	0.022
44.9856	14.38	0.0452	-0.0117	0.0218
45.9853	14.63	0.0463	-0.0119	0.0224
46.985	14.94	0.0473	-0.0122	0.0229
47.9846	15.2	0.0483	-0.0126	0.023
48.9843	15.48	0.0493	-0.0129	0.0234
49.984	15.78	0.0503	-0.0132	0.0239
50.9837	16.06	0.0514	-0.0133	0.0248
51.9834	16.28	0.0521	-0.0141	0.024
52.983	16.57	0.0531	-0.0141	0.0249
53.9827	16.91	0.054	-0.0142	0.0257
54.9824	17.19	0.0551	-0.0143	0.0264
55.9821	17.48	0.0562	-0.0147	0.0269
56.9818	17.79	0.0573	-0.0151	0.0271
57.9814	18.08	0.0583	-0.0156	0.0272
58.9811	18.36	0.0592	-0.0158	0.0276
59.9808	18.64	0.0601	-0.0162	0.0277
60.9805	18.93	0.0614	-0.0165	0.0284
61.9802	19.22	0.0622	-0.0168	0.0287
62.9798	19.5	0.0632	-0.0169	0.0294
63.9795	19.78	0.0642	-0.0174	0.0294
64.9792	20.07	0.0652	-0.0178	0.0297
65.9789	20.36	0.0662	-0.0181	0.0301
66.9786	20.62	0.0673	-0.0184	0.0305
67.9782	20.9	0.0681	-0.0184	0.0314
68.9779	21.22	0.0692	-0.0188	0.0316
69.9776	21.5	0.0703	-0.0189	0.0325
70.9773	21.77	0.0713	-0.0194	0.0326
71.977	22.05	0.0722	-0.0198	0.0325
72.9766	22.34	0.0731	-0.0203	0.0326
73.9763	22.61	0.0742	-0.0203	0.0336
74.976	22.89	0.0751	-0.0208	0.0336
75.9757	23.16	0.0761	-0.021	0.0342
76.9753	23.45	0.0771	-0.0212	0.0347
77.975	23.71	0.0781	-0.022	0.0342
78.9747	23.99	0.0792	-0.0225	0.0342
79.9744	24.25	0.0802	-0.0226	0.0351
80.9741	24.53	0.0814	-0.0228	0.0358
81.9737	24.82	0.0824	-0.0232	0.0359
82.9734	25.09	0.0832	-0.0235	0.0363
83.9731	25.37	0.0843	-0.0238	0.0367
84.9728	25.64	0.0852	-0.0237	0.0378
85.9725	25.93	0.0862	-0.0244	0.0374
86.9721	26.2	0.0872	-0.0251	0.0372
87.9718	26.46	0.0879	-0.0249	0.0382
88.9715	26.73	0.0892	-0.0255	0.0383
89.9712	26.98	0.09	-0.0257	0.0386
90.9709	27.26	0.0912	-0.0258	0.0396
91.9705	27.5	0.0922	-0.0266	0.0391
92.9702	27.78	0.0933	-0.0268	0.0398
93.9699	28.05	0.0942	-0.027	0.0402
94.9696	28.34	0.0953	-0.0275	0.0403
95.9693	28.58	0.0964	-0.0278	0.0408
96.9689	28.84	0.097	-0.0282	0.0406
97.9686	29.12	0.0981	-0.0286	0.041
98.9683	29.39	0.0992	-0.0288	0.0416
99.968	29.67	0.1003	-0.0292	0.0419
100.968	29.94	0.101	-0.0296	0.0418
101.967	30.2	0.1021	-0.0298	0.0426
102.967	30.47	0.1032	-0.0304	0.0425
103.967	30.73	0.1045	-0.0309	0.0428
104.966	30.98	0.105	-0.0306	0.044
105.966	31.26	0.1061	-0.0313	0.0435
106.966	31.51	0.1072	-0.0315	0.0442
107.965	31.79	0.1082	-0.0321	0.044
108.965	32.07	0.1094	-0.0323	0.0449
109.965	32.31	0.1101	-0.0329	0.0443
110.964	32.59	0.1112	-0.0331	0.0449
111.964	32.81	0.1121	-0.0334	0.0454
112.964	33.12	0.1131	-0.0341	0.045
113.964	33.38	0.1142	-0.0345	0.0453
114.963	33.64	0.1151	-0.0349	0.0455
115.963	33.89	0.1161	-0.0353	0.0455
116.963	34.16	0.1172	-0.0355	0.0463
117.962	34.39	0.1183	-0.0359	0.0466
118.962	34.65	0.1191	-0.0362	0.0469
119.962	34.92	0.12	-0.0368	0.0465
120.961	35.17	0.1211	-0.0372	0.0469
121.961	35.4	0.1222	-0.0372	0.0478
122.961	35.66	0.1231	-0.0381	0.0471
123.96	35.92	0.1241	-0.0382	0.0478
124.96	36.18	0.125	-0.0385	0.048
125.96	36.41	0.126	-0.0393	0.0476
126.959	36.65	0.1273	-0.0397	0.048
127.959	36.92	0.1282	-0.0399	0.0485
128.959	37.16	0.1292	-0.0403	0.0487
129.958	37.4	0.1301	-0.0405	0.0491
130.958	37.68	0.131	-0.0411	0.049
131.958	37.91	0.1321	-0.0418	0.0486
132.957	38.19	0.1331	-0.0419	0.0493
133.957	38.42	0.1343	-0.0429	0.0486
134.957	38.68	0.1352	-0.043	0.0493
135.956	38.91	0.136	-0.0435	0.0491
136.956	39.2	0.1371	-0.0437	0.0498
137.956	39.43	0.1381	-0.0437	0.0508
138.956	39.67	0.1392	-0.0446	0.0502
139.955	39.91	0.1402	-0.0449	0.0505
140.955	40.18	0.1413	-0.0452	0.051
141.955	40.4	0.1419	-0.0459	0.0501
142.954	40.67	0.143	-0.0461	0.0509
143.954	40.94	0.1442	-0.0469	0.0506
144.954	41.19	0.1454	-0.0473	0.0509
145.953	41.42	0.1463	-0.0474	0.0516
146.953	41.66	0.147	-0.0481	0.0509
147.953	41.91	0.1481	-0.0489	0.0505
148.952	42.16	0.1489	-0.0489	0.0513
149.952	42.4	0.1501	-0.0497	0.0509
150.952	42.63	0.1513	-0.0502	0.051
151.951	42.87	0.1521	-0.0506	0.051
152.951	43.13	0.1533	-0.0508	0.0518
153.951	43.34	0.1541	-0.0512	0.0518
154.95	43.59	0.1552	-0.0521	0.0512
155.95	43.82	0.1561	-0.0524	0.0514
156.95	44.06	0.1572	-0.0528	0.0518
157.949	44.32	0.1581	-0.0532	0.0519
158.949	44.55	0.1594	-0.0539	0.0517
159.949	44.81	0.1601	-0.054	0.0523
160.948	45.06	0.1611	-0.0546	0.0521
161.948	45.34	0.1623	-0.0552	0.0521
162.948	45.56	0.1631	-0.0554	0.0524
163.947	45.79	0.1642	-0.056	0.0523
164.947	46.05	0.1651	-0.0564	0.0525
165.947	46.29	0.1662	-0.0567	0.0529
166.947	46.5	0.1672	-0.0581	0.0512
167.946	46.75	0.1683	-0.058	0.0524
168.946	46.98	0.1691	-0.0585	0.0523
169.946	47.24	0.1703	-0.0591	0.0523
170.945	47.46	0.1711	-0.06	0.0514
171.945	47.69	0.1721	-0.0605	0.0512
172.945	47.91	0.1729	-0.0605	0.052
173.944	48.15	0.1743	-0.0611	0.0524
174.944	48.38	0.175	-0.0615	0.0522
175.944	48.65	0.1762	-0.0626	0.0512
176.943	48.93	0.1771	-0.0625	0.0523
177.943	49.15	0.1782	-0.0634	0.0517
178.943	49.4	0.1791	-0.0635	0.0522
179.942	49.61	0.1801	-0.0639	0.0524
180.942	49.83	0.181	-0.0645	0.0522
181.942	50.04	0.1821	-0.0652	0.0519
182.941	50.26	0.1832	-0.066	0.0514
183.941	50.5	0.1842	-0.0667	0.051
184.941	50.71	0.1851	-0.0669	0.0515
185.94	50.94	0.1859	-0.0676	0.0509
186.94	51.16	0.1871	-0.0682	0.0508
187.94	51.4	0.188	-0.0685	0.0511
188.939	51.63	0.1892	-0.0694	0.0507
189.939	51.84	0.1901	-0.0698	0.0507
190.939	52.09	0.1912	-0.0699	0.0516
191.939	52.31	0.1921	-0.0706	0.0511
192.938	52.55	0.193	-0.0714	0.0504
193.938	52.78	0.1942	-0.0715	0.0514
194.938	53.02	0.1952	-0.0722	0.0511
195.937	53.26	0.1962	-0.0725	0.0514
196.937	53.48	0.1971	-0.0729	0.0517
197.937	53.71	0.1982	-0.0732	0.0521
198.936	53.92	0.1991	-0.0739	0.0516
199.936	54.12	0.2002	-0.0748	0.0509
200.936	54.31	0.2011	-0.0753	0.0507
201.935	54.55	0.2021	-0.0759	0.0506
202.935	54.76	0.2034	-0.0768	0.0501
203.935	54.97	0.2042	-0.0771	0.0502
204.934	55.18	0.2053	-0.0779	0.0497
205.934	55.4	0.2061	-0.0781	0.0502
206.934	55.62	0.2073	-0.0788	0.0499
207.933	55.82	0.2083	-0.0797	0.0491
208.933	56	0.2093	-0.0799	0.0498
209.933	56.23	0.2103	-0.0807	0.049
210.932	56.46	0.2113	-0.0811	0.0494
211.932	56.72	0.2123	-0.0816	0.0494
212.932	56.92	0.213	-0.082	0.0493
213.931	57.14	0.2141	-0.0827	0.049
214.931	57.36	0.2151	-0.0833	0.0487
215.931	57.56	0.2161	-0.0844	0.0476
216.931	57.77	0.2172	-0.085	0.0476
217.93	57.97	0.218	-0.0851	0.0481
218.93	58.18	0.2192	-0.0858	0.0479
219.93	58.43	0.2197	-0.0865	0.0471
220.929	58.65	0.2212	-0.087	0.0474
221.929	58.83	0.2221	-0.088	0.0465
222.929	59.05	0.223	-0.0886	0.0462
223.928	59.27	0.2242	-0.0891	0.0464
224.928	59.49	0.2252	-0.0893	0.0468
225.928	59.64	0.2263	-0.0902	0.0462
226.927	59.88	0.2273	-0.0908	0.046
227.559	59.99	0.2277	-0.0915	0.0451
228.558	59.51	0.2274	-0.0919	0.0439
229.557	59	0.2259	-0.0911	0.044
230.557	58.5	0.225	-0.0906	0.0442
231.557	58.02	0.2235	-0.09	0.0439
232.557	57.5	0.2222	-0.0899	0.0427
233.556	56.98	0.2211	-0.0896	0.0422
234.556	56.5	0.2197	-0.0888	0.0424
235.556	56	0.2185	-0.0884	0.0419
236.555	55.49	0.2171	-0.0881	0.0412
237.555	55.01	0.2161	-0.0876	0.0413
238.555	54.5	0.2146	-0.0869	0.0411
239.554	53.99	0.2132	-0.0869	0.0398
240.554	53.48	0.2119	-0.0859	0.0404
241.554	53	0.2111	-0.0863	0.0388
242.553	52.49	0.2095	-0.0855	0.0387
243.553	51.98	0.208	-0.0852	0.0378
244.553	51.5	0.2066	-0.0846	0.0378
245.552	50.99	0.2053	-0.0843	0.0369
246.552	50.5	0.2036	-0.0835	0.0369
247.552	50.01	0.2025	-0.0832	0.0363
248.551	49.51	0.2009	-0.0828	0.0356
249.551	49	0.1997	-0.082	0.036
250.551	48.51	0.1983	-0.082	0.0346
251.55	47.99	0.1968	-0.0814	0.0343
252.55	47.51	0.1953	-0.0812	0.0333
253.55	47.02	0.1939	-0.0805	0.0331
254.549	46.49	0.1924	-0.0799	0.0329
255.549	46	0.1915	-0.0796	0.0325
256.549	45.52	0.1898	-0.0793	0.0315
257.548	44.99	0.1882	-0.0789	0.0307
258.548	44.49	0.1871	-0.078	0.0314
259.548	44	0.1858	-0.0778	0.0305
260.548	43.52	0.1843	-0.0773	0.03
261.547	43	0.1831	-0.0769	0.0295
262.547	42.51	0.1813	-0.0761	0.0293
263.547	41.99	0.1801	-0.0756	0.0291
264.546	41.5	0.1785	-0.0752	0.0282
265.546	41.02	0.177	-0.0745	0.0281
266.546	40.48	0.1758	-0.0742	0.0275
267.545	40	0.1744	-0.0738	0.027
268.545	39.5	0.173	-0.0733	0.0267
269.545	38.99	0.1711	-0.0727	0.026
270.544	38.51	0.1698	-0.0719	0.0263
271.544	37.99	0.1684	-0.0716	0.0254
272.544	37.51	0.1668	-0.0711	0.0248
273.543	37	0.1653	-0.0701	0.0252
274.543	36.5	0.1638	-0.0697	0.0245
275.543	36	0.1624	-0.0693	0.0239
276.542	35.5	0.1606	-0.0686	0.0236
277.542	35.01	0.1594	-0.0677	0.0241
278.542	34.52	0.1576	-0.0674	0.0229
279.541	34	0.156	-0.0668	0.0226
280.541	33.5	0.1546	-0.0662	0.0224
281.541	32.99	0.153	-0.0656	0.022
282.54	32.51	0.1512	-0.0646	0.0222
283.54	32	0.1496	-0.064	0.0218
284.54	31.52	0.1479	-0.0633	0.0215
285.54	31	0.1463	-0.0622	0.022
286.539	30.49	0.1445	-0.0619	0.0209
287.539	30	0.1429	-0.0607	0.0217
288.539	29.51	0.1411	-0.0602	0.0207
289.538	29.01	0.1393	-0.0596	0.0203
290.538	28.49	0.1373	-0.0589	0.0195
291.538	28	0.1359	-0.0581	0.0199
292.537	27.5	0.1344	-0.0573	0.0199
293.537	27.01	0.1327	-0.0561	0.0206
294.537	26.52	0.1309	-0.0558	0.0195
295.536	26.01	0.1289	-0.0549	0.0192
296.536	25.5	0.1271	-0.0542	0.0188
297.536	25	0.1253	-0.0534	0.0186
298.535	24.5	0.1237	-0.0525	0.0188
299.535	23.98	0.122	-0.0519	0.0184
300.535	23.52	0.12	-0.051	0.018
301.534	23.01	0.1182	-0.0499	0.0185
302.534	22.5	0.1167	-0.0493	0.0181
303.534	22.01	0.1149	-0.0486	0.0178
304.533	21.5	0.1125	-0.0475	0.0175
305.533	21.01	0.1108	-0.0469	0.0172
306.533	20.51	0.109	-0.0458	0.0174
307.533	20.01	0.1075	-0.0454	0.0168
308.532	19.49	0.1051	-0.0442	0.0167
309.532	19.01	0.1035	-0.0436	0.0163
310.532	18.51	0.1017	-0.0424	0.0171
311.531	18	0.1001	-0.0419	0.0164
312.531	17.5	0.0982	-0.0411	0.016
313.531	17	0.0961	-0.04	0.0161
314.53	16.52	0.0944	-0.0396	0.0152
315.53	16.01	0.0922	-0.0385	0.0152
316.53	15.51	0.0908	-0.0378	0.0153
317.529	15.02	0.0885	-0.0371	0.0144
318.529	14.51	0.0867	-0.0358	0.0151
319.529	14	0.0847	-0.0354	0.014
320.528	13.52	0.0829	-0.0343	0.0143
321.528	13.01	0.0806	-0.0334	0.0138
322.528	12.51	0.0792	-0.0326	0.014
323.527	12.02	0.0771	-0.0318	0.0135
324.527	11.51	0.0751	-0.0311	0.0129
325.527	11.01	0.0732	-0.0303	0.0127
326.526	10.5	0.0713	-0.0291	0.0131
327.526	10.03	0.0694	-0.0287	0.0121
328.526	9.5	0.0672	-0.0277	0.0117
329.525	9.02	0.0651	-0.027	0.0111
330.525	8.51	0.0633	-0.0263	0.0107
331.525	7.99	0.0611	-0.0255	0.0101
332.525	7.5	0.0591	-0.0247	0.0098
333.524	7.02	0.0571	-0.0241	0.0089
334.524	6.51	0.0548	-0.0228	0.0093
335.524	6	0.053	-0.0223	0.0084
336.523	5.52	0.051	-0.0217	0.0077
337.523	5	0.0491	-0.0209	0.0073
338.523	4.52	0.047	-0.0201	0.0068
339.522	4.01	0.0452	-0.0194	0.0064
340.522	3.52	0.0429	-0.0185	0.006
341.522	3	0.0408	-0.0179	0.0051
342.521	2.52	0.0384	-0.017	0.0044
343.521	2.04	0.0363	-0.016	0.0044
344.521	1.54	0.0339	-0.015	0.0038
345.52	1.06	0.0316	-0.0145	0.0026
345.621	0.99	0.0311	-0.0145	0.0021
346.62	0.89	0.0311	-0.0146	0.0018
347.62	1.16	0.0315	-0.0143	0.0028
348.62	1.53	0.0328	-0.0142	0.0043
349.619	1.95	0.034	-0.0148	0.0045
350.619	2.32	0.0353	-0.0152	0.0048
351.619	2.69	0.0364	-0.0148	0.0068
352.618	3.07	0.0377	-0.0155	0.0067
353.618	3.42	0.039	-0.016	0.0072
354.618	3.78	0.0396	-0.0161	0.0074
355.617	4.11	0.0409	-0.0164	0.0081
356.617	4.41	0.0418	-0.0166	0.0086
357.617	4.74	0.0429	-0.0169	0.0092
358.616	5.04	0.0439	-0.0172	0.0096
359.616	5.37	0.0453	-0.0174	0.0104
360.616	5.69	0.046	-0.0177	0.0105
361.615	6	0.0471	-0.0178	0.0115
362.615	6.28	0.0481	-0.0184	0.0113
363.615	6.58	0.0491	-0.0186	0.012
364.614	6.87	0.0496	-0.0186	0.0124
365.614	7.13	0.051	-0.019	0.013
366.614	7.42	0.0518	-0.0193	0.0132
367.613	7.76	0.0535	-0.0197	0.0141
368.613	8.05	0.0541	-0.02	0.0141
369.613	8.36	0.0549	-0.0201	0.0146
370.612	8.64	0.0561	-0.0202	0.0158
371.612	8.92	0.0569	-0.0208	0.0155
372.612	9.22	0.0574	-0.0212	0.015
373.612	9.5	0.0592	-0.0214	0.0165
374.611	9.8	0.0595	-0.0216	0.0164
375.611	10.08	0.0606	-0.0219	0.0168
376.611	10.36	0.0625	-0.0221	0.0182
377.61	10.63	0.0637	-0.0223	0.0191
378.61	10.95	0.0643	-0.0228	0.0187
379.61	11.26	0.0648	-0.0231	0.0187
380.609	11.53	0.0661	-0.0231	0.02
381.609	11.79	0.0675	-0.0232	0.0212
382.609	12.1	0.0686	-0.0239	0.0208
383.608	12.35	0.0693	-0.0245	0.0204
384.608	12.66	0.07	-0.0245	0.0211
385.608	12.97	0.0714	-0.0252	0.0211
386.607	13.23	0.0718	-0.0252	0.0215
387.607	13.52	0.0731	-0.0255	0.0222
388.607	13.82	0.0745	-0.026	0.0225
389.606	14.13	0.075	-0.0263	0.0224
390.606	14.42	0.0763	-0.0265	0.0232
391.606	14.67	0.0765	-0.0269	0.0227
392.605	14.97	0.0785	-0.0275	0.0236
393.605	15.25	0.0788	-0.0275	0.0239
394.605	15.52	0.0805	-0.0276	0.0253
395.604	15.84	0.0815	-0.0282	0.0251
396.604	16.1	0.0826	-0.0286	0.0255
397.604	16.39	0.0824	-0.0285	0.0254
398.604	16.66	0.0844	-0.0291	0.0262
399.603	16.94	0.0849	-0.0295	0.0259
400.603	17.25	0.0865	-0.0298	0.0269
401.603	17.55	0.0872	-0.0302	0.027
402.602	17.87	0.0886	-0.0307	0.0273
403.602	18.12	0.0891	-0.0308	0.0275
404.602	18.42	0.0899	-0.0315	0.027
405.601	18.71	0.0911	-0.0317	0.0278
406.601	19.02	0.092	-0.032	0.028
407.601	19.29	0.0926	-0.0326	0.0275
408.6	19.59	0.0946	-0.0326	0.0294
409.6	19.89	0.095	-0.0332	0.0287
410.6	20.17	0.0963	-0.0333	0.0299
411.599	20.48	0.0968	-0.0335	0.0299
412.599	20.75	0.0982	-0.0344	0.0295
413.599	21.04	0.0996	-0.0345	0.0307
414.598	21.35	0.1	-0.0345	0.0311
415.598	21.64	0.1013	-0.0352	0.031
416.598	21.96	0.1019	-0.0358	0.0303
417.597	22.24	0.103	-0.036	0.0311
418.597	22.55	0.1045	-0.0364	0.0318
419.597	22.82	0.1052	-0.0366	0.032
420.596	23.1	0.1055	-0.0372	0.0312
421.596	23.41	0.1075	-0.0376	0.0323
422.596	23.7	0.1075	-0.038	0.0315
423.596	24	0.1096	-0.0382	0.0333
424.595	24.28	0.1095	-0.0388	0.0321
425.595	24.57	0.1115	-0.039	0.0335
426.595	24.82	0.1125	-0.0391	0.0344
427.594	25.13	0.1132	-0.0394	0.0345
428.594	25.41	0.114	-0.0401	0.0338
429.594	25.69	0.1144	-0.0406	0.0333
430.593	25.99	0.1154	-0.0409	0.0337
431.593	26.27	0.1177	-0.0414	0.035
432.593	26.57	0.1182	-0.0417	0.0348
433.592	26.87	0.1195	-0.0421	0.0354
434.592	27.17	0.1202	-0.042	0.0363
435.592	27.24	0.121	-0.0429	0.0353
436.591	27.46	0.1222	-0.0431	0.0361
437.591	27.73	0.1231	-0.0432	0.0367
438.591	28.4	0.1234	-0.0437	0.0361
439.59	28.63	0.1261	-0.0439	0.0384
440.59	28.92	0.1252	-0.0446	0.0361
441.59	29.2	0.1275	-0.0453	0.0369
442.589	29.49	0.1278	-0.0456	0.0367
443.589	29.78	0.1289	-0.0459	0.0372
444.589	30.1	0.1311	-0.0464	0.0384
445.588	30.39	0.1318	-0.0469	0.0382
446.588	30.67	0.132	-0.0471	0.0378
447.588	30.94	0.1338	-0.0473	0.0393
448.588	31.28	0.1341	-0.048	0.0382
449.587	31.55	0.1353	-0.0479	0.0395
450.587	31.84	0.1363	-0.0489	0.0387
451.587	32.13	0.1372	-0.049	0.0393
452.586	32.42	0.1383	-0.0494	0.0396
453.586	32.7	0.1395	-0.05	0.0397
454.586	32.98	0.1392	-0.0504	0.0386
455.585	33.3	0.141	-0.051	0.0391
456.585	33.55	0.1418	-0.0507	0.0405
457.585	33.85	0.1438	-0.0512	0.0415
458.584	34.14	0.1435	-0.0517	0.0402
459.584	34.39	0.1457	-0.0524	0.0409
460.584	34.68	0.1454	-0.0525	0.0404
461.583	35.01	0.1479	-0.0532	0.0416
462.583	35.29	0.1481	-0.0536	0.041
463.583	35.58	0.1494	-0.054	0.0416
464.582	35.85	0.1504	-0.0543	0.042
465.582	36.13	0.1509	-0.0548	0.0413
466.582	36.41	0.1527	-0.0551	0.0425
467.581	36.69	0.1525	-0.0558	0.0411
468.581	36.99	0.1547	-0.0558	0.0433
469.581	37.28	0.1551	-0.0558	0.0436
470.58	37.55	0.1562	-0.0569	0.0425
471.58	37.84	0.1568	-0.057	0.043
472.58	38.15	0.1584	-0.0577	0.0431
473.58	38.45	0.1596	-0.0581	0.0436
474.579	38.74	0.1598	-0.0585	0.043
475.579	39.03	0.1608	-0.0587	0.0436
476.579	39.3	0.1622	-0.0589	0.0446
477.578	39.59	0.1629	-0.0596	0.0439
478.578	39.86	0.1645	-0.06	0.0448
479.578	40.14	0.1655	-0.0607	0.0444
480.577	40.46	0.1659	-0.0609	0.0444
481.577	40.74	0.1667	-0.0613	0.0442
482.577	41.03	0.1683	-0.0617	0.0451
483.576	41.34	0.1692	-0.0621	0.0452
484.576	41.57	0.1703	-0.0623	0.0459
485.576	41.87	0.1709	-0.0627	0.0456
486.575	42.18	0.1723	-0.0635	0.0456
487.575	42.47	0.1727	-0.0638	0.0454
488.575	42.75	0.1742	-0.0642	0.046
489.574	43.04	0.1751	-0.0646	0.0462
490.574	43.32	0.1761	-0.0651	0.046
491.574	43.61	0.1769	-0.0655	0.046
492.573	43.91	0.178	-0.0658	0.0465
493.573	44.18	0.1786	-0.0665	0.0458
494.573	44.47	0.1796	-0.0666	0.0465
495.572	44.77	0.1814	-0.067	0.0476
496.572	45.03	0.1819	-0.0677	0.0467
497.572	45.3	0.1832	-0.068	0.0474
498.572	45.6	0.1841	-0.0685	0.0474
499.571	45.89	0.185	-0.0688	0.0476
500.571	46.16	0.1862	-0.0693	0.0478
501.571	46.49	0.1873	-0.0697	0.0481
502.57	46.81	0.1881	-0.0703	0.0478
503.57	47.06	0.1891	-0.0704	0.0485
504.57	47.34	0.1902	-0.0708	0.0489
505.569	47.62	0.1908	-0.0714	0.0482
506.569	47.9	0.1925	-0.0717	0.0493
507.569	48.18	0.1932	-0.0726	0.0483
508.568	48.46	0.1938	-0.0728	0.0485
509.568	48.77	0.1953	-0.0731	0.0493
510.568	49.05	0.1963	-0.0736	0.0493
511.567	49.33	0.197	-0.0741	0.049
512.567	49.59	0.1976	-0.0741	0.0496
513.567	49.88	0.199	-0.075	0.0491
514.566	50.18	0.2	-0.0753	0.0497
515.566	50.45	0.201	-0.0756	0.05
516.566	50.75	0.2016	-0.076	0.0498
517.565	51.05	0.2029	-0.0763	0.0506
518.565	51.29	0.2037	-0.0768	0.0503
519.565	51.58	0.2051	-0.0775	0.0503
520.564	51.88	0.2058	-0.0778	0.0506
521.564	52.15	0.2072	-0.0784	0.0507
522.564	52.43	0.2081	-0.0788	0.0508
523.564	52.71	0.2088	-0.0791	0.0509
524.563	52.99	0.2101	-0.0799	0.0506
525.563	53.28	0.2112	-0.0801	0.0512
526.563	53.55	0.2122	-0.0805	0.0515
527.562	53.85	0.2131	-0.0809	0.0515
528.562	54.12	0.214	-0.081	0.0524
529.562	54.39	0.2151	-0.0815	0.0524
530.561	54.66	0.2159	-0.082	0.0522
531.561	54.99	0.2168	-0.0826	0.0519
532.561	55.29	0.2184	-0.0831	0.0525
533.56	55.56	0.2192	-0.0833	0.053
534.56	55.82	0.2201	-0.0842	0.052
535.56	56.07	0.221	-0.0846	0.0522
536.559	56.34	0.222	-0.0853	0.0517
537.559	56.61	0.2228	-0.0855	0.0522
538.559	56.88	0.2241	-0.0861	0.0523
539.558	57.14	0.225	-0.0868	0.0517
540.558	57.42	0.2263	-0.0871	0.0524
541.558	57.66	0.227	-0.0875	0.0523
542.557	57.91	0.2281	-0.0878	0.0527
543.557	58.23	0.229	-0.0883	0.0527
544.557	58.48	0.2301	-0.0889	0.0526
545.556	58.75	0.231	-0.0888	0.0537
546.556	59.03	0.2323	-0.09	0.0525
547.556	59.28	0.233	-0.0901	0.0531
548.555	59.54	0.234	-0.0908	0.0528
549.555	59.81	0.2352	-0.0918	0.052
550.555	60.03	0.2362	-0.0921	0.0524
551.555	60.34	0.2372	-0.0926	0.0523
552.554	60.55	0.2381	-0.0931	0.0523
553.554	60.8	0.2392	-0.0938	0.0519
554.554	61.08	0.2402	-0.0941	0.0524
555.553	61.31	0.2413	-0.0947	0.0523
556.553	61.56	0.2417	-0.0955	0.0511
557.553	61.77	0.2431	-0.096	0.0514
558.471	62	0.2444	-0.0966	0.0516
559.47	61.53	0.2436	-0.097	0.0499
560.47	61.02	0.2422	-0.0963	0.0499
561.469	60.53	0.2408	-0.0959	0.0495
562.469	60.03	0.2396	-0.0953	0.0492
563.469	59.49	0.2383	-0.095	0.0487
564.468	59	0.2372	-0.0945	0.0486
565.468	58.51	0.2357	-0.0942	0.0476
566.468	58	0.2343	-0.0937	0.0472
567.467	57.51	0.233	-0.0931	0.0472
568.467	57.01	0.232	-0.0933	0.0458
569.467	56.51	0.2306	-0.0925	0.0459
570.466	56.02	0.2295	-0.0921	0.0457
571.466	55.51	0.2282	-0.0915	0.0455
572.466	55	0.2265	-0.091	0.0449
573.465	54.49	0.2253	-0.0908	0.044
574.465	53.99	0.2236	-0.0903	0.0433
575.465	53.49	0.2224	-0.0901	0.0425
576.464	53.01	0.2209	-0.0893	0.0426
577.464	52.51	0.2201	-0.0889	0.0426
578.464	52	0.2182	-0.0884	0.0418
579.464	51.51	0.2169	-0.0877	0.0419
580.463	51	0.2161	-0.0873	0.0417
581.463	50.51	0.2145	-0.0872	0.0403
582.463	50	0.2127	-0.0867	0.0396
583.462	49.5	0.2118	-0.0864	0.0393
584.462	49.02	0.2104	-0.0856	0.0395
585.462	48.5	0.2084	-0.0851	0.0384
586.461	48.01	0.207	-0.0845	0.0383
587.461	47.5	0.2059	-0.0839	0.0384
588.461	47.01	0.2043	-0.0835	0.0375
589.46	46.5	0.2029	-0.0832	0.0367
590.46	46.01	0.2015	-0.0825	0.0367
591.46	45.51	0.2001	-0.0824	0.0356
592.459	44.99	0.1985	-0.0817	0.0354
593.459	44.5	0.197	-0.0809	0.0354
594.459	44.02	0.196	-0.0808	0.0347
595.458	43.54	0.1945	-0.0795	0.0356
596.458	43.02	0.1929	-0.0795	0.0341
597.458	42.52	0.1916	-0.0792	0.0335
598.457	42.02	0.1902	-0.0783	0.0339
599.457	41.51	0.1886	-0.0781	0.0327
600.457	41.01	0.1873	-0.0773	0.0329
601.456	40.51	0.1856	-0.0768	0.0321
602.456	40.02	0.1842	-0.0763	0.0319
603.456	39.49	0.1825	-0.076	0.0308
604.456	39	0.181	-0.0752	0.0308
605.455	38.5	0.1797	-0.0747	0.0305
606.455	38	0.1778	-0.0741	0.0298
607.455	37.5	0.1764	-0.0734	0.0299
608.454	37	0.1748	-0.0729	0.0292
609.454	36.5	0.1734	-0.0718	0.0301
610.454	36	0.1719	-0.0715	0.029
611.453	35.52	0.1704	-0.071	0.0286
612.453	35.02	0.1686	-0.0699	0.029
613.453	34.5	0.1669	-0.0698	0.0274
614.452	33.99	0.1651	-0.0689	0.0274
615.452	33.52	0.1634	-0.0681	0.0274
616.452	33.01	0.1619	-0.0677	0.0267
617.451	32.53	0.1602	-0.0665	0.0273
618.451	32.02	0.1583	-0.0658	0.0269
619.451	31.52	0.1569	-0.0651	0.0269
620.45	31.02	0.1548	-0.0644	0.026
621.45	30.52	0.1529	-0.0633	0.0264
622.45	30	0.1516	-0.0627	0.0264
623.449	29.51	0.1498	-0.0617	0.0266
624.449	29.02	0.1477	-0.0609	0.0261
625.449	28.51	0.1461	-0.0604	0.0254
626.448	28	0.1442	-0.0594	0.0255
627.448	27.52	0.1423	-0.0585	0.0254
628.448	27.03	0.1407	-0.0581	0.0246
629.448	26.52	0.1388	-0.0569	0.0251
630.447	26.01	0.1372	-0.056	0.0252
631.447	25.53	0.1352	-0.0555	0.0244
632.447	25.01	0.1333	-0.0546	0.0242
633.446	24.52	0.1317	-0.0536	0.0245
634.446	24.03	0.1299	-0.0529	0.0242
635.446	23.52	0.1278	-0.0518	0.0243
636.445	23.01	0.126	-0.051	0.024
637.445	22.52	0.1242	-0.0502	0.0238
638.445	22	0.1228	-0.0499	0.0231
639.444	21.51	0.1203	-0.0489	0.0227
640.444	21.01	0.1183	-0.0477	0.0231
641.444	20.51	0.1168	-0.0469	0.023
642.443	20.01	0.115	-0.0461	0.0229
643.443	19.52	0.113	-0.0447	0.0236
644.443	19.02	0.1109	-0.0444	0.0222
645.442	18.51	0.1091	-0.0435	0.0222
646.442	18.01	0.1073	-0.0426	0.0222
647.442	17.53	0.1055	-0.0413	0.023
648.441	17.02	0.1035	-0.041	0.0215
649.441	16.52	0.1015	-0.04	0.0217
650.441	16.02	0.0995	-0.0388	0.0219
651.44	15.52	0.0977	-0.0377	0.0223
652.44	15.01	0.0956	-0.0373	0.0211
653.44	14.51	0.0939	-0.0362	0.0215
654.44	14	0.0918	-0.036	0.0198
655.439	13.52	0.0901	-0.0348	0.0205
656.439	13.02	0.0879	-0.0341	0.0197
657.439	12.52	0.086	-0.0328	0.0204
658.438	12.01	0.0841	-0.0326	0.019
659.438	11.52	0.0822	-0.0318	0.0187
660.438	11.04	0.08	-0.0306	0.0188
661.437	10.53	0.0783	-0.03	0.0183
662.437	10.01	0.0762	-0.0291	0.018
663.437	9.52	0.074	-0.0281	0.0179
664.436	9.02	0.0719	-0.0272	0.0175
665.436	8.53	0.0701	-0.0266	0.0169
666.436	8.02	0.068	-0.0255	0.0171
667.435	7.53	0.0659	-0.025	0.016
668.435	7.03	0.064	-0.0243	0.0155
669.435	6.51	0.0621	-0.0235	0.0152
670.434	6.01	0.0602	-0.0231	0.0141
671.434	5.51	0.0579	-0.0221	0.0136
672.434	5.03	0.0559	-0.021	0.0139
673.433	4.54	0.0538	-0.0203	0.0132
674.433	4.02	0.0517	-0.0196	0.0125
675.433	3.52	0.0498	-0.0188	0.0122
676.432	3.03	0.0475	-0.018	0.0115
677.432	2.52	0.0457	-0.0172	0.0114
678.432	2.02	0.0436	-0.0162	0.0112
679.431	1.54	0.0414	-0.0154	0.0106
680.431	1.05	0.0388	-0.0145	0.0099
680.528	1	0.0389	-0.0146	0.0097
681.527	1.03	0.0388	-0.0152	0.0086
682.527	1.37	0.0396	-0.0152	0.0093
683.526	1.8	0.0407	-0.0149	0.0109
684.526	2.22	0.042	-0.0153	0.0114
685.526	2.59	0.0432	-0.015	0.0131
686.526	2.94	0.0443	-0.0158	0.0127
687.525	3.3	0.0454	-0.016	0.0135
688.525	3.64	0.0466	-0.0156	0.0154
689.525	3.98	0.0476	-0.0166	0.0145
690.524	4.29	0.0487	-0.0165	0.0156
691.524	4.63	0.0496	-0.0173	0.0149
692.524	4.96	0.0508	-0.0176	0.0157
693.523	5.25	0.0519	-0.0177	0.0165
694.523	5.59	0.0528	-0.0178	0.0172
695.523	5.87	0.0537	-0.0182	0.0173
696.522	6.19	0.0549	-0.0186	0.0176
697.522	6.46	0.0556	-0.0181	0.0194
698.522	6.78	0.0569	-0.0189	0.019
699.521	7.06	0.0579	-0.0193	0.0193
700.521	7.36	0.0588	-0.0191	0.0206
701.521	7.66	0.06	-0.0193	0.0214
702.52	7.98	0.0607	-0.02	0.0207
703.52	8.22	0.0618	-0.0205	0.0209
704.52	8.55	0.0631	-0.021	0.0211
705.519	8.83	0.0639	-0.0212	0.0216
706.519	9.12	0.065	-0.0216	0.0219
707.519	9.41	0.0657	-0.0214	0.023
708.518	9.67	0.0669	-0.0218	0.0234
709.518	9.95	0.0679	-0.0224	0.0232
710.518	10.25	0.0688	-0.0224	0.024
711.518	10.56	0.0699	-0.0228	0.0242
712.517	10.83	0.0713	-0.0231	0.0251
713.517	11.11	0.0718	-0.0231	0.0256
714.517	11.4	0.0728	-0.0236	0.0256
715.516	11.67	0.0739	-0.0241	0.0256
716.516	11.95	0.0749	-0.024	0.027
717.516	12.22	0.0757	-0.0247	0.0263
718.515	12.54	0.0771	-0.0254	0.0264
719.515	12.82	0.0778	-0.0254	0.0271
720.515	13.11	0.079	-0.0257	0.0275
721.514	13.38	0.0802	-0.0261	0.028
722.514	13.65	0.0806	-0.0262	0.0282
723.514	13.92	0.0819	-0.0267	0.0286
724.513	14.22	0.0828	-0.0269	0.0289
725.513	14.48	0.084	-0.0269	0.0302
726.513	14.76	0.085	-0.0279	0.0294
727.512	15.03	0.0861	-0.0275	0.0313
728.512	15.33	0.0869	-0.0283	0.0303
729.512	15.63	0.088	-0.0286	0.0309
730.511	15.9	0.089	-0.0289	0.0313
731.511	16.16	0.0899	-0.0294	0.0312
732.511	16.44	0.0911	-0.0298	0.0316
733.51	16.75	0.0918	-0.0301	0.0316
734.51	17.03	0.0929	-0.0304	0.032
735.51	17.33	0.0939	-0.0308	0.0323
736.509	17.59	0.0948	-0.0311	0.0327
737.509	17.87	0.0958	-0.0312	0.0333
738.509	18.15	0.0968	-0.0318	0.0333
739.509	18.45	0.0979	-0.0322	0.0336
740.508	18.75	0.099	-0.0327	0.0335
741.508	19.02	0.0999	-0.033	0.034
742.508	19.3	0.1009	-0.033	0.0351
743.507	19.62	0.1018	-0.0334	0.035
744.507	19.89	0.1028	-0.0338	0.0354
745.507	20.18	0.1039	-0.0345	0.0349
746.506	20.46	0.1048	-0.0349	0.035
747.506	20.77	0.1057	-0.0351	0.0355
748.506	21.08	0.1068	-0.0356	0.0356
749.505	21.37	0.1079	-0.036	0.036
750.505	21.64	0.1088	-0.0365	0.0359
751.505	21.93	0.11	-0.0365	0.0371
752.504	22.21	0.1108	-0.0367	0.0375
753.504	22.51	0.112	-0.0375	0.0371
754.504	22.82	0.113	-0.038	0.037
755.503	23.07	0.1138	-0.0384	0.0372
756.503	23.38	0.1149	-0.0388	0.0375
757.503	23.67	0.1158	-0.0392	0.0375
758.502	23.97	0.1169	-0.0393	0.0384
759.502	24.25	0.1179	-0.0392	0.0397
760.502	24.55	0.119	-0.0404	0.0383
761.501	24.85	0.1197	-0.0406	0.0386
762.501	25.12	0.121	-0.0411	0.0388
763.501	25.43	0.1219	-0.0419	0.0383
764.501	25.72	0.1227	-0.042	0.0387
765.5	25.99	0.1239	-0.0423	0.0394
766.5	26.3	0.1249	-0.0424	0.0402
767.5	26.57	0.1259	-0.043	0.04
768.499	26.86	0.1269	-0.0434	0.0402
769.499	27.15	0.1279	-0.0438	0.0405
770.499	27.45	0.1291	-0.0443	0.0406
771.498	27.74	0.1299	-0.0446	0.0409
772.498	28.02	0.1306	-0.0447	0.0413
773.498	28.3	0.1318	-0.0447	0.0425
774.497	28.59	0.1329	-0.0458	0.0414
775.497	28.89	0.1338	-0.0461	0.0418
776.497	29.2	0.1352	-0.0462	0.0429
777.496	29.47	0.1359	-0.047	0.0421
778.496	29.75	0.1369	-0.0472	0.0426
779.496	30.03	0.1378	-0.0479	0.0421
780.495	30.31	0.1388	-0.048	0.0428
781.495	30.6	0.14	-0.0485	0.0432
782.495	30.91	0.1409	-0.0489	0.0432
783.494	31.19	0.1418	-0.0494	0.0432
784.494	31.46	0.143	-0.0498	0.0435
785.494	31.76	0.1438	-0.0498	0.0443
786.493	32.03	0.1448	-0.0498	0.0453
787.493	32.34	0.1457	-0.0509	0.044
788.493	32.61	0.1468	-0.0515	0.0441
789.492	32.93	0.1478	-0.0514	0.0451
790.492	33.17	0.1487	-0.0516	0.0456
791.492	33.48	0.1499	-0.0527	0.0447
792.492	33.73	0.1508	-0.0531	0.0447
793.491	34.03	0.1519	-0.0535	0.045
794.491	34.36	0.1527	-0.0537	0.0455
795.491	34.61	0.1539	-0.0542	0.0456
796.49	34.91	0.1547	-0.0543	0.0463
797.49	35.19	0.1558	-0.055	0.046
798.49	35.46	0.1568	-0.0552	0.0465
799.489	35.76	0.1579	-0.0556	0.0469
800.489	36.03	0.1587	-0.0562	0.0464
801.489	36.32	0.1597	-0.0566	0.0466
802.488	36.61	0.1611	-0.0573	0.0466
803.488	36.92	0.1618	-0.0575	0.0468
804.488	37.21	0.1628	-0.0579	0.0472
805.487	37.51	0.1639	-0.0583	0.0475
806.487	37.77	0.1649	-0.0585	0.048
807.487	38.06	0.166	-0.0592	0.0477
808.486	38.38	0.1668	-0.0596	0.0478
809.486	38.67	0.1677	-0.06	0.0479
810.486	38.94	0.1688	-0.0607	0.0475
811.485	39.24	0.1697	-0.0608	0.0483
812.485	39.53	0.1709	-0.0609	0.0492
813.485	39.83	0.172	-0.0617	0.0487
814.484	40.1	0.1731	-0.062	0.0492
815.484	40.4	0.1737	-0.0619	0.0501
816.484	40.65	0.1748	-0.0628	0.0494
817.484	40.95	0.1759	-0.0633	0.0494
818.483	41.22	0.1768	-0.0637	0.0496
819.483	41.51	0.178	-0.0637	0.0507
820.483	41.81	0.1789	-0.0643	0.0504
821.482	42.1	0.18	-0.0653	0.0495
822.482	42.36	0.181	-0.0656	0.05
823.482	42.65	0.1818	-0.0658	0.0503
824.481	42.94	0.1831	-0.0663	0.0506
825.481	43.22	0.184	-0.0667	0.0508
826.481	43.51	0.1848	-0.0668	0.0514
827.48	43.8	0.1858	-0.0675	0.051
828.48	44.08	0.1866	-0.0677	0.0513
829.48	44.38	0.1878	-0.0684	0.0513
830.479	44.66	0.1888	-0.0688	0.0514
831.479	44.94	0.1899	-0.0693	0.0515
832.479	45.29	0.1911	-0.0698	0.0517
833.478	45.59	0.1917	-0.0701	0.0517
834.478	45.9	0.1929	-0.0706	0.052
835.478	46.16	0.194	-0.0707	0.0529
836.477	46.44	0.1948	-0.0712	0.0526
837.477	46.74	0.1959	-0.0719	0.0524
838.477	47.02	0.1969	-0.0723	0.0526
839.477	47.33	0.1977	-0.0726	0.0528
840.476	47.61	0.1989	-0.0731	0.0528
841.476	47.9	0.2	-0.0736	0.0531
842.476	48.18	0.2007	-0.0738	0.0533
843.475	48.47	0.2022	-0.0746	0.0531
844.475	48.72	0.2028	-0.0749	0.0533
845.475	49.05	0.2037	-0.0753	0.0533
846.474	49.34	0.2047	-0.0756	0.0539
847.474	49.65	0.2059	-0.0761	0.054
848.474	49.93	0.2068	-0.0766	0.0539
849.473	50.21	0.2078	-0.0771	0.0539
850.473	50.5	0.2087	-0.0775	0.0539
851.473	50.8	0.2099	-0.0779	0.0543
852.472	51.05	0.2108	-0.0782	0.0546
853.472	51.33	0.2117	-0.0784	0.055
854.472	51.63	0.2129	-0.0793	0.0546
855.471	51.94	0.2138	-0.0797	0.0547
856.471	52.22	0.2148	-0.0801	0.0548
857.471	52.51	0.2158	-0.0806	0.0548
858.47	52.8	0.2169	-0.081	0.0552
859.47	53.08	0.2178	-0.0812	0.0557
860.47	53.38	0.219	-0.0818	0.0556
861.469	53.71	0.2198	-0.0822	0.0556
862.469	53.95	0.2209	-0.0829	0.0554
863.469	54.25	0.2219	-0.0835	0.0553
864.469	54.53	0.2227	-0.0836	0.0557
865.468	54.81	0.2238	-0.0843	0.0556
866.468	55.1	0.2248	-0.0846	0.056
867.468	55.38	0.2259	-0.0851	0.0561
868.467	55.69	0.2267	-0.0858	0.0554
869.467	55.98	0.228	-0.0862	0.0559
870.467	56.27	0.2289	-0.0866	0.056
871.466	56.58	0.2298	-0.0867	0.0566
872.466	56.82	0.2308	-0.0873	0.0566
873.466	57.14	0.2319	-0.088	0.0563
874.465	57.41	0.2328	-0.0884	0.0563
875.465	57.7	0.2337	-0.0888	0.0565
876.465	58.01	0.2349	-0.0893	0.0565
877.464	58.28	0.236	-0.0899	0.0566
878.464	58.57	0.237	-0.0903	0.0567
879.464	58.88	0.2377	-0.0908	0.0563
880.463	59.14	0.2389	-0.0914	0.0566
881.463	59.4	0.2397	-0.0918	0.0565
882.463	59.69	0.2408	-0.0922	0.0567
883.462	59.98	0.2417	-0.0929	0.0563
884.462	60.28	0.2426	-0.0935	0.056
885.462	60.56	0.2438	-0.0942	0.0558
886.461	60.81	0.2448	-0.0942	0.0568
887.461	61.08	0.2457	-0.0949	0.0563
888.461	61.32	0.2468	-0.0953	0.0565
889.461	61.64	0.2478	-0.0958	0.0566
890.46	61.91	0.2487	-0.0962	0.0567
891.46	62.23	0.2499	-0.0964	0.0574
892.46	62.48	0.2506	-0.0973	0.0565
893.459	62.75	0.2519	-0.0979	0.0564
894.459	63	0.253	-0.0985	0.0564
895.459	63.26	0.2539	-0.0984	0.0574
896.458	63.49	0.2548	-0.0995	0.0562
897.458	63.74	0.2559	-0.0999	0.0566
898.443	64.01	0.257	-0.1007	0.0559
899.443	63.53	0.2564	-0.1006	0.0556
900.442	63.01	0.2549	-0.1004	0.0546
901.442	62.5	0.2537	-0.0999	0.0544
902.442	62.01	0.2525	-0.0992	0.0545
903.441	61.51	0.2512	-0.0991	0.0534
904.441	61.02	0.25	-0.0988	0.0529
905.441	60.51	0.2487	-0.0983	0.0525
906.44	60	0.2473	-0.0974	0.0529
907.44	59.51	0.246	-0.0977	0.0511
908.44	59.01	0.2447	-0.097	0.0511
909.439	58.51	0.2434	-0.0965	0.0508
910.439	57.99	0.242	-0.0962	0.0501
911.439	57.5	0.2407	-0.0953	0.0505
912.438	56.99	0.2394	-0.0946	0.0506
913.438	56.5	0.2379	-0.0945	0.0493
914.438	56.02	0.2368	-0.0943	0.0487
915.438	55.5	0.2353	-0.0937	0.0484
916.437	55.01	0.234	-0.0934	0.0476
917.437	54.49	0.2327	-0.093	0.0471
918.437	53.99	0.2311	-0.0923	0.0468
919.436	53.49	0.2299	-0.0919	0.0465
920.436	52.99	0.2285	-0.0916	0.0457
921.436	52.51	0.2271	-0.091	0.0454
922.435	52	0.2256	-0.0902	0.0455
923.435	51.5	0.2241	-0.0902	0.0442
924.435	50.99	0.2229	-0.0895	0.0443
925.434	50.52	0.2214	-0.0891	0.0435
926.434	50	0.22	-0.0886	0.0431
927.434	49.5	0.2186	-0.0882	0.0424
928.433	49.02	0.2172	-0.0876	0.0423
929.433	48.5	0.2158	-0.087	0.042
930.433	48	0.2142	-0.0862	0.0422
931.432	47.52	0.2129	-0.0861	0.041
932.432	47	0.2116	-0.0857	0.0406
933.432	46.51	0.2099	-0.0851	0.04
934.431	46.01	0.2086	-0.0846	0.0398
935.431	45.51	0.2071	-0.0842	0.0391
936.431	45	0.2056	-0.0835	0.0389
937.43	44.5	0.2044	-0.0831	0.0384
938.43	43.99	0.2028	-0.0824	0.0384
939.43	43.53	0.2014	-0.082	0.0377
940.43	43.03	0.1999	-0.0814	0.0374
941.429	42.51	0.1984	-0.0806	0.0374
942.429	42	0.197	-0.0802	0.0368
943.429	41.52	0.1956	-0.0797	0.0366
944.428	41.01	0.194	-0.0792	0.0359
945.428	40.53	0.1924	-0.0783	0.0361
946.428	40.02	0.1909	-0.0778	0.0356
947.427	39.5	0.1894	-0.0773	0.035
948.427	39	0.1879	-0.0767	0.0347
949.427	38.52	0.1864	-0.0761	0.0344
950.426	37.98	0.1848	-0.0755	0.034
951.426	37.52	0.183	-0.0748	0.0336
952.426	37.01	0.1814	-0.074	0.0336
953.425	36.51	0.1799	-0.0735	0.033
954.425	36.02	0.1782	-0.0727	0.0329
955.425	35.52	0.1766	-0.072	0.0328
956.424	35.03	0.1748	-0.0711	0.0327
957.424	34.52	0.173	-0.071	0.0312
958.424	34.02	0.1714	-0.0691	0.0333
959.423	33.5	0.1696	-0.069	0.0318
960.423	33.01	0.168	-0.0682	0.0318
961.423	32.51	0.1662	-0.0674	0.0315
962.422	32	0.1645	-0.0668	0.031
963.422	31.52	0.1629	-0.0659	0.0313
964.422	31	0.1608	-0.0651	0.0308
965.422	30.52	0.1589	-0.0642	0.0307
966.421	30.01	0.1571	-0.063	0.0312
967.421	29.51	0.1555	-0.0624	0.0309
968.421	29.02	0.1536	-0.0616	0.0305
969.42	28.52	0.1516	-0.0608	0.0302
970.42	28.01	0.15	-0.0602	0.0297
971.42	27.52	0.1481	-0.059	0.0302
972.419	27.01	0.1462	-0.0582	0.0299
973.419	26.52	0.1445	-0.0575	0.0296
974.419	26	0.1428	-0.0566	0.0298
975.418	25.51	0.1409	-0.0555	0.0301
976.418	25.02	0.139	-0.0547	0.0297
977.418	24.51	0.137	-0.054	0.0292
978.417	24.01	0.1353	-0.053	0.0294
979.417	23.54	0.1335	-0.0522	0.0292
980.417	23.01	0.1316	-0.0516	0.0286
981.416	22.52	0.1295	-0.0506	0.0283
982.416	22.01	0.1277	-0.0497	0.0284
983.416	21.51	0.1258	-0.0489	0.0281
984.415	20.99	0.1241	-0.048	0.0282
985.415	20.5	0.1221	-0.0472	0.0278
986.415	20.01	0.1202	-0.0459	0.0286
987.414	19.52	0.1185	-0.0454	0.0277
988.414	19.03	0.1163	-0.0442	0.028
989.414	18.51	0.1144	-0.0435	0.0275
990.414	18.02	0.1125	-0.0428	0.0271
991.413	17.51	0.1105	-0.042	0.0267
992.413	17.01	0.109	-0.0409	0.0273
993.413	16.52	0.1069	-0.04	0.0269
994.412	16.02	0.105	-0.0392	0.0266
995.412	15.52	0.1028	-0.0385	0.0259
996.412	15.02	0.101	-0.0369	0.0273
997.411	14.51	0.099	-0.037	0.025
998.411	14.01	0.0972	-0.0359	0.0253
999.411	13.5	0.0951	-0.0351	0.025
1000.41	13.02	0.0932	-0.0338	0.0257
1001.41	12.53	0.0912	-0.0329	0.0254
1002.41	12.02	0.0891	-0.0323	0.0245
1003.41	11.51	0.0873	-0.0315	0.0243
1004.41	11	0.0852	-0.0308	0.0237
1005.41	10.52	0.0831	-0.03	0.0232
1006.41	10.01	0.0811	-0.0287	0.0237
1007.41	9.51	0.0793	-0.0284	0.0226
1008.41	9.02	0.0771	-0.0272	0.0227
1009.41	8.53	0.0751	-0.0265	0.0222
1010.41	8.04	0.0732	-0.0259	0.0215
1011.41	7.51	0.0711	-0.0249	0.0212
1012.41	7.02	0.0688	-0.0242	0.0205
1013.41	6.53	0.0668	-0.0232	0.0204
1014.41	6.02	0.0649	-0.0227	0.0196
1015.41	5.52	0.0629	-0.0217	0.0194
1016.41	5.02	0.0607	-0.0206	0.0194
1017.4	4.53	0.0588	-0.0202	0.0184
1018.4	4.02	0.0566	-0.0193	0.018
1019.4	3.54	0.0545	-0.0184	0.0179
1020.4	3.03	0.0524	-0.018	0.0164
1021.4	2.51	0.0506	-0.0173	0.0161
1022.4	2.03	0.0484	-0.0163	0.0158
1023.4	1.54	0.0462	-0.0156	0.015
1024.4	1.05	0.0438	-0.0146	0.0146
1024.47	1	0.0435	-0.0147	0.0142
1025.47	1.04	0.0436	-0.0149	0.0139
1026.46	1.37	0.0443	-0.0145	0.0153
1027.46	1.83	0.0457	-0.0147	0.0163
1028.46	2.24	0.0471	-0.0153	0.0166
1029.46	2.61	0.0481	-0.0155	0.0171
1030.46	2.97	0.0491	-0.0157	0.0176
1031.46	3.31	0.0502	-0.016	0.0183
1032.46	3.67	0.0512	-0.0161	0.0191
1033.46	4.01	0.0523	-0.0162	0.0199
1034.46	4.33	0.0534	-0.0167	0.0201
1035.46	4.61	0.0543	-0.0172	0.02
1036.46	4.94	0.0554	-0.0167	0.022
1037.46	5.24	0.0565	-0.0177	0.0212
1038.46	5.56	0.0575	-0.0174	0.0226
1039.46	5.87	0.0585	-0.0177	0.023
1040.46	6.13	0.0593	-0.0182	0.0228
1041.46	6.46	0.0604	-0.0186	0.0231
1042.46	6.78	0.0616	-0.0189	0.0238
1043.46	7.06	0.0626	-0.0193	0.0241
1044.46	7.37	0.0635	-0.0195	0.0245
1045.46	7.66	0.0645	-0.0197	0.0251
1046.46	7.97	0.0655	-0.0201	0.0254
1047.46	8.25	0.0665	-0.0205	0.0254
1048.46	8.54	0.0674	-0.0206	0.0263
1049.46	8.81	0.0686	-0.0211	0.0264
1050.46	9.1	0.0694	-0.0214	0.0265
1051.46	9.38	0.0706	-0.0216	0.0275
1052.46	9.66	0.0715	-0.0214	0.0286
1053.46	9.96	0.0727	-0.0222	0.0282
1054.46	10.22	0.0737	-0.0225	0.0288
1055.46	10.49	0.0746	-0.0228	0.0291
1056.46	10.77	0.0756	-0.023	0.0297
1057.46	11.05	0.0766	-0.0235	0.0298
1058.45	11.34	0.0774	-0.0236	0.0303
1059.45	11.64	0.0785	-0.0241	0.0302
1060.45	11.92	0.0797	-0.0244	0.0309
1061.45	12.21	0.0806	-0.0247	0.0313
1062.45	12.49	0.0817	-0.0249	0.0319
1063.45	12.77	0.0825	-0.0253	0.0318
1064.45	13.02	0.0836	-0.0256	0.0325
1065.45	13.31	0.0846	-0.0259	0.0328
1066.45	13.57	0.0855	-0.0264	0.0328
1067.45	13.86	0.0866	-0.0265	0.0335
1068.45	14.14	0.0874	-0.0269	0.0336
1069.45	14.41	0.0884	-0.0272	0.0341
1070.45	14.71	0.0897	-0.0278	0.0341
1071.45	14.97	0.0905	-0.0275	0.0355
1072.45	15.24	0.0915	-0.0282	0.0352
1073.45	15.54	0.0926	-0.029	0.0347
1074.45	15.84	0.0936	-0.029	0.0357
1075.45	16.08	0.0947	-0.0295	0.0358
1076.45	16.33	0.0958	-0.0297	0.0364
1077.45	16.64	0.0965	-0.0299	0.0367
1078.45	16.92	0.0976	-0.03	0.0377
1079.45	17.16	0.0987	-0.0306	0.0375
1080.45	17.42	0.0995	-0.0307	0.0381
1081.45	17.73	0.1006	-0.0311	0.0385
1082.45	17.98	0.1015	-0.0318	0.038
1083.45	18.25	0.1025	-0.0321	0.0383
1084.45	18.53	0.1036	-0.0326	0.0386
1085.45	18.82	0.1045	-0.0328	0.039
1086.45	19.09	0.1054	-0.0329	0.0396
1087.45	19.38	0.1066	-0.0337	0.0393
1088.45	19.67	0.1074	-0.034	0.0395
1089.44	19.96	0.1085	-0.0345	0.0397
1090.44	20.24	0.1095	-0.0346	0.0404
1091.44	20.53	0.1107	-0.0354	0.04
1092.44	20.8	0.1115	-0.0355	0.0405
1093.44	21.08	0.1128	-0.0357	0.0414
1094.44	21.39	0.1134	-0.0363	0.0409
1095.44	21.67	0.1145	-0.0365	0.0415
1096.44	21.95	0.1155	-0.037	0.0415
1097.44	22.24	0.1165	-0.0376	0.0413
1098.44	22.52	0.1178	-0.0381	0.0417
1099.44	22.81	0.1185	-0.038	0.0426
1100.44	23.13	0.1197	-0.0387	0.0423
1101.44	23.41	0.1205	-0.0391	0.0424
1102.44	23.69	0.1217	-0.0394	0.0429
1103.44	24	0.1227	-0.0399	0.0431
1104.44	24.29	0.1236	-0.0401	0.0435
1105.44	24.57	0.1245	-0.0405	0.0436
1106.44	24.86	0.1257	-0.0412	0.0434
1107.44	25.16	0.1266	-0.0412	0.0444
1108.44	25.4	0.1274	-0.0417	0.0442
1109.44	25.72	0.1286	-0.0424	0.0439
1110.44	26	0.1296	-0.0425	0.0446
1111.44	26.29	0.1306	-0.0429	0.0449
1112.44	26.55	0.1315	-0.0435	0.0447
1113.44	26.86	0.1326	-0.0437	0.0453
1114.44	27.12	0.1334	-0.0442	0.0452
1115.44	27.43	0.1347	-0.0446	0.0455
1116.44	27.75	0.1357	-0.0451	0.0455
1117.44	28.01	0.1364	-0.0454	0.0456
1118.44	28.3	0.1373	-0.0456	0.0462
1119.44	28.6	0.1387	-0.0461	0.0466
1120.43	28.89	0.1396	-0.0464	0.0469
1121.43	29.15	0.1406	-0.0468	0.0471
1122.43	29.45	0.1414	-0.0473	0.0469
1123.43	29.76	0.1426	-0.0479	0.0468
1124.43	30.03	0.1435	-0.0482	0.0472
1125.43	30.31	0.1445	-0.0487	0.0473
1126.43	30.6	0.1455	-0.0492	0.0474
1127.43	30.87	0.1465	-0.0496	0.0474
1128.43	31.15	0.1476	-0.05	0.0478
1129.43	31.46	0.1486	-0.0501	0.0485
1130.43	31.74	0.1495	-0.0506	0.0484
1131.43	32.02	0.1503	-0.051	0.0484
1132.43	32.3	0.1515	-0.0516	0.0484
1133.43	32.6	0.1525	-0.0519	0.0489
1134.43	32.9	0.1535	-0.0523	0.049
1135.43	33.19	0.1545	-0.0527	0.0494
1136.43	33.48	0.1554	-0.0533	0.049
1137.43	33.73	0.1564	-0.0529	0.0508
1138.43	34	0.1575	-0.0539	0.05
1139.43	34.33	0.1588	-0.0545	0.0499
1140.43	34.62	0.1595	-0.0548	0.0501
1141.43	34.87	0.1606	-0.0547	0.0514
1142.43	35.18	0.1615	-0.0558	0.05
1143.43	35.46	0.1627	-0.056	0.0508
1144.43	35.76	0.1635	-0.0563	0.051
1145.43	36.07	0.1647	-0.057	0.0508
1146.43	36.32	0.1654	-0.0574	0.0508
1147.43	36.63	0.1666	-0.0578	0.0511
1148.43	36.92	0.1675	-0.0578	0.0521
1149.43	37.2	0.1685	-0.0588	0.0511
1150.43	37.49	0.1696	-0.0588	0.0521
1151.43	37.77	0.1706	-0.0596	0.0516
1152.42	38.06	0.1717	-0.0598	0.0522
1153.42	38.35	0.1725	-0.0602	0.0522
1154.42	38.62	0.1735	-0.0605	0.0526
1155.42	38.91	0.1744	-0.0612	0.0522
1156.42	39.19	0.1755	-0.0616	0.0525
1157.42	39.52	0.1766	-0.0621	0.0526
1158.42	39.78	0.1773	-0.0624	0.0527
1159.42	40.08	0.1787	-0.063	0.0529
1160.42	40.35	0.1794	-0.0634	0.0529
1161.42	40.65	0.1805	-0.0635	0.0536
1162.42	40.91	0.1815	-0.0642	0.0534
1163.42	41.21	0.1825	-0.0648	0.0531
1164.42	41.48	0.1836	-0.0651	0.0535
1165.42	41.77	0.1844	-0.0653	0.054
1166.42	42.07	0.1854	-0.0657	0.0543
1167.42	42.36	0.1865	-0.0665	0.0538
1168.42	42.66	0.1875	-0.0669	0.054
1169.42	42.93	0.1886	-0.0671	0.0546
1170.42	43.25	0.1895	-0.0673	0.0551
1171.42	43.52	0.1905	-0.068	0.0547
1172.42	43.79	0.1915	-0.0684	0.055
1173.42	44.1	0.1926	-0.0689	0.055
1174.42	44.42	0.1934	-0.0696	0.0544
1175.42	44.7	0.1945	-0.0699	0.055
1176.42	45	0.1954	-0.0701	0.0555
1177.42	45.28	0.1966	-0.0706	0.0557
1178.42	45.55	0.1975	-0.0711	0.0556
1179.42	45.84	0.1985	-0.0715	0.0558
1180.42	46.15	0.1995	-0.0721	0.0555
1181.42	46.43	0.2005	-0.0723	0.056
1182.42	46.73	0.2016	-0.0727	0.0564
1183.41	47.01	0.2026	-0.073	0.0568
1184.41	47.28	0.2037	-0.0737	0.0566
1185.41	47.57	0.2047	-0.0742	0.0564
1186.41	47.85	0.2055	-0.0744	0.0569
1187.41	48.13	0.2066	-0.0749	0.0571
1188.41	48.46	0.2077	-0.0754	0.057
1189.41	48.75	0.2084	-0.0759	0.057
1190.41	49.03	0.2094	-0.0762	0.0572
1191.41	49.34	0.2106	-0.0766	0.0577
1192.41	49.62	0.2115	-0.077	0.0577
1193.41	49.91	0.2126	-0.0776	0.0577
1194.41	50.18	0.2136	-0.0779	0.058
1195.41	50.48	0.2145	-0.0785	0.0577
1196.41	50.79	0.2156	-0.0789	0.058
1197.41	51.08	0.2165	-0.0793	0.0582
1198.41	51.33	0.2176	-0.0799	0.058
1199.41	51.66	0.2185	-0.0802	0.0583
1200.41	51.96	0.2195	-0.0807	0.0584
1201.41	52.22	0.2204	-0.0811	0.0585
1202.41	52.54	0.2215	-0.0817	0.0583
1203.41	52.84	0.2226	-0.082	0.0589
1204.41	53.12	0.2235	-0.0828	0.0583
1205.41	53.42	0.2246	-0.0829	0.059
1206.41	53.73	0.2256	-0.0835	0.0588
1207.41	54.01	0.2266	-0.084	0.0589
1208.41	54.28	0.2274	-0.0844	0.059
1209.41	54.58	0.2285	-0.0847	0.0595
1210.41	54.85	0.2296	-0.0851	0.0596
1211.41	55.14	0.2305	-0.086	0.0589
1212.41	55.41	0.2318	-0.0865	0.0592
1213.41	55.7	0.2324	-0.0861	0.0605
1214.4	55.98	0.2336	-0.0872	0.0595
1215.4	56.29	0.2346	-0.0876	0.0598
1216.4	56.56	0.2355	-0.0881	0.0596
1217.4	56.87	0.2366	-0.0887	0.0595
1218.4	57.16	0.2376	-0.089	0.06
1219.4	57.42	0.2384	-0.0894	0.06
1220.4	57.73	0.2395	-0.09	0.0598
1221.4	58	0.2404	-0.0904	0.0599
1222.4	58.29	0.2416	-0.0908	0.0603
1223.4	58.56	0.2424	-0.0911	0.0606
1224.4	58.83	0.2437	-0.0922	0.0596
1225.4	59.13	0.2443	-0.0923	0.0601
1226.4	59.47	0.2456	-0.0927	0.0606
1227.4	59.74	0.2466	-0.0932	0.0607
1228.4	60.03	0.2475	-0.0937	0.0605
1229.4	60.31	0.2484	-0.0943	0.0602
1230.4	60.59	0.2496	-0.0948	0.0603
1231.4	60.89	0.2503	-0.0952	0.0603
1232.4	61.22	0.2515	-0.0957	0.0605
1233.4	61.49	0.2526	-0.0962	0.0606
1234.4	61.78	0.2536	-0.0965	0.061
1235.4	62.08	0.2546	-0.0974	0.0603
1236.4	62.35	0.2554	-0.0978	0.0603
1237.4	62.62	0.2565	-0.0983	0.0603
1238.4	62.9	0.2575	-0.0989	0.0601
1239.4	63.19	0.2586	-0.0993	0.0604
1240.4	63.45	0.2597	-0.0999	0.0603
1241.4	63.73	0.2606	-0.1004	0.0603
1242.4	63.98	0.2614	-0.1008	0.0603
1243.4	64.25	0.2624	-0.1014	0.06
1244.4	64.49	0.2635	-0.1019	0.0601
1245.39	64.77	0.2645	-0.1023	0.0604
1246.39	65.06	0.2656	-0.1029	0.0602
1247.39	65.33	0.2665	-0.1036	0.0599
1248.39	65.57	0.2673	-0.1042	0.0593
1249.39	65.81	0.2686	-0.1049	0.0592
1250.08	66	0.2693	-0.1055	0.0588
1251.08	65.53	0.2689	-0.1059	0.0576
1252.08	65.02	0.2675	-0.1053	0.0573
1253.08	64.51	0.2664	-0.105	0.0569
1254.08	64.02	0.265	-0.1044	0.0568
1255.08	63.51	0.2636	-0.104	0.056
1256.08	63.01	0.2625	-0.1037	0.0555
1257.07	62.49	0.2611	-0.1034	0.0546
1258.07	61.98	0.2598	-0.1029	0.0544
1259.07	61.5	0.2585	-0.1024	0.0541
1260.07	60.99	0.2572	-0.1016	0.0544
1261.07	60.5	0.256	-0.1015	0.0535
1262.07	59.98	0.2548	-0.1012	0.0529
1263.07	59.49	0.2534	-0.1008	0.0521
1264.07	59.01	0.2522	-0.1001	0.0523
1265.07	58.5	0.2507	-0.0995	0.0521
1266.07	58	0.2493	-0.0993	0.051
1267.07	57.49	0.248	-0.099	0.0504
1268.07	57.01	0.2467	-0.0984	0.0504
1269.07	56.51	0.245	-0.0979	0.0495
1270.07	56.01	0.244	-0.0971	0.0501
1271.07	55.5	0.2424	-0.097	0.0489
1272.07	54.99	0.2411	-0.0962	0.0491
1273.07	54.5	0.24	-0.0959	0.0486
1274.07	53.99	0.2383	-0.0956	0.0475
1275.07	53.5	0.2369	-0.095	0.0473
1276.07	52.99	0.2358	-0.0947	0.0467
1277.07	52.5	0.2342	-0.094	0.0465
1278.07	52.01	0.2329	-0.0938	0.0457
1279.07	51.49	0.2314	-0.0931	0.0455
1280.07	51	0.23	-0.0925	0.0454
1281.07	50.5	0.2288	-0.0922	0.0448
1282.07	50.01	0.2273	-0.0917	0.0442
1283.07	49.5	0.2257	-0.0909	0.0442
1284.07	48.98	0.2244	-0.0907	0.0432
1285.07	48.5	0.2228	-0.0901	0.0429
1286.07	47.99	0.2216	-0.0896	0.0427
1287.07	47.49	0.22	-0.0888	0.0427
1288.07	47.01	0.2184	-0.0883	0.0421
1289.06	46.5	0.2171	-0.0878	0.0417
1290.06	46.02	0.2154	-0.0875	0.0407
1291.06	45.49	0.2141	-0.0866	0.0411
1292.06	45	0.2125	-0.0862	0.0403
1293.06	44.5	0.211	-0.0858	0.0396
1294.06	44	0.2097	-0.085	0.0399
1295.06	43.51	0.2081	-0.0845	0.0394
1296.06	43.01	0.2066	-0.0838	0.0393
1297.06	42.52	0.2051	-0.0832	0.0389
1298.06	42	0.2035	-0.0826	0.0386
1299.06	41.51	0.2022	-0.0822	0.0379
1300.06	41.01	0.2007	-0.0814	0.038
1301.06	40.51	0.1991	-0.0806	0.0382
1302.06	39.99	0.1973	-0.0799	0.0378
1303.06	39.5	0.1959	-0.0795	0.037
1304.06	39.01	0.1944	-0.079	0.0367
1305.06	38.52	0.1928	-0.0783	0.0365
1306.06	38	0.191	-0.0778	0.0358
1307.06	37.5	0.1892	-0.0771	0.0353
1308.06	37	0.1873	-0.0761	0.0353
1309.06	36.52	0.1859	-0.0749	0.0364
1310.06	36	0.1843	-0.0748	0.0349
1311.06	35.51	0.1827	-0.0738	0.0353
1312.06	35	0.1809	-0.0732	0.0347
1313.06	34.5	0.179	-0.0724	0.0344
1314.06	34.02	0.1773	-0.0718	0.034
1315.06	33.5	0.1756	-0.0708	0.0342
1316.06	33.02	0.1739	-0.0697	0.0347
1317.06	32.51	0.172	-0.0689	0.0345
1318.06	32	0.1703	-0.0683	0.0339
1319.06	31.51	0.1683	-0.0668	0.035
1320.05	31.03	0.1667	-0.0665	0.0338
1321.05	30.49	0.1648	-0.0658	0.0334
1322.05	30.02	0.163	-0.0647	0.0338
1323.05	29.52	0.1613	-0.0641	0.0332
1324.05	29.02	0.1591	-0.0632	0.0329
1325.05	28.52	0.1576	-0.0625	0.0327
1326.05	28.01	0.1553	-0.0616	0.0323
1327.05	27.52	0.1538	-0.0605	0.0329
1328.05	27	0.1517	-0.0598	0.0323
1329.05	26.5	0.1499	-0.0589	0.0324
1330.05	26.01	0.1479	-0.0579	0.0323
1331.05	25.51	0.1463	-0.057	0.0324
1332.05	25.02	0.1444	-0.0562	0.0321
1333.05	24.5	0.1423	-0.0552	0.0321
1334.05	24.03	0.1407	-0.054	0.0328
1335.05	23.52	0.1388	-0.0536	0.0317
1336.05	23.01	0.1368	-0.0525	0.0319
1337.05	22.51	0.1351	-0.0517	0.0317
1338.05	22.01	0.1331	-0.0506	0.0319
1339.05	21.52	0.131	-0.0499	0.0313
1340.05	21	0.1293	-0.049	0.0313
1341.05	20.51	0.1273	-0.0481	0.0313
1342.05	20.04	0.1255	-0.0471	0.0313
1343.05	19.5	0.1234	-0.0464	0.0307
1344.05	19.02	0.1215	-0.0455	0.0307
1345.05	18.51	0.1196	-0.0447	0.0303
1346.05	18.01	0.1178	-0.0438	0.0304
1347.05	17.5	0.1158	-0.0425	0.0309
1348.05	16.99	0.1138	-0.042	0.0299
1349.05	16.5	0.1119	-0.0413	0.0294
1350.05	16.02	0.1099	-0.0403	0.0294
1351.04	15.51	0.108	-0.0392	0.0296
1352.04	15.03	0.106	-0.0387	0.0286
1353.04	14.51	0.1041	-0.0376	0.029
1354.04	14.01	0.1018	-0.0366	0.0287
1355.04	13.52	0.0999	-0.0357	0.0286
1356.04	13.03	0.098	-0.0349	0.0283
1357.04	12.52	0.0959	-0.0339	0.0281
1358.04	12.02	0.0938	-0.0331	0.0277
1359.04	11.53	0.092	-0.0323	0.0275
1360.04	11.03	0.09	-0.0311	0.0277
1361.04	10.52	0.0879	-0.0304	0.0271
1362.04	10	0.0857	-0.0297	0.0264
1363.04	9.51	0.0838	-0.0289	0.026
1364.04	9.03	0.0819	-0.028	0.0259
1365.04	8.52	0.0796	-0.0271	0.0254
1366.04	8.04	0.0777	-0.0263	0.0251
1367.04	7.51	0.0757	-0.0254	0.0249
1368.04	7.02	0.0735	-0.0246	0.0243
1369.04	6.51	0.0715	-0.024	0.0236
1370.04	6.01	0.0696	-0.023	0.0237
1371.04	5.52	0.0673	-0.0222	0.0229
1372.04	5.01	0.0651	-0.0215	0.0221
1373.04	4.51	0.063	-0.0207	0.0216
1374.04	4.02	0.061	-0.0199	0.0212
1375.04	3.5	0.0588	-0.0188	0.0213
1376.04	3.04	0.0566	-0.018	0.0205
1377.04	2.54	0.0547	-0.0175	0.0197
1378.04	2.02	0.0526	-0.0167	0.0192
1379.04	1.55	0.0505	-0.0158	0.0188
1380.04	1.04	0.0481	-0.015	0.0182
1380.13	0.96	0.0478	-0.0151	0.0176
1381.13	0.99	0.0478	-0.0152	0.0175
1382.13	1.38	0.0486	-0.0149	0.0189
1383.13	1.87	0.05	-0.0151	0.0198
1384.13	2.24	0.0512	-0.0156	0.0201
1385.13	2.61	0.0521	-0.0158	0.0206
1386.13	2.94	0.0532	-0.0155	0.0222
1387.13	3.31	0.0544	-0.0162	0.0221
1388.13	3.66	0.0555	-0.0166	0.0224
1389.13	3.99	0.0564	-0.0166	0.0232
1390.13	4.3	0.0576	-0.0171	0.0235
1391.13	4.6	0.0585	-0.0174	0.0236
1392.13	4.9	0.0597	-0.0177	0.0243
1393.13	5.23	0.0606	-0.0178	0.0251
1394.13	5.52	0.0618	-0.0181	0.0256
1395.13	5.81	0.0626	-0.0182	0.0263
1396.13	6.11	0.0638	-0.0182	0.0273
1397.13	6.39	0.0647	-0.0189	0.0269
1398.13	6.71	0.0657	-0.0192	0.0274
1399.13	7.02	0.0666	-0.0195	0.0276
1400.13	7.29	0.0678	-0.0198	0.0282
1401.13	7.62	0.0689	-0.02	0.0289
1402.13	7.89	0.0697	-0.0201	0.0296
1403.13	8.14	0.0708	-0.0206	0.0296
1404.13	8.42	0.0717	-0.0209	0.0299
1405.12	8.71	0.0728	-0.0209	0.0309
1406.12	8.99	0.0736	-0.0213	0.0309
1407.12	9.28	0.0747	-0.0217	0.0313
1408.12	9.57	0.0756	-0.0222	0.0312
1409.12	9.86	0.0768	-0.0224	0.0321
1410.12	10.13	0.0774	-0.0223	0.0328
1411.12	10.39	0.0789	-0.0231	0.0329
1412.12	10.7	0.0796	-0.0232	0.0332
1413.12	11.01	0.0807	-0.0236	0.0335
1414.12	11.29	0.0818	-0.024	0.0339
1415.12	11.54	0.0827	-0.0242	0.0344
1416.12	11.82	0.0838	-0.0245	0.0347
1417.12	12.08	0.0848	-0.0249	0.0349
1418.12	12.35	0.0858	-0.0249	0.0359
1419.12	12.64	0.0867	-0.0256	0.0355
1420.12	12.92	0.0878	-0.0258	0.0362
1421.12	13.2	0.0885	-0.0259	0.0367
1422.12	13.44	0.0897	-0.0265	0.0367
1423.12	13.75	0.0908	-0.0268	0.0372
1424.12	14.02	0.0919	-0.0271	0.0379
1425.12	14.27	0.0929	-0.0276	0.0378
1426.12	14.55	0.0939	-0.0279	0.0383
1427.12	14.82	0.0947	-0.0282	0.0384
1428.12	15.11	0.0957	-0.0283	0.0392
1429.12	15.39	0.0968	-0.0287	0.0395
1430.12	15.66	0.0979	-0.029	0.0399
1431.12	15.92	0.0987	-0.0296	0.0394
1432.12	16.19	0.0997	-0.0298	0.0401
1433.12	16.46	0.1007	-0.0302	0.0403
1434.12	16.73	0.1018	-0.0303	0.0413
1435.12	17	0.1026	-0.0308	0.041
1436.11	17.28	0.1037	-0.0312	0.0413
1437.11	17.55	0.1047	-0.0315	0.0417
1438.11	17.86	0.1057	-0.0318	0.0421
1439.11	18.11	0.1068	-0.0325	0.042
1440.11	18.37	0.1078	-0.0327	0.0424
1441.11	18.69	0.1088	-0.0328	0.0433
1442.11	18.98	0.1098	-0.0336	0.0427
1443.11	19.27	0.1108	-0.0338	0.0432
1444.11	19.55	0.1119	-0.0342	0.0436
1445.11	19.81	0.1128	-0.0346	0.0437
1446.11	20.08	0.1138	-0.035	0.0438
1447.11	20.35	0.1149	-0.0357	0.0436
1448.11	20.67	0.1159	-0.0359	0.0442
1449.11	20.94	0.1166	-0.0361	0.0446
1450.11	21.2	0.1176	-0.0366	0.0445
1451.11	21.5	0.1186	-0.0369	0.0449
1452.11	21.78	0.1195	-0.0372	0.0452
1453.11	22.06	0.1209	-0.0374	0.0461
1454.11	22.36	0.1218	-0.0379	0.0461
1455.11	22.66	0.1228	-0.0386	0.0457
1456.11	22.96	0.1237	-0.039	0.0457
1457.11	23.22	0.1246	-0.0393	0.0461
1458.11	23.48	0.1258	-0.0399	0.0461
1459.11	23.78	0.1268	-0.0399	0.0472
1460.11	24.06	0.1279	-0.0404	0.0471
1461.11	24.34	0.1289	-0.041	0.047
1462.11	24.63	0.1298	-0.0415	0.047
1463.11	24.92	0.1308	-0.0418	0.0473
1464.11	25.22	0.1317	-0.0422	0.0474
1465.11	25.5	0.1329	-0.0426	0.0478
1466.11	25.78	0.1339	-0.043	0.048
1467.1	26.06	0.1349	-0.0433	0.0484
1468.1	26.37	0.1356	-0.0439	0.048
1469.1	26.68	0.1368	-0.0439	0.049
1470.1	26.95	0.1375	-0.0444	0.0487
1471.1	27.24	0.1388	-0.0451	0.0488
1472.1	27.5	0.1396	-0.0455	0.0487
1473.1	27.8	0.1409	-0.0457	0.0496
1474.1	28.09	0.1418	-0.0462	0.0495
1475.1	28.38	0.1428	-0.0466	0.0498
1476.1	28.68	0.1437	-0.0471	0.0495
1477.1	28.95	0.1449	-0.0475	0.0499
1478.1	29.24	0.1458	-0.0479	0.05
1479.1	29.52	0.1468	-0.0483	0.0502
1480.1	29.8	0.1475	-0.0486	0.0503
1481.1	30.1	0.1486	-0.0492	0.0504
1482.1	30.38	0.1498	-0.0497	0.0505
1483.1	30.66	0.1506	-0.05	0.0508
1484.1	30.95	0.1517	-0.0505	0.0508
1485.1	31.25	0.1529	-0.0508	0.0514
1486.1	31.5	0.1538	-0.0511	0.0518
1487.1	31.81	0.1547	-0.0515	0.052
1488.1	32.09	0.1556	-0.0521	0.0516
1489.1	32.37	0.1566	-0.0524	0.052
1490.1	32.69	0.1578	-0.053	0.0519
1491.1	32.94	0.1589	-0.0534	0.0522
1492.1	33.23	0.1596	-0.0536	0.0525
1493.1	33.53	0.1605	-0.0542	0.0522
1494.1	33.81	0.1617	-0.0547	0.0525
1495.1	34.07	0.1626	-0.0547	0.0533
1496.1	34.36	0.1639	-0.0555	0.053
1497.1	34.65	0.1647	-0.0561	0.0526
1498.09	34.97	0.1659	-0.0566	0.0528
1499.09	35.26	0.1666	-0.0567	0.0533
1500.09	35.56	0.1678	-0.0573	0.0534
1501.09	35.84	0.1687	-0.0574	0.054
1502.09	36.12	0.1697	-0.0579	0.0541
1503.09	36.4	0.1707	-0.0584	0.0541
1504.09	36.68	0.1717	-0.0588	0.0543
1505.09	36.97	0.1727	-0.0593	0.0542
1506.09	37.27	0.1738	-0.0594	0.0552
1507.09	37.54	0.1747	-0.0601	0.0548
1508.09	37.82	0.1757	-0.0606	0.0547
1509.09	38.13	0.177	-0.0609	0.0553
1510.09	38.41	0.1778	-0.0616	0.0547
1511.09	38.69	0.1786	-0.0621	0.0546
1512.09	38.99	0.1797	-0.0623	0.0553
1513.09	39.27	0.1807	-0.0628	0.0553
1514.09	39.54	0.1818	-0.0634	0.0552
1515.09	39.83	0.1828	-0.0635	0.056
1516.09	40.12	0.1836	-0.0641	0.0556
1517.09	40.39	0.1846	-0.0646	0.0556
1518.09	40.7	0.1858	-0.0646	0.0569
1519.09	40.96	0.1868	-0.0653	0.0564
1520.09	41.28	0.1877	-0.0658	0.0563
1521.09	41.59	0.1886	-0.0661	0.0567
1522.09	41.85	0.1898	-0.0665	0.057
1523.09	42.13	0.1907	-0.067	0.0568
1524.09	42.42	0.1916	-0.0672	0.0574
1525.09	42.72	0.1928	-0.0681	0.0568
1526.09	43.01	0.1938	-0.0685	0.057
1527.09	43.33	0.1949	-0.0689	0.0572
1528.09	43.64	0.1959	-0.0693	0.0575
1529.09	43.89	0.1966	-0.0697	0.0574
1530.08	44.18	0.1978	-0.0702	0.0576
1531.08	44.49	0.1988	-0.0707	0.0576
1532.08	44.76	0.1998	-0.0711	0.0578
1533.08	45.04	0.2007	-0.0715	0.0579
1534.08	45.33	0.2018	-0.072	0.0579
1535.08	45.63	0.2027	-0.0723	0.0583
1536.08	45.91	0.2035	-0.073	0.0578
1537.08	46.18	0.2047	-0.0732	0.0586
1538.08	46.47	0.2057	-0.0737	0.0586
1539.08	46.79	0.2066	-0.0742	0.0585
1540.08	47.07	0.2077	-0.0746	0.0588
1541.08	47.36	0.2087	-0.075	0.0589
1542.08	47.66	0.2097	-0.0754	0.0592
1543.08	47.95	0.211	-0.0758	0.0596
1544.08	48.27	0.2119	-0.0764	0.0595
1545.08	48.54	0.2127	-0.0768	0.0595
1546.08	48.82	0.2137	-0.0774	0.0592
1547.08	49.12	0.2148	-0.0776	0.0598
1548.08	49.39	0.2157	-0.0782	0.0596
1549.08	49.69	0.2167	-0.0786	0.0598
1550.08	49.98	0.2177	-0.0791	0.0597
1551.08	50.26	0.219	-0.0796	0.0601
1552.08	50.54	0.2196	-0.0799	0.0601
1553.08	50.83	0.2204	-0.0802	0.0603
1554.08	51.13	0.2216	-0.0807	0.0604
1555.08	51.41	0.2229	-0.0814	0.0604
1556.08	51.73	0.2238	-0.0817	0.0606
1557.08	52.03	0.2249	-0.0822	0.0607
1558.08	52.33	0.2257	-0.0827	0.0606
1559.08	52.6	0.2267	-0.0829	0.0612
1560.08	52.88	0.2277	-0.0837	0.0605
1561.07	53.18	0.2285	-0.0836	0.0617
1562.07	53.46	0.2296	-0.0847	0.0605
1563.07	53.77	0.2307	-0.0851	0.0608
1564.07	54.06	0.2317	-0.0852	0.0616
1565.07	54.35	0.2327	-0.0859	0.0613
1566.07	54.65	0.2337	-0.0864	0.0612
1567.07	54.96	0.2348	-0.087	0.0612
1568.07	55.24	0.2358	-0.0875	0.0611
1569.07	55.56	0.2365	-0.0877	0.0614
1570.07	55.83	0.2375	-0.0882	0.0615
1571.07	56.11	0.2387	-0.0887	0.0617
1572.07	56.38	0.2397	-0.0893	0.0615
1573.07	56.71	0.2409	-0.0898	0.0616
1574.07	57.01	0.2418	-0.0903	0.0616
1575.07	57.3	0.243	-0.0907	0.062
1576.07	57.58	0.2437	-0.0911	0.0619
1577.07	57.87	0.2446	-0.0912	0.0626
1578.07	58.19	0.2458	-0.0921	0.062
1579.07	58.46	0.2468	-0.0927	0.0618
1580.07	58.74	0.2478	-0.0929	0.0623
1581.07	59.05	0.2488	-0.0937	0.0617
1582.07	59.33	0.2496	-0.0941	0.0617
1583.07	59.62	0.2505	-0.0942	0.0625
1584.07	59.9	0.2518	-0.0952	0.0619
1585.07	60.21	0.2526	-0.0957	0.0616
1586.07	60.52	0.2537	-0.0962	0.0618
1587.07	60.82	0.2547	-0.0966	0.0619
1588.07	61.1	0.2554	-0.0971	0.0616
1589.07	61.4	0.2567	-0.0975	0.062
1590.07	61.68	0.2577	-0.0984	0.0614
1591.07	61.95	0.2587	-0.0987	0.0617
1592.06	62.26	0.2597	-0.0993	0.0616
1593.06	62.56	0.2608	-0.0998	0.0617
1594.06	62.82	0.2616	-0.1004	0.0612
1595.06	63.12	0.2628	-0.1009	0.0614
1596.06	63.39	0.2636	-0.1012	0.0617
1597.06	63.68	0.2649	-0.1018	0.0619
1598.06	63.97	0.2658	-0.1024	0.0614
1599.06	64.22	0.2667	-0.1029	0.0614
1600.06	64.54	0.2676	-0.1033	0.0616
1601.06	64.85	0.2685	-0.1038	0.0614
1602.06	65.11	0.2696	-0.1044	0.0612
1603.06	65.38	0.2709	-0.105	0.0614
1604.06	65.69	0.2717	-0.1056	0.061
1605.06	65.94	0.2727	-0.106	0.0612
1606.06	66.2	0.2737	-0.1067	0.0608
1607.06	66.48	0.2745	-0.1071	0.0608
1608.06	66.75	0.2757	-0.1076	0.0609
1609.06	67.02	0.2769	-0.1082	0.0609
1610.06	67.27	0.2777	-0.1089	0.0604
1611.06	67.52	0.2789	-0.1096	0.0601
1612.06	67.78	0.2798	-0.1102	0.0599
1612.9	67.99	0.2805	-0.1107	0.0597
1613.9	67.53	0.28	-0.1106	0.0593
1614.89	67.01	0.2788	-0.1103	0.0587
1615.89	66.51	0.2775	-0.1097	0.0585
1616.89	66.01	0.2762	-0.1092	0.0583
1617.89	65.5	0.2749	-0.1087	0.058
1618.89	65.02	0.2737	-0.1085	0.0571
1619.89	64.5	0.2723	-0.1081	0.0566
1620.89	63.99	0.2712	-0.1077	0.0564
1621.89	63.5	0.2697	-0.107	0.0562
1622.89	63.01	0.2686	-0.1068	0.0554
1623.89	62.51	0.2673	-0.1062	0.0555
1624.89	61.99	0.2659	-0.1058	0.0547
1625.89	61.48	0.2645	-0.1055	0.0539
1626.89	61	0.2632	-0.1049	0.0539
1627.89	60.48	0.2619	-0.1045	0.0533
1628.89	59.99	0.2604	-0.1041	0.0526
1629.89	59.5	0.2592	-0.1035	0.0527
1630.89	59	0.2577	-0.1031	0.0518
1631.89	58.51	0.2563	-0.1027	0.0513
1632.89	57.99	0.2549	-0.1021	0.0512
1633.89	57.5	0.2536	-0.1017	0.0506
1634.89	56.98	0.2524	-0.1013	0.0502
1635.89	56.5	0.2511	-0.1007	0.0502
1636.89	55.98	0.2496	-0.1004	0.0492
1637.89	55.5	0.2481	-0.0997	0.0491
1638.89	54.99	0.2465	-0.0992	0.0484
1639.89	54.49	0.2453	-0.0988	0.0481
1640.89	53.99	0.2439	-0.0981	0.0481
1641.89	53.49	0.2423	-0.0978	0.0471
1642.89	53.01	0.241	-0.0972	0.047
1643.89	52.49	0.2396	-0.0968	0.0464
1644.89	52	0.2381	-0.0961	0.0463
1645.88	51.5	0.2368	-0.096	0.0452
1646.88	51	0.2352	-0.0951	0.0454
1647.88	50.49	0.2339	-0.0948	0.0447
1648.88	49.99	0.2324	-0.0941	0.0446
1649.88	49.5	0.2308	-0.0936	0.0439
1650.88	49.02	0.2294	-0.0931	0.0436
1651.88	48.5	0.2283	-0.0924	0.0439
1652.88	47.99	0.2266	-0.0919	0.0431
1653.88	47.5	0.2252	-0.0911	0.0432
1654.88	46.99	0.2235	-0.0909	0.042
1655.88	46.49	0.2221	-0.0903	0.0419
1656.88	46.01	0.2205	-0.0895	0.0418
1657.88	45.52	0.2193	-0.0889	0.0418
1658.88	45	0.2177	-0.0882	0.0415
1659.88	44.48	0.2162	-0.088	0.0406
1660.88	43.99	0.2148	-0.0874	0.0402
1661.88	43.49	0.2131	-0.0864	0.0406
1662.88	43.02	0.2118	-0.0861	0.04
1663.88	42.52	0.21	-0.0855	0.0394
1664.88	42	0.2086	-0.085	0.0389
1665.88	41.5	0.207	-0.0842	0.0389
1666.88	41	0.2055	-0.0836	0.0386
1667.88	40.5	0.204	-0.0832	0.0379
1668.88	40.01	0.2022	-0.0821	0.0382
1669.88	39.51	0.2006	-0.0814	0.038
1670.88	39.01	0.1991	-0.0807	0.038
1671.88	38.51	0.1974	-0.0801	0.0374
1672.88	38	0.1955	-0.0795	0.0367
1673.88	37.5	0.194	-0.0787	0.0369
1674.88	37	0.1921	-0.0778	0.0368
1675.88	36.51	0.1904	-0.077	0.0367
1676.88	36.01	0.1888	-0.0763	0.0364
1677.87	35.5	0.187	-0.0755	0.0363
1678.87	35.02	0.1852	-0.0748	0.0359
1679.87	34.52	0.1834	-0.074	0.0356
1680.87	34	0.1814	-0.073	0.0356
1681.87	33.5	0.1798	-0.0723	0.0355
1682.87	33.01	0.1779	-0.0712	0.0356
1683.87	32.52	0.1763	-0.0704	0.0356
1684.87	32	0.1745	-0.0696	0.0354
1685.87	31.51	0.1725	-0.0688	0.0351
1686.87	31.02	0.1708	-0.0677	0.0356
1687.87	30.51	0.169	-0.067	0.0352
1688.87	29.99	0.167	-0.0662	0.0348
1689.87	29.49	0.1653	-0.0652	0.0351
1690.87	28.99	0.1632	-0.0641	0.0352
1691.87	28.5	0.1614	-0.0634	0.0348
1692.87	28.01	0.1594	-0.0623	0.0349
1693.87	27.5	0.1576	-0.0617	0.0344
1694.87	27.01	0.1556	-0.0606	0.0346
1695.87	26.51	0.1538	-0.0598	0.0343
1696.87	26	0.152	-0.0589	0.0343
1697.87	25.5	0.1501	-0.0579	0.0343
1698.87	25.01	0.1483	-0.0571	0.0342
1699.87	24.5	0.1463	-0.056	0.0345
1700.87	24.03	0.1446	-0.0552	0.0342
1701.87	23.52	0.1425	-0.0543	0.0341
1702.87	23.01	0.1407	-0.0535	0.0339
1703.87	22.51	0.1387	-0.0527	0.0334
1704.87	22	0.1368	-0.0517	0.0335
1705.87	21.52	0.1351	-0.0509	0.0333
1706.87	21	0.1331	-0.0497	0.0337
1707.87	20.53	0.1311	-0.0488	0.0337
1708.86	20.01	0.1293	-0.0481	0.0331
1709.86	19.52	0.1272	-0.0471	0.0331
1710.86	19.01	0.1252	-0.0462	0.033
1711.86	18.51	0.1232	-0.0451	0.0331
1712.86	18.03	0.1214	-0.0444	0.0327
1713.86	17.51	0.1193	-0.0433	0.0328
1714.86	17.01	0.1172	-0.0425	0.0322
1715.86	16.51	0.1154	-0.0418	0.0319
1716.86	16.02	0.1134	-0.0407	0.0321
1717.86	15.51	0.1116	-0.0396	0.0324
1718.86	15.03	0.1095	-0.0389	0.0318
1719.86	14.53	0.1075	-0.038	0.0315
1720.86	14.01	0.1055	-0.0372	0.0313
1721.86	13.52	0.1032	-0.036	0.0313
1722.86	13	0.1015	-0.0353	0.031
1723.86	12.51	0.0993	-0.0343	0.0308
1724.86	12.01	0.0976	-0.0334	0.0308
1725.86	11.53	0.0955	-0.0326	0.0304
1726.86	11.01	0.0935	-0.0318	0.03
1727.86	10.52	0.0913	-0.0308	0.0297
1728.86	10.01	0.0893	-0.03	0.0294
1729.86	9.51	0.0871	-0.0292	0.0288
1730.86	9.02	0.0852	-0.0282	0.0288
1731.86	8.51	0.0832	-0.0273	0.0286
1732.86	8.03	0.0811	-0.0264	0.0282
1733.86	7.51	0.0789	-0.0257	0.0275
1734.86	7.02	0.0769	-0.0246	0.0277
1735.86	6.52	0.0748	-0.0241	0.0266
1736.86	6	0.0726	-0.0231	0.0264
1737.86	5.5	0.0706	-0.0225	0.0257
1738.86	5.01	0.0685	-0.0216	0.0252
1739.85	4.52	0.0666	-0.0206	0.0253
1740.85	4.03	0.0642	-0.0196	0.0251
1741.85	3.52	0.0623	-0.019	0.0243
1742.85	3.03	0.0598	-0.0185	0.0228
1743.85	2.52	0.0578	-0.0175	0.0228
1744.85	2.02	0.0558	-0.0166	0.0225
1745.85	1.52	0.0535	-0.016	0.0216
1746.85	1.04	0.0511	-0.0149	0.0214
1746.9	0.99	0.0514	-0.015	0.0214
1747.9	1.05	0.0512	-0.0153	0.0205
1748.9	1.45	0.052	-0.0154	0.0212
1749.9	1.95	0.0533	-0.0154	0.0225
1750.9	2.33	0.0545	-0.0158	0.0229
1751.9	2.67	0.0554	-0.0156	0.0242
1752.9	3.07	0.057	-0.016	0.025
1753.9	3.42	0.0578	-0.0165	0.0248
1754.9	3.72	0.059	-0.0162	0.0265
1755.9	4.04	0.06	-0.017	0.026
1756.9	4.39	0.0609	-0.0174	0.026
1757.9	4.68	0.062	-0.0175	0.027
1758.89	5	0.0629	-0.0178	0.0273
1759.89	5.3	0.0644	-0.0181	0.0281
1760.89	5.59	0.0651	-0.0185	0.0282
1761.89	5.89	0.0663	-0.0186	0.0292
1762.89	6.22	0.0672	-0.0184	0.0304
1763.89	6.5	0.0683	-0.0194	0.0296
1764.89	6.81	0.0693	-0.0194	0.0305
1765.89	7.11	0.0701	-0.0197	0.0307
1766.89	7.38	0.0711	-0.0201	0.031
1767.89	7.66	0.0724	-0.0203	0.0318
1768.89	7.95	0.0732	-0.0204	0.0324
1769.89	8.24	0.0743	-0.0209	0.0324
1770.89	8.54	0.0754	-0.0212	0.033
1771.89	8.83	0.0763	-0.0215	0.0333
1772.89	9.09	0.0774	-0.0217	0.034
1773.89	9.37	0.0783	-0.0221	0.0341
1774.89	9.66	0.0795	-0.0224	0.0348
1775.89	9.97	0.0803	-0.0228	0.0348
1776.89	10.24	0.0814	-0.0229	0.0357
1777.89	10.5	0.0825	-0.0233	0.036
1778.89	10.81	0.0832	-0.0237	0.0359
1779.89	11.07	0.0842	-0.024	0.0362
1780.89	11.35	0.0854	-0.0243	0.0368
1781.89	11.61	0.0864	-0.0246	0.0372
1782.89	11.9	0.0874	-0.0247	0.038
1783.89	12.17	0.0883	-0.0252	0.0378
1784.89	12.46	0.0893	-0.0254	0.0385
1785.89	12.74	0.0904	-0.026	0.0383
1786.89	13.01	0.0915	-0.0263	0.0389
1787.89	13.29	0.0924	-0.0266	0.0393
1788.89	13.57	0.0934	-0.027	0.0394
1789.88	13.83	0.0941	-0.0271	0.04
1790.88	14.09	0.0953	-0.0276	0.0401
1791.88	14.37	0.0964	-0.0279	0.0406
1792.88	14.65	0.0975	-0.0284	0.0408
1793.88	14.94	0.0981	-0.0287	0.0408
1794.88	15.2	0.0991	-0.029	0.0413
1795.88	15.47	0.1003	-0.0294	0.0415
1796.88	15.74	0.1012	-0.0296	0.0421
1797.88	16.01	0.1024	-0.03	0.0423
1798.88	16.27	0.1033	-0.0305	0.0424
1799.88	16.57	0.1044	-0.0308	0.0429
1800.88	16.84	0.1054	-0.0312	0.043
1801.88	17.1	0.1062	-0.0311	0.0439
1802.88	17.35	0.1073	-0.0319	0.0436
1803.88	17.62	0.1084	-0.0322	0.0441
1804.88	17.89	0.1093	-0.0326	0.0442
1805.88	18.2	0.1101	-0.033	0.0442
1806.88	18.49	0.1112	-0.0332	0.0449
1807.88	18.76	0.1123	-0.0337	0.0451
1808.88	19.05	0.1133	-0.0338	0.0458
1809.88	19.31	0.1144	-0.0344	0.0457
1810.88	19.49	0.1153	-0.0348	0.0457
1811.88	19.83	0.1163	-0.0353	0.0458
1812.88	20.14	0.1173	-0.0353	0.0468
1813.88	20.43	0.1182	-0.0359	0.0464
1814.88	20.71	0.1193	-0.0363	0.0468
1815.88	21	0.1203	-0.0365	0.0473
1816.88	21.27	0.1212	-0.0372	0.0469
1817.88	21.56	0.1223	-0.0376	0.0473
1818.88	21.84	0.1233	-0.0376	0.0482
1819.88	22.12	0.1245	-0.0384	0.0478
1820.87	22.4	0.1252	-0.0388	0.0478
1821.87	22.7	0.1264	-0.0389	0.0487
1822.87	22.97	0.1274	-0.0394	0.0486
1823.87	23.24	0.1284	-0.0399	0.0487
1824.87	23.58	0.1294	-0.0403	0.0489
1825.87	23.82	0.1303	-0.0404	0.0496
1826.87	24.1	0.1311	-0.041	0.0492
1827.87	24.38	0.1323	-0.0413	0.0497
1828.87	24.67	0.1334	-0.0419	0.0498
1829.87	24.95	0.1344	-0.042	0.0504
1830.87	25.24	0.1353	-0.0429	0.0496
1831.87	25.5	0.1361	-0.0429	0.0504
1832.87	25.82	0.1373	-0.0437	0.05
1833.87	26.1	0.1384	-0.0439	0.0507
1834.87	26.42	0.1394	-0.0443	0.0509
1835.87	26.72	0.1403	-0.0448	0.0509
1836.87	26.97	0.1412	-0.0454	0.0506
1837.87	27.28	0.1422	-0.0454	0.0514
1838.87	27.55	0.1433	-0.0459	0.0516
1839.87	27.8	0.1443	-0.0466	0.0512
1840.87	28.08	0.1453	-0.0466	0.0521
1841.87	28.4	0.1462	-0.047	0.0523
1842.87	28.67	0.1473	-0.0474	0.0527
1843.87	28.95	0.1484	-0.0478	0.0529
1844.87	29.22	0.1492	-0.0485	0.0522
1845.87	29.51	0.1505	-0.049	0.0526
1846.87	29.79	0.1513	-0.0494	0.0526
1847.87	30.09	0.1524	-0.0498	0.0529
1848.87	30.38	0.1535	-0.0504	0.0529
1849.87	30.67	0.1543	-0.0504	0.0536
1850.87	30.93	0.1551	-0.0508	0.0536
1851.86	31.19	0.1563	-0.0511	0.0542
1852.86	31.5	0.1573	-0.0519	0.0537
1853.86	31.77	0.1584	-0.0524	0.0536
1854.86	32.05	0.1592	-0.0524	0.0544
1855.86	32.35	0.1602	-0.0532	0.0539
1856.86	32.63	0.1611	-0.0536	0.054
1857.86	32.92	0.1623	-0.0537	0.055
1858.86	33.2	0.1632	-0.054	0.0554
1859.86	33.48	0.1643	-0.055	0.0546
1860.86	33.8	0.1653	-0.0552	0.055
1861.86	34.03	0.1663	-0.0558	0.055
1862.86	34.34	0.1671	-0.0562	0.0549
1863.86	34.64	0.1683	-0.0566	0.0552
1864.86	34.93	0.1694	-0.0569	0.0558
1865.86	35.21	0.1704	-0.0575	0.0555
1866.86	35.49	0.1713	-0.0581	0.0554
1867.86	35.77	0.1723	-0.0584	0.0556
1868.86	36.06	0.1732	-0.0586	0.0561
1869.86	36.35	0.1741	-0.059	0.0562
1870.86	36.61	0.1754	-0.0594	0.0567
1871.86	36.9	0.1763	-0.0602	0.056
1872.86	37.17	0.1773	-0.0603	0.0569
1873.86	37.47	0.1781	-0.0607	0.0569
1874.86	37.74	0.1792	-0.0613	0.0567
1875.86	38.03	0.1804	-0.0617	0.0573
1876.86	38.33	0.1812	-0.0623	0.0569
1877.86	38.64	0.1824	-0.0627	0.0572
1878.86	38.9	0.1833	-0.0632	0.0571
1879.86	39.17	0.1843	-0.0636	0.0572
1880.86	39.45	0.1851	-0.0641	0.0571
1881.86	39.77	0.1861	-0.0643	0.0576
1882.85	40.07	0.1872	-0.0647	0.0579
1883.85	40.32	0.1883	-0.0651	0.0583
1884.85	40.62	0.1892	-0.0658	0.0579
1885.85	40.91	0.1904	-0.0661	0.0584
1886.85	41.2	0.1913	-0.0668	0.058
1887.85	41.5	0.1923	-0.0669	0.0586
1888.85	41.77	0.1934	-0.0674	0.0587
1889.85	42.07	0.1942	-0.0679	0.0586
1890.85	42.36	0.1951	-0.0682	0.059
1891.85	42.64	0.1964	-0.0685	0.0596
1892.85	42.92	0.1971	-0.0693	0.0588
1893.85	43.23	0.1982	-0.0696	0.0592
1894.85	43.53	0.1994	-0.0698	0.06
1895.85	43.82	0.2003	-0.0708	0.059
1896.85	44.11	0.2012	-0.0712	0.059
1897.85	44.38	0.2023	-0.0717	0.0591
1898.85	44.69	0.2032	-0.0718	0.0599
1899.85	44.97	0.2042	-0.0723	0.0599
1900.85	45.24	0.2053	-0.0729	0.0597
1901.85	45.52	0.2062	-0.0734	0.0596
1902.85	45.79	0.2072	-0.0737	0.06
1903.85	46.09	0.2082	-0.0741	0.0603
1904.85	46.38	0.2094	-0.0746	0.0605
1905.85	46.69	0.2103	-0.0752	0.0602
1906.85	46.94	0.2113	-0.0756	0.0604
1907.85	47.21	0.2123	-0.0758	0.061
1908.85	47.49	0.2133	-0.0764	0.0609
1909.85	47.77	0.2143	-0.0768	0.0611
1910.85	48.08	0.215	-0.0772	0.061
1911.85	48.36	0.2164	-0.0779	0.061
1912.85	48.66	0.2175	-0.0782	0.0615
1913.85	48.95	0.2179	-0.0786	0.0611
1914.84	49.21	0.2194	-0.0789	0.0619
1915.84	49.5	0.2205	-0.0795	0.0617
1916.84	49.79	0.2211	-0.08	0.0614
1917.84	50.09	0.2224	-0.0806	0.0615
1918.84	50.37	0.2231	-0.0809	0.0615
1919.84	50.68	0.2246	-0.0809	0.063
1920.84	50.95	0.2255	-0.0818	0.0621
1921.84	51.26	0.226	-0.0821	0.0621
1922.84	51.56	0.2273	-0.0827	0.0623
1923.84	51.83	0.2282	-0.0833	0.0619
1924.84	52.15	0.2293	-0.0836	0.0623
1925.84	52.41	0.2304	-0.0843	0.0621
1926.84	52.69	0.2312	-0.0846	0.0624
1927.84	53.02	0.2321	-0.0851	0.0621
1928.84	53.27	0.2333	-0.0856	0.0624
1929.84	53.57	0.2343	-0.0861	0.0625
1930.84	53.88	0.2352	-0.0865	0.0625
1931.84	54.17	0.2362	-0.087	0.0626
1932.84	54.46	0.2373	-0.0874	0.0629
1933.84	54.72	0.2381	-0.088	0.0625
1934.84	55.01	0.2391	-0.0884	0.0626
1935.84	55.29	0.2405	-0.0889	0.063
1936.84	55.59	0.2411	-0.0894	0.0626
1937.84	55.9	0.2423	-0.0896	0.0634
1938.84	56.19	0.2433	-0.0903	0.063
1939.84	56.44	0.2442	-0.0907	0.0632
1940.84	56.76	0.245	-0.0911	0.0631
1941.84	57.03	0.2461	-0.0915	0.0634
1942.84	57.32	0.2472	-0.0922	0.0631
1943.84	57.62	0.2481	-0.0925	0.0635
1944.84	57.89	0.2493	-0.0932	0.0633
1945.83	58.2	0.2501	-0.0937	0.063
1946.83	58.47	0.2513	-0.0941	0.0635
1947.83	58.75	0.2524	-0.0947	0.0635
1948.83	59.07	0.2535	-0.0951	0.0636
1949.83	59.36	0.2544	-0.0957	0.0634
1950.83	59.66	0.2554	-0.096	0.0638
1951.83	59.95	0.2561	-0.0965	0.0635
1952.83	60.24	0.2575	-0.0973	0.0634
1953.83	60.54	0.2583	-0.0977	0.0634
1954.83	60.81	0.2592	-0.0982	0.0632
1955.83	61.12	0.2603	-0.0985	0.0637
1956.83	61.39	0.2613	-0.0991	0.0635
1957.83	61.68	0.2622	-0.0994	0.0637
1958.83	61.99	0.2633	-0.0999	0.064
1959.83	62.24	0.2645	-0.1004	0.064
1960.83	62.56	0.2653	-0.101	0.0637
1961.83	62.85	0.2661	-0.1016	0.0633
1962.83	63.14	0.2672	-0.102	0.0636
1963.83	63.43	0.2682	-0.1026	0.0635
1964.83	63.69	0.2693	-0.1031	0.0634
1965.83	64	0.2702	-0.1037	0.0633
1966.83	64.29	0.2715	-0.1042	0.0634
1967.83	64.57	0.2723	-0.1046	0.0635
1968.83	64.88	0.2733	-0.1049	0.064
1969.83	65.16	0.2743	-0.1055	0.0639
1970.83	65.42	0.2751	-0.1061	0.0634
1971.83	65.72	0.2763	-0.1067	0.0634
1972.83	65.99	0.2773	-0.1072	0.0634
1973.83	66.3	0.2781	-0.1078	0.063
1974.83	66.6	0.2793	-0.1082	0.0633
1975.83	66.86	0.2802	-0.1086	0.0634
1976.82	67.13	0.2811	-0.1094	0.0629
1977.82	67.41	0.2823	-0.1101	0.0625
1978.82	67.68	0.2832	-0.1107	0.0623
1979.82	67.95	0.2843	-0.1115	0.0619
1980.82	68.22	0.2854	-0.1118	0.0623
1981.82	68.48	0.2862	-0.112	0.0627
1982.82	68.77	0.2872	-0.1131	0.0615
1983.82	69.01	0.2884	-0.1134	0.062
1984.82	69.27	0.2893	-0.1137	0.0623
1985.82	69.56	0.2901	-0.1141	0.0625
1986.82	69.77	0.2912	-0.1147	0.0623
1987.57	69.99	0.2921	-0.1152	0.0622
1988.57	69.51	0.2914	-0.1156	0.0606
1989.57	69.01	0.2904	-0.1154	0.0601
1990.57	68.51	0.2889	-0.1147	0.0601
[truncated: 762 more rows]
