# Supplementary material for: Effect of bedding dip angle and dynamic load on spatial variation of microscopic failure stress of shale
Source: Sci Rep. 2023 Mar 8;13:3885. doi: 10.1038/s41598-023-30519-w (PMC9995490; doi:10.1038/s41598-023-30519-w)
Supplement: Supplementary file 1 — Supplementary Information. [file 41598_2023_30519_MOESM1_ESM.zip › ╩2╛▌/90 group D.xlsx]

## Sheet: 90 groupD
Time	Sd - Deviator Stress	Ea - Axial Strain	Er - Radial Strain	Ev - Volumetric Strain
sec	MPa	%	%	%
0.000488602	1.01	-0.0003	0.0001	0
0.99968	1.17	-0.0001	0.0001	0.0002
1.99936	1.47	0.0008	0.0002	0.0011
2.99904	1.89	0.0015	-0.0002	0.0012
3.99872	2.42	0.0025	-0.0005	0.0015
4.9984	2.97	0.0039	-0.0007	0.0026
5.99808	3.54	0.0051	-0.0011	0.003
6.99776	4.18	0.0066	-0.0013	0.004
7.99744	4.73	0.0077	-0.0015	0.0048
8.99712	5.2	0.0089	-0.0017	0.0055
9.9968	5.67	0.0099	-0.0019	0.0061
10.9965	6.12	0.0111	-0.0021	0.0069
11.9962	6.52	0.0121	-0.0022	0.0076
12.9958	6.95	0.0132	-0.0026	0.0079
13.9955	7.32	0.0139	-0.0028	0.0083
14.9952	7.8	0.0151	-0.0031	0.009
15.9949	8.21	0.016	-0.0033	0.0094
16.9946	8.63	0.017	-0.0035	0.01
17.9942	9.07	0.0179	-0.0034	0.011
18.9939	9.46	0.019	-0.0038	0.0113
19.9936	9.87	0.0201	-0.0041	0.0119
20.9933	10.27	0.0211	-0.0044	0.0123
21.993	10.65	0.0221	-0.0047	0.0128
22.9926	11.02	0.0229	-0.0048	0.0133
23.9923	11.41	0.0237	-0.0049	0.0139
24.992	11.83	0.0249	-0.0052	0.0146
25.9917	12.21	0.0259	-0.0054	0.0151
26.9914	12.61	0.0269	-0.0056	0.0157
27.991	12.97	0.028	-0.006	0.016
28.9907	13.36	0.0289	-0.0063	0.0163
29.9904	13.69	0.0299	-0.0064	0.0171
30.9901	14.08	0.0308	-0.0064	0.0179
31.9898	14.45	0.0316	-0.0068	0.0181
32.9894	14.83	0.0329	-0.007	0.019
33.9891	15.23	0.0338	-0.0071	0.0197
34.9888	15.59	0.0349	-0.0076	0.0198
35.9885	15.97	0.0355	-0.0077	0.0201
36.9882	16.34	0.0367	-0.008	0.0208
37.9878	16.72	0.0376	-0.0082	0.0212
38.9875	17.06	0.0385	-0.0084	0.0218
39.9872	17.42	0.0396	-0.0086	0.0225
40.9869	17.84	0.0406	-0.0086	0.0233
41.9866	18.2	0.0417	-0.009	0.0236
42.9862	18.56	0.0427	-0.0091	0.0244
43.9859	18.93	0.0437	-0.0095	0.0247
44.9856	19.34	0.0448	-0.0096	0.0256
45.9853	19.67	0.0457	-0.0099	0.0258
46.985	20.02	0.0465	-0.0102	0.0262
47.9846	20.43	0.0476	-0.0104	0.0267
48.9843	20.79	0.0488	-0.0107	0.0275
49.984	21.13	0.0498	-0.0111	0.0277
50.9837	21.52	0.0507	-0.0112	0.0284
51.9834	21.87	0.0517	-0.0114	0.0289
52.983	22.22	0.0525	-0.0117	0.0292
53.9827	22.58	0.0536	-0.012	0.0297
54.9824	22.96	0.0547	-0.0123	0.0301
55.9821	23.36	0.0556	-0.0125	0.0307
56.9818	23.71	0.0566	-0.0127	0.0313
57.9814	24.08	0.0576	-0.013	0.0317
58.9811	24.39	0.0585	-0.0133	0.032
59.9808	24.74	0.0596	-0.0135	0.0326
60.9805	25.13	0.0607	-0.0137	0.0332
61.9802	25.53	0.0616	-0.0143	0.0331
62.9798	25.91	0.0627	-0.0144	0.034
63.9795	26.3	0.0636	-0.0145	0.0347
64.9792	26.61	0.0646	-0.0148	0.035
65.9789	26.97	0.0657	-0.0153	0.0352
66.9786	27.33	0.0664	-0.0153	0.0358
67.9782	27.7	0.0676	-0.0156	0.0364
68.9779	28.07	0.0688	-0.0159	0.037
69.9776	28.42	0.0695	-0.0162	0.0372
70.9773	28.78	0.0705	-0.0164	0.0377
71.977	29.12	0.0714	-0.0168	0.0379
72.9766	29.49	0.0723	-0.0171	0.0382
73.9763	29.85	0.0735	-0.0172	0.0391
74.976	30.23	0.0745	-0.0176	0.0394
75.9757	30.59	0.0755	-0.0176	0.0403
76.9753	30.96	0.0763	-0.0181	0.0402
77.975	31.27	0.0775	-0.0184	0.0407
78.9747	31.63	0.0786	-0.0187	0.0413
79.9744	32	0.0797	-0.019	0.0416
80.9741	32.38	0.0804	-0.0192	0.042
81.9737	32.74	0.0814	-0.0195	0.0424
82.9734	33.08	0.0823	-0.0196	0.0432
83.9731	33.42	0.0834	-0.0196	0.0442
84.9728	33.81	0.0847	-0.0202	0.0445
85.9725	34.17	0.0855	-0.0204	0.0448
86.9721	34.5	0.0865	-0.0208	0.045
87.9718	34.86	0.0874	-0.0209	0.0456
88.9715	35.23	0.0883	-0.0214	0.0455
89.9712	35.56	0.0895	-0.0216	0.0463
90.9709	35.95	0.0906	-0.022	0.0467
91.9705	36.34	0.0913	-0.0223	0.0467
92.9702	36.68	0.0925	-0.0225	0.0475
93.9699	37.09	0.0934	-0.0228	0.0479
94.9696	37.42	0.0944	-0.0231	0.0483
95.9693	37.78	0.0955	-0.0235	0.0485
96.9689	38.15	0.0964	-0.0238	0.0489
97.9686	38.48	0.0975	-0.0241	0.0493
98.9683	38.84	0.0986	-0.0243	0.0501
99.968	39.19	0.0994	-0.0247	0.05
100.968	39.55	0.1004	-0.0249	0.0506
101.967	39.93	0.1013	-0.025	0.0514
102.135	39.97	0.1016	-0.0253	0.0511
103.135	39.57	0.1012	-0.0253	0.0506
104.134	39.07	0.1003	-0.0249	0.0504
105.134	38.54	0.0994	-0.0247	0.0501
106.134	38.02	0.098	-0.0241	0.0498
107.133	37.53	0.0969	-0.024	0.049
108.133	37.03	0.096	-0.0239	0.0483
109.133	36.5	0.0949	-0.0236	0.0477
110.132	36	0.0934	-0.0232	0.0471
111.132	35.51	0.0923	-0.0227	0.047
112.132	35.01	0.0914	-0.0225	0.0465
113.131	34.48	0.0901	-0.0222	0.0457
114.131	33.98	0.0891	-0.022	0.0453
115.131	33.49	0.0879	-0.0216	0.0449
116.13	33	0.0868	-0.0212	0.0444
117.13	32.47	0.0855	-0.021	0.0435
118.13	32	0.0846	-0.0208	0.043
119.129	31.47	0.0831	-0.0203	0.0426
120.129	30.97	0.0822	-0.0202	0.0419
121.129	30.51	0.0811	-0.0196	0.0418
122.129	29.99	0.0799	-0.0194	0.0412
123.128	29.49	0.0786	-0.0191	0.0405
124.128	28.96	0.0772	-0.0187	0.0398
125.128	28.49	0.0763	-0.0184	0.0395
126.127	27.98	0.0751	-0.0182	0.0386
127.127	27.46	0.074	-0.0177	0.0385
128.127	26.97	0.0729	-0.0176	0.0377
129.126	26.48	0.0714	-0.017	0.0376
130.126	25.98	0.0701	-0.0166	0.037
131.126	25.48	0.0692	-0.0166	0.0361
132.125	24.97	0.0681	-0.0162	0.0358
133.125	24.45	0.0668	-0.0159	0.035
134.125	23.99	0.0657	-0.0156	0.0345
135.124	23.5	0.0644	-0.0153	0.0338
136.124	22.97	0.0631	-0.0148	0.0336
137.124	22.5	0.0621	-0.0146	0.033
138.123	22	0.061	-0.0143	0.0324
139.123	21.47	0.0597	-0.014	0.0318
140.123	20.97	0.0586	-0.0136	0.0314
141.122	20.48	0.0576	-0.0132	0.0311
142.122	19.98	0.0563	-0.0129	0.0305
143.122	19.48	0.0548	-0.0126	0.0296
144.121	18.98	0.0535	-0.0122	0.0291
145.121	18.51	0.0525	-0.0117	0.0292
146.121	17.99	0.0514	-0.0117	0.0281
147.121	17.51	0.0501	-0.0113	0.0275
148.12	17	0.0487	-0.0111	0.0266
149.12	16.5	0.0474	-0.0104	0.0265
150.12	15.98	0.0465	-0.0103	0.026
151.119	15.48	0.0453	-0.0099	0.0254
152.119	14.97	0.044	-0.0098	0.0245
153.119	14.47	0.0428	-0.0094	0.0241
154.118	14	0.0414	-0.0089	0.0237
155.118	13.5	0.0401	-0.0086	0.023
156.118	12.99	0.039	-0.0085	0.0221
157.117	12.49	0.0377	-0.0077	0.0222
158.117	11.97	0.0367	-0.0076	0.0214
159.117	11.46	0.0354	-0.0075	0.0205
160.116	10.99	0.0341	-0.0069	0.0203
161.116	10.49	0.0327	-0.0066	0.0195
162.116	10.02	0.0317	-0.0063	0.019
163.115	9.47	0.0303	-0.0058	0.0186
164.115	8.99	0.0293	-0.0057	0.018
165.115	8.48	0.028	-0.0053	0.0173
166.114	7.99	0.0266	-0.0049	0.0169
167.114	7.49	0.0254	-0.0046	0.0162
168.114	7.01	0.024	-0.0043	0.0154
169.113	6.49	0.023	-0.0039	0.0151
170.113	6.03	0.0218	-0.0037	0.0144
171.113	5.49	0.0203	-0.0031	0.0141
172.113	5	0.0193	-0.0031	0.0131
173.112	4.48	0.0178	-0.0025	0.0129
174.112	3.98	0.0167	-0.0022	0.0123
175.112	3.51	0.0155	-0.0018	0.0119
176.111	3	0.0143	-0.0016	0.0111
177.111	2.53	0.0129	-0.0011	0.0107
178.111	2.01	0.0117	-0.0008	0.01
179.11	1.51	0.0106	-0.0004	0.0099
180.11	1.06	0.0096	-0.0002	0.0093
180.154	1	0.0094	0.0001	0.0095
181.153	0.83	0.0092	-0.0003	0.0087
182.153	1.05	0.0091	0	0.0091
183.152	1.51	0.0099	-0.0003	0.0093
184.152	2.14	0.0113	-0.0008	0.0097
185.152	2.83	0.0125	-0.001	0.0106
186.152	3.51	0.0141	-0.0012	0.0116
187.151	4.17	0.0156	-0.0017	0.0123
188.151	4.78	0.0167	-0.0017	0.0133
189.151	5.28	0.0181	-0.0022	0.0137
190.15	5.74	0.019	-0.0022	0.0145
191.15	6.26	0.0203	-0.0026	0.0151
192.15	6.68	0.0213	-0.003	0.0152
193.149	7.12	0.0222	-0.0033	0.0157
194.149	7.55	0.0233	-0.0035	0.0162
195.149	7.99	0.0243	-0.0037	0.0169
196.148	8.43	0.0253	-0.0039	0.0175
197.148	8.85	0.0265	-0.004	0.0184
198.148	9.24	0.0274	-0.0044	0.0186
199.147	9.69	0.0284	-0.0048	0.0189
200.147	10.1	0.0292	-0.0049	0.0195
201.147	10.49	0.0305	-0.0052	0.0201
202.146	10.94	0.0312	-0.0053	0.0207
203.146	11.39	0.0323	-0.0057	0.0209
204.146	11.78	0.0333	-0.0059	0.0215
205.145	12.24	0.0345	-0.0063	0.0218
206.145	12.66	0.0353	-0.0063	0.0226
207.145	13.05	0.0365	-0.0068	0.023
208.144	13.44	0.0374	-0.007	0.0235
209.144	13.88	0.0382	-0.0073	0.0236
210.144	14.31	0.0396	-0.0074	0.0248
211.144	14.69	0.0405	-0.0077	0.025
212.143	15.08	0.0414	-0.0079	0.0256
213.143	15.5	0.0425	-0.0082	0.0261
214.143	15.92	0.0433	-0.0083	0.0267
215.142	16.36	0.0445	-0.0085	0.0274
216.142	16.68	0.0454	-0.0089	0.0277
217.142	17.14	0.0464	-0.0093	0.0279
218.141	17.57	0.0472	-0.0094	0.0285
219.141	17.95	0.0485	-0.0098	0.0288
220.141	18.35	0.0494	-0.0098	0.0299
221.14	18.76	0.0505	-0.01	0.0306
222.14	19.13	0.0513	-0.0105	0.0303
223.14	19.56	0.0523	-0.0106	0.0311
224.139	19.96	0.0536	-0.0109	0.0317
225.139	20.35	0.0546	-0.0114	0.0318
226.139	20.79	0.0554	-0.0114	0.0326
227.138	21.19	0.0564	-0.0116	0.0333
228.138	21.58	0.0573	-0.012	0.0333
229.138	21.94	0.0583	-0.0122	0.0339
230.137	22.33	0.0595	-0.0124	0.0347
231.137	22.75	0.0604	-0.0128	0.0348
232.137	23.18	0.0613	-0.0129	0.0355
233.136	23.61	0.0623	-0.0132	0.0359
234.136	24	0.0635	-0.0133	0.0369
235.136	24.38	0.0644	-0.0136	0.0372
236.136	24.8	0.0654	-0.0141	0.0371
237.135	25.19	0.0665	-0.0143	0.038
238.135	25.62	0.0675	-0.0146	0.0382
239.135	26.02	0.0684	-0.0147	0.039
240.134	26.39	0.0694	-0.015	0.0393
241.134	26.81	0.0702	-0.0152	0.04
242.134	27.2	0.0714	-0.0156	0.0402
243.133	27.61	0.0725	-0.0159	0.0406
244.133	28.03	0.0734	-0.016	0.0414
245.133	28.4	0.0742	-0.0164	0.0414
246.132	28.79	0.0751	-0.0167	0.0418
247.132	29.23	0.0763	-0.017	0.0424
248.132	29.63	0.0776	-0.0172	0.0432
249.131	30.02	0.0784	-0.0175	0.0434
250.131	30.43	0.0794	-0.0179	0.0437
251.131	30.8	0.0802	-0.018	0.0442
252.13	31.21	0.0813	-0.0181	0.045
253.13	31.6	0.0823	-0.0186	0.0452
254.13	32.02	0.0833	-0.0188	0.0457
255.129	32.41	0.0845	-0.0193	0.046
256.129	32.82	0.0854	-0.0194	0.0467
257.129	33.22	0.0865	-0.0198	0.0469
258.128	33.66	0.0872	-0.0199	0.0475
259.128	34.02	0.0883	-0.0203	0.0477
260.128	34.42	0.0894	-0.0205	0.0485
261.128	34.81	0.0902	-0.0209	0.0485
262.127	35.31	0.0915	-0.0212	0.0491
263.127	35.7	0.0924	-0.0213	0.0499
264.127	36.04	0.0932	-0.0217	0.0498
265.126	36.45	0.0942	-0.022	0.0502
266.126	36.86	0.0954	-0.0222	0.0511
267.126	37.21	0.0966	-0.0225	0.0517
268.125	37.64	0.0974	-0.0228	0.0519
269.125	38.04	0.0982	-0.023	0.0522
270.125	38.45	0.0994	-0.0234	0.0527
271.124	38.81	0.1004	-0.0235	0.0534
272.124	39.23	0.1014	-0.0238	0.0538
273.124	39.62	0.1024	-0.0243	0.0539
274.123	40.02	0.1033	-0.0244	0.0545
275.123	40.41	0.1043	-0.0249	0.0546
276.123	40.79	0.1052	-0.025	0.0553
277.122	41.21	0.1064	-0.0252	0.0561
278.122	41.55	0.1075	-0.0258	0.0559
279.122	41.94	0.1082	-0.0259	0.0563
279.222	41.97	0.1086	-0.0261	0.0565
280.221	41.53	0.1079	-0.0259	0.056
281.221	41.03	0.1067	-0.0256	0.0555
282.22	40.54	0.1058	-0.0253	0.0553
283.22	40.04	0.1049	-0.0249	0.055
284.22	39.55	0.1037	-0.0247	0.0544
285.22	38.99	0.1026	-0.0244	0.0537
286.219	38.49	0.1011	-0.0241	0.053
287.219	37.98	0.1003	-0.0238	0.0528
288.219	37.51	0.0991	-0.0235	0.0522
289.218	37	0.0981	-0.023	0.0521
290.218	36.51	0.0967	-0.0228	0.0511
291.218	35.98	0.0956	-0.0225	0.0506
292.217	35.5	0.0944	-0.0223	0.0498
293.217	35	0.0933	-0.022	0.0493
294.217	34.48	0.092	-0.0215	0.0491
295.216	33.99	0.0912	-0.0213	0.0485
296.216	33.5	0.0901	-0.0209	0.0482
297.216	32.99	0.0887	-0.0208	0.047
298.215	32.47	0.0874	-0.0204	0.0466
299.215	31.99	0.0862	-0.02	0.0462
300.215	31.47	0.0851	-0.0198	0.0455
301.214	31.02	0.0841	-0.0195	0.045
302.214	30.51	0.0828	-0.0192	0.0445
303.214	29.99	0.0817	-0.019	0.0438
304.213	29.48	0.0804	-0.0186	0.0433
305.213	28.98	0.0792	-0.018	0.0432
306.213	28.48	0.0781	-0.018	0.0422
307.212	28.01	0.0768	-0.0175	0.0418
308.212	27.53	0.0758	-0.0171	0.0415
309.212	26.98	0.0745	-0.017	0.0406
310.212	26.48	0.0732	-0.0165	0.0402
311.211	25.98	0.0721	-0.0162	0.0397
312.211	25.5	0.0708	-0.0158	0.0393
313.211	24.98	0.0696	-0.0155	0.0386
314.21	24.49	0.0684	-0.0153	0.0379
315.21	23.95	0.0672	-0.0149	0.0375
316.21	23.47	0.0659	-0.0146	0.0367
317.209	22.99	0.065	-0.0144	0.0363
318.209	22.5	0.0639	-0.0141	0.0358
319.209	22	0.0624	-0.0135	0.0355
320.208	21.51	0.0615	-0.0131	0.0352
321.208	20.96	0.0602	-0.0129	0.0344
322.208	20.49	0.059	-0.0124	0.0342
323.207	19.98	0.058	-0.0122	0.0336
324.207	19.49	0.0568	-0.012	0.0328
325.207	18.99	0.0554	-0.0114	0.0326
326.206	18.46	0.0542	-0.0112	0.0317
327.206	17.96	0.0528	-0.0109	0.0311
328.206	17.5	0.0517	-0.0106	0.0305
329.205	17	0.0507	-0.0102	0.0303
330.205	16.5	0.0493	-0.0098	0.0298
331.205	16.03	0.0481	-0.0095	0.029
332.204	15.47	0.047	-0.0093	0.0284
333.204	15.01	0.0455	-0.0089	0.0278
334.204	14.52	0.0443	-0.0086	0.0271
335.203	13.95	0.0432	-0.0084	0.0264
336.203	13.52	0.0419	-0.008	0.026
337.203	13	0.0407	-0.0075	0.0257
338.203	12.52	0.0396	-0.0071	0.0253
339.202	12	0.0382	-0.0068	0.0246
340.202	11.49	0.0369	-0.0067	0.0235
341.202	10.99	0.0358	-0.0059	0.024
342.201	10.54	0.0346	-0.0059	0.0229
343.201	9.99	0.0335	-0.0057	0.022
344.201	9.51	0.0321	-0.0052	0.0217
345.2	8.99	0.031	-0.0048	0.0214
346.2	8.51	0.0297	-0.0044	0.0209
347.2	8.01	0.0282	-0.0041	0.0199
348.199	7.52	0.0273	-0.0038	0.0197
349.199	6.99	0.026	-0.0034	0.0191
350.199	6.51	0.0244	-0.0032	0.0181
351.198	6.01	0.0232	-0.0029	0.0175
352.198	5.51	0.022	-0.0025	0.017
353.198	4.98	0.021	-0.0021	0.0168
354.197	4.53	0.0201	-0.0024	0.0154
355.197	4.01	0.0186	-0.0017	0.0151
356.197	3.5	0.0171	-0.0011	0.0149
357.196	3.01	0.0159	-0.0008	0.0142
358.196	2.51	0.0147	-0.0003	0.014
359.196	2.01	0.0134	-0.0001	0.0133
360.195	1.56	0.0124	0.0002	0.0127
361.195	1.06	0.0114	0.0006	0.0126
361.282	0.98	0.0112	0.0003	0.0119
362.281	0.83	0.0107	0.0006	0.0118
363.281	1.03	0.0108	0.0008	0.0123
364.281	1.55	0.0116	0.0005	0.0126
365.28	2.25	0.0132	0.0001	0.0133
366.28	2.97	0.0147	-0.0002	0.0142
367.28	3.64	0.0162	-0.0007	0.0149
368.279	4.25	0.0174	-0.0009	0.0156
369.279	4.79	0.0185	-0.0013	0.0159
370.279	5.28	0.0199	-0.0015	0.017
371.278	5.76	0.0211	-0.0019	0.0173
372.278	6.23	0.0222	-0.0022	0.0177
373.278	6.68	0.023	-0.0021	0.0187
374.277	7.1	0.0242	-0.0027	0.0188
375.277	7.59	0.0251	-0.0026	0.0198
376.277	8.02	0.0262	-0.003	0.0203
377.277	8.41	0.0275	-0.0033	0.0209
378.276	8.82	0.0283	-0.0035	0.0213
379.276	9.3	0.0293	-0.0037	0.0219
380.276	9.72	0.0304	-0.004	0.0225
381.275	10.15	0.0312	-0.0043	0.0227
382.275	10.57	0.032	-0.0044	0.0232
383.275	11.02	0.0334	-0.0046	0.0242
384.274	11.41	0.0345	-0.0051	0.0243
385.274	11.83	0.0352	-0.0052	0.0247
386.274	12.25	0.0361	-0.0053	0.0256
387.273	12.69	0.0371	-0.0057	0.0256
388.273	13.08	0.0382	-0.0061	0.0261
389.273	13.47	0.0392	-0.0063	0.0266
390.272	13.88	0.0403	-0.0066	0.0272
391.272	14.3	0.0412	-0.007	0.0273
392.272	14.72	0.0422	-0.0069	0.0284
393.271	15.12	0.0432	-0.0073	0.0287
394.271	15.48	0.0442	-0.0076	0.0291
395.271	15.9	0.0453	-0.0079	0.0296
396.27	16.31	0.0462	-0.0081	0.03
397.27	16.72	0.0473	-0.0085	0.0302
398.27	17.14	0.0483	-0.0086	0.0311
399.27	17.54	0.0489	-0.0089	0.0311
400.269	17.95	0.0501	-0.0091	0.0319
401.269	18.37	0.0511	-0.0094	0.0322
402.269	18.79	0.0522	-0.0094	0.0333
403.268	19.13	0.0533	-0.0099	0.0336
404.268	19.57	0.0542	-0.0101	0.034
405.268	19.96	0.0552	-0.0106	0.034
406.267	20.4	0.056	-0.0106	0.0348
407.267	20.79	0.0573	-0.0109	0.0356
408.267	21.16	0.0584	-0.0111	0.0363
409.266	21.6	0.0594	-0.0113	0.0369
410.266	21.97	0.0602	-0.0116	0.0371
411.266	22.36	0.0611	-0.0118	0.0374
412.265	22.82	0.0621	-0.0122	0.0376
413.265	23.24	0.0632	-0.0123	0.0385
414.265	23.63	0.0644	-0.0126	0.0391
415.264	24.03	0.0651	-0.0128	0.0394
416.264	24.46	0.0662	-0.0131	0.0401
417.264	24.85	0.0671	-0.0135	0.0402
418.263	25.25	0.068	-0.0136	0.0409
419.263	25.64	0.0692	-0.0141	0.0409
420.263	26.05	0.0701	-0.0142	0.0418
421.262	26.45	0.0712	-0.0144	0.0425
422.262	26.86	0.0723	-0.0148	0.0426
423.262	27.23	0.0731	-0.015	0.0431
424.262	27.64	0.0743	-0.0154	0.0434
425.261	28.03	0.0753	-0.0153	0.0446
426.261	28.43	0.0761	-0.0155	0.0451
427.261	28.84	0.0771	-0.0161	0.0449
428.26	29.26	0.0782	-0.0165	0.0452
429.26	29.63	0.0791	-0.0166	0.0459
430.26	30.06	0.0802	-0.017	0.0462
431.259	30.41	0.0811	-0.0171	0.0469
432.259	30.84	0.0823	-0.0173	0.0476
433.259	31.26	0.0832	-0.0179	0.0475
434.258	31.66	0.0842	-0.018	0.0482
435.258	32.07	0.0851	-0.0183	0.0485
436.258	32.46	0.0863	-0.0186	0.0491
437.257	32.86	0.0872	-0.0187	0.0497
438.257	33.3	0.0881	-0.019	0.0501
439.257	33.69	0.0893	-0.0196	0.05
440.256	34.11	0.0901	-0.0196	0.0508
441.256	34.49	0.091	-0.0199	0.0511
442.256	34.94	0.0922	-0.0202	0.0518
443.255	35.36	0.0931	-0.0204	0.0524
444.255	35.76	0.0942	-0.0208	0.0526
445.255	36.15	0.0952	-0.0211	0.053
446.254	36.54	0.0961	-0.0214	0.0533
447.254	36.95	0.0972	-0.0217	0.0538
448.254	37.37	0.0981	-0.0219	0.0543
449.253	37.76	0.0993	-0.0221	0.0551
450.253	38.14	0.1001	-0.0223	0.0554
451.253	38.57	0.1012	-0.0228	0.0557
452.253	38.99	0.1022	-0.023	0.0562
453.252	39.37	0.103	-0.0232	0.0565
454.252	39.79	0.1039	-0.0236	0.0568
455.252	40.16	0.1049	-0.0238	0.0573
456.251	40.58	0.1062	-0.0241	0.058
457.251	40.97	0.107	-0.0245	0.0581
458.251	41.38	0.1082	-0.0248	0.0587
459.25	41.75	0.109	-0.025	0.059
460.25	42.16	0.1103	-0.0252	0.06
461.25	42.55	0.1112	-0.0255	0.0602
462.249	42.95	0.1121	-0.0258	0.0606
463.249	43.31	0.113	-0.0262	0.0607
464.249	43.7	0.1141	-0.0265	0.0613
464.934	43.97	0.115	-0.0266	0.0618
465.933	43.53	0.1142	-0.0267	0.0608
466.933	43.02	0.1131	-0.0262	0.0607
467.932	42.52	0.1121	-0.0259	0.0603
468.932	42.02	0.1109	-0.0256	0.0597
469.932	41.49	0.1101	-0.0255	0.0591
470.931	40.99	0.1091	-0.0252	0.0588
471.931	40.49	0.1076	-0.0246	0.0584
472.931	40.01	0.1064	-0.0245	0.0575
473.93	39.49	0.1053	-0.0242	0.0569
474.93	38.98	0.1041	-0.0238	0.0565
475.93	38.49	0.1032	-0.0236	0.0561
476.929	37.98	0.1021	-0.0235	0.0552
477.929	37.46	0.1008	-0.023	0.0549
478.929	36.98	0.0998	-0.0226	0.0546
479.928	36.47	0.0984	-0.0222	0.0541
480.928	35.98	0.0972	-0.0219	0.0534
481.928	35.47	0.0962	-0.0217	0.0528
482.927	34.97	0.095	-0.0212	0.0527
483.927	34.47	0.094	-0.0212	0.0515
484.927	33.97	0.0925	-0.0207	0.0512
485.926	33.5	0.0914	-0.0203	0.0508
486.926	32.97	0.0902	-0.0199	0.0504
487.926	32.47	0.0891	-0.0198	0.0495
488.926	31.97	0.088	-0.0195	0.0491
489.925	31.47	0.0869	-0.0193	0.0483
490.925	30.99	0.0857	-0.0187	0.0482
491.925	30.49	0.0844	-0.0186	0.0473
492.924	29.96	0.0833	-0.0181	0.047
493.924	29.46	0.082	-0.0177	0.0465
494.924	28.98	0.081	-0.0176	0.0459
495.923	28.49	0.0797	-0.0172	0.0453
496.923	27.95	0.0784	-0.0168	0.0449
497.923	27.45	0.0773	-0.0166	0.0441
498.922	26.97	0.0762	-0.0163	0.0436
499.922	26.45	0.0751	-0.0159	0.0432
500.922	25.97	0.0737	-0.0155	0.0426
501.921	25.47	0.0727	-0.0153	0.0422
502.921	24.98	0.0715	-0.0149	0.0417
503.921	24.47	0.0701	-0.0146	0.0409
504.92	23.96	0.0688	-0.0142	0.0404
505.92	23.47	0.0677	-0.0138	0.0402
506.92	22.99	0.0664	-0.0136	0.0392
507.919	22.47	0.0652	-0.0133	0.0387
508.919	21.97	0.0642	-0.013	0.0383
509.919	21.47	0.063	-0.0126	0.0378
510.918	20.98	0.0618	-0.0122	0.0374
511.918	20.49	0.0607	-0.012	0.0367
512.918	19.98	0.0595	-0.0117	0.0361
513.918	19.49	0.0584	-0.0114	0.0356
514.917	18.96	0.0571	-0.0109	0.0352
515.917	18.49	0.0555	-0.0105	0.0346
516.917	17.98	0.0545	-0.0102	0.034
517.916	17.45	0.0536	-0.01	0.0337
518.916	16.98	0.0522	-0.0095	0.0332
519.916	16.48	0.051	-0.0093	0.0324
520.915	15.98	0.0497	-0.0089	0.032
521.915	15.47	0.0484	-0.0084	0.0316
522.915	14.98	0.0473	-0.0081	0.0312
523.914	14.48	0.046	-0.0079	0.0303
524.914	14.02	0.0445	-0.0074	0.0297
525.914	13.49	0.0435	-0.0072	0.029
526.913	12.99	0.0423	-0.007	0.0284
527.913	12.49	0.0409	-0.0067	0.0276
528.913	11.94	0.0398	-0.0063	0.0271
529.912	11.49	0.0384	-0.0059	0.0266
530.912	10.96	0.0372	-0.0055	0.0263
531.912	10.49	0.0362	-0.0052	0.0257
532.911	10.01	0.0346	-0.0047	0.0253
533.911	9.52	0.0337	-0.0045	0.0247
534.911	8.99	0.0323	-0.0043	0.0238
535.91	8.49	0.0313	-0.0038	0.0237
536.91	7.98	0.03	-0.0035	0.0231
537.91	7.46	0.0286	-0.0031	0.0225
538.91	6.98	0.0277	-0.0027	0.0223
539.909	6.51	0.0263	-0.0025	0.0214
540.909	6.01	0.025	-0.0021	0.0207
541.909	5.45	0.024	-0.002	0.0199
542.908	5	0.0227	-0.0015	0.0198
543.908	4.48	0.0212	-0.0011	0.0191
544.908	3.98	0.02	-0.0008	0.0184
545.907	3.5	0.0187	-0.0005	0.0177
546.907	3	0.0174	0	0.0174
547.907	2.5	0.0163	0.0002	0.0167
548.906	2	0.0153	0.0006	0.0164
549.906	1.53	0.0138	0.0011	0.0159
550.899	1	0.0131	0.0009	0.0149
551.898	0.98	0.0128	0.0011	0.0149
552.898	1.33	0.0129	0.0011	0.0151
553.897	1.86	0.0141	0.0008	0.0158
554.897	2.47	0.0155	0.0005	0.0165
555.897	3.09	0.017	0.0001	0.0172
556.896	3.72	0.018	0.0001	0.0181
557.896	4.29	0.0194	-0.0004	0.0187
558.896	4.82	0.0206	-0.0007	0.0191
559.895	5.32	0.0217	-0.0008	0.0201
560.895	5.82	0.023	-0.0012	0.0206
561.895	6.28	0.0242	-0.0016	0.021
562.895	6.71	0.025	-0.0016	0.0218
563.894	7.18	0.0261	-0.002	0.0222
564.894	7.63	0.0271	-0.0024	0.0224
565.894	8.05	0.0279	-0.0024	0.0232
566.893	8.43	0.0292	-0.0026	0.0239
567.893	8.87	0.0302	-0.003	0.0243
568.893	9.29	0.0311	-0.0033	0.0246
569.892	9.68	0.0321	-0.0035	0.0252
570.892	10.18	0.0332	-0.0036	0.0259
571.892	10.57	0.0341	-0.004	0.0261
572.891	10.96	0.0353	-0.0044	0.0265
573.891	11.36	0.0361	-0.0044	0.0273
574.891	11.78	0.0372	-0.0046	0.028
575.89	12.21	0.0382	-0.0052	0.0278
576.89	12.6	0.0391	-0.0052	0.0287
577.89	13.03	0.0403	-0.0055	0.0294
578.889	13.42	0.0413	-0.0059	0.0294
579.889	13.83	0.0422	-0.006	0.0302
580.889	14.23	0.0432	-0.0064	0.0303
581.888	14.66	0.0441	-0.0062	0.0316
582.888	15.02	0.0451	-0.0067	0.0317
583.888	15.45	0.0461	-0.007	0.0322
584.887	15.89	0.0472	-0.0073	0.0325
585.887	16.28	0.0481	-0.0075	0.0332
586.887	16.7	0.0491	-0.0076	0.0339
587.887	17.11	0.0499	-0.0079	0.0341
588.886	17.48	0.051	-0.0082	0.0345
589.886	17.9	0.052	-0.0085	0.0351
590.886	18.26	0.0531	-0.0087	0.0357
591.885	18.71	0.0543	-0.0091	0.0362
592.885	19.12	0.055	-0.0093	0.0364
593.885	19.49	0.056	-0.0095	0.0369
594.884	19.88	0.0573	-0.0099	0.0374
595.884	20.31	0.058	-0.01	0.0381
596.884	20.71	0.0591	-0.0104	0.0384
597.883	21.12	0.0602	-0.0105	0.0392
598.883	21.54	0.061	-0.0107	0.0396
599.883	21.94	0.0621	-0.011	0.0401
600.882	22.43	0.0631	-0.0112	0.0407
601.882	22.79	0.0643	-0.0116	0.041
602.882	23.18	0.0652	-0.0119	0.0414
603.881	23.58	0.0662	-0.0123	0.0415
604.881	23.96	0.0673	-0.0124	0.0425
605.881	24.36	0.0681	-0.0126	0.0429
606.88	24.75	0.069	-0.013	0.043
607.88	25.16	0.0701	-0.0133	0.0436
608.88	25.56	0.0711	-0.0132	0.0447
609.879	25.98	0.0722	-0.0136	0.0449
610.879	26.34	0.0733	-0.0138	0.0457
611.879	26.8	0.0739	-0.0144	0.0451
612.878	27.15	0.075	-0.0143	0.0464
613.878	27.56	0.0759	-0.0147	0.0465
614.878	27.98	0.0772	-0.0149	0.0473
615.878	28.4	0.0781	-0.0154	0.0474
616.877	28.81	0.0791	-0.0157	0.0477
617.877	29.21	0.08	-0.016	0.048
618.877	29.62	0.0809	-0.0159	0.0492
619.876	30.07	0.0824	-0.0164	0.0495
620.876	30.4	0.0832	-0.0164	0.0504
621.876	30.85	0.0841	-0.0169	0.0503
622.875	31.26	0.0852	-0.0171	0.0511
623.875	31.65	0.0858	-0.0172	0.0514
624.875	32.07	0.0871	-0.0176	0.0519
625.874	32.47	0.088	-0.0177	0.0527
626.874	32.88	0.0889	-0.0185	0.0519
627.874	33.25	0.0902	-0.0185	0.0533
628.873	33.69	0.0911	-0.0191	0.053
629.873	34.11	0.092	-0.0193	0.0534
630.873	34.53	0.0928	-0.0195	0.0538
631.872	34.89	0.0943	-0.0199	0.0546
632.872	35.31	0.0953	-0.0199	0.0555
633.872	35.7	0.0964	-0.0204	0.0556
634.871	36.15	0.0972	-0.0205	0.0562
635.871	36.56	0.0978	-0.0211	0.0556
636.871	36.95	0.0986	-0.0212	0.0562
637.87	37.39	0.1001	-0.0211	0.058
638.87	37.81	0.1012	-0.0214	0.0583
639.87	38.17	0.1021	-0.0221	0.058
640.87	38.57	0.1032	-0.022	0.0593
641.869	38.96	0.104	-0.0226	0.0589
642.869	39.35	0.105	-0.0228	0.0594
643.869	39.77	0.106	-0.0228	0.0604
644.868	40.18	0.107	-0.0233	0.0604
645.868	40.58	0.108	-0.0232	0.0616
646.868	40.99	0.109	-0.0237	0.0616
647.867	41.39	0.1101	-0.0244	0.0613
648.867	41.8	0.1111	-0.0247	0.0618
649.867	42.21	0.1117	-0.0248	0.0621
650.866	42.61	0.1131	-0.0249	0.0634
651.866	43	0.1139	-0.0255	0.063
652.866	43.39	0.1151	-0.0254	0.0643
653.865	43.78	0.1161	-0.0261	0.064
654.865	44.19	0.117	-0.0263	0.0645
655.865	44.56	0.1181	-0.0265	0.0651
656.864	44.93	0.119	-0.0267	0.0657
657.864	45.32	0.1201	-0.0272	0.0658
658.864	45.7	0.1211	-0.0274	0.0663
659.488	46.17	0.1222	-0.028	0.0663
660.487	45.73	0.1216	-0.028	0.0656
661.487	45.2	0.1206	-0.0272	0.0662
662.487	44.7	0.1195	-0.0273	0.065
663.486	44.15	0.1184	-0.0267	0.0651
664.486	43.69	0.1173	-0.0261	0.0652
665.486	43.2	0.1162	-0.0262	0.0639
666.485	42.66	0.115	-0.0261	0.0629
667.485	42.16	0.1139	-0.0255	0.0629
668.485	41.67	0.1131	-0.0252	0.0628
669.484	41.18	0.1121	-0.0248	0.0626
670.484	40.66	0.1109	-0.0249	0.0611
671.484	40.15	0.1094	-0.0245	0.0605
672.484	39.65	0.1082	-0.0241	0.0601
673.483	39.15	0.1073	-0.0239	0.0596
674.483	38.65	0.1061	-0.0232	0.0597
675.483	38.15	0.105	-0.0232	0.0586
676.482	37.65	0.1036	-0.0229	0.0579
677.482	37.14	0.1025	-0.0226	0.0572
678.482	36.64	0.1012	-0.0221	0.057
679.481	36.14	0.1003	-0.0216	0.0571
680.481	35.64	0.0991	-0.0214	0.0563
681.481	35.17	0.098	-0.0212	0.0556
682.48	34.69	0.0968	-0.0208	0.0552
683.48	34.19	0.0955	-0.0205	0.0545
684.48	33.66	0.0945	-0.0202	0.0541
685.479	33.16	0.0933	-0.0199	0.0535
686.479	32.66	0.092	-0.0194	0.0533
687.479	32.13	0.091	-0.0191	0.0528
688.478	31.65	0.0898	-0.019	0.0519
689.478	31.16	0.0883	-0.0186	0.0512
690.478	30.65	0.0873	-0.0182	0.0509
691.477	30.13	0.0861	-0.018	0.0501
692.477	29.65	0.0851	-0.0177	0.0497
693.477	29.15	0.0837	-0.0175	0.0488
694.477	28.68	0.0827	-0.017	0.0487
695.476	28.17	0.0813	-0.0166	0.0482
696.476	27.64	0.0801	-0.0164	0.0474
697.476	27.17	0.079	-0.0159	0.0471
698.475	26.67	0.0779	-0.0157	0.0466
699.475	26.16	0.0769	-0.0153	0.0464
700.475	25.67	0.0756	-0.0149	0.0459
701.474	25.16	0.0742	-0.0148	0.0447
702.474	24.66	0.073	-0.0143	0.0444
703.474	24.13	0.0719	-0.0139	0.0441
704.473	23.66	0.0706	-0.0136	0.0435
705.473	23.14	0.0695	-0.0133	0.043
706.473	22.66	0.0685	-0.0131	0.0423
707.472	22.15	0.0671	-0.0127	0.0417
708.472	21.68	0.0657	-0.0123	0.041
709.472	21.15	0.0646	-0.012	0.0407
710.471	20.69	0.0633	-0.0113	0.0407
711.471	20.2	0.0626	-0.0108	0.0409
712.471	19.65	0.0612	-0.0109	0.0394
713.47	19.18	0.0598	-0.0107	0.0385
714.47	18.68	0.0588	-0.0104	0.0379
715.47	18.15	0.0574	-0.0099	0.0377
716.469	17.64	0.0564	-0.0095	0.0374
717.469	17.14	0.0551	-0.0093	0.0366
718.469	16.65	0.0537	-0.0088	0.0361
719.469	16.17	0.0524	-0.0086	0.0351
720.468	15.65	0.0513	-0.0081	0.0351
721.468	15.16	0.0499	-0.008	0.0339
722.468	14.64	0.0488	-0.0077	0.0334
723.467	14.17	0.0478	-0.0072	0.0333
724.467	13.67	0.0462	-0.0067	0.0327
725.467	13.16	0.0452	-0.0065	0.0322
726.466	12.66	0.0442	-0.0062	0.0317
727.466	12.16	0.0427	-0.0059	0.031
728.466	11.66	0.0415	-0.0055	0.0305
729.465	11.16	0.0403	-0.0051	0.0301
730.465	10.68	0.039	-0.0048	0.0294
731.465	10.19	0.0378	-0.0045	0.0288
732.464	9.63	0.0363	-0.004	0.0283
733.464	9.18	0.0351	-0.0036	0.0279
734.464	8.65	0.034	-0.0034	0.0273
735.463	8.15	0.0329	-0.003	0.027
736.463	7.65	0.0317	-0.0027	0.0263
737.463	7.16	0.0304	-0.0024	0.0256
738.462	6.67	0.029	-0.0021	0.0248
739.462	6.17	0.0278	-0.0016	0.0246
740.462	5.67	0.0266	-0.0012	0.0242
741.461	5.15	0.0255	-0.001	0.0235
742.461	4.67	0.0242	-0.0007	0.0228
743.461	4.17	0.0228	-0.0004	0.022
744.461	3.7	0.0219	0	0.0219
745.46	3.18	0.0205	0.0002	0.021
746.46	2.67	0.0194	0.0008	0.021
747.46	2.19	0.0179	0.001	0.0199
748.459	1.72	0.0169	0.0012	0.0194
749.459	1.16	0.0156	0.0016	0.0188
749.841	1.01	0.0153	0.0013	0.018
750.84	1	0.015	0.0015	0.018
751.839	1.42	0.0156	0.0016	0.0188
752.839	2	0.0169	0.0014	0.0197
753.839	2.54	0.0182	0.0011	0.0204
754.838	3.11	0.0194	0.0007	0.0209
755.838	3.7	0.0205	0.0004	0.0214
756.838	4.25	0.0218	0.0002	0.0222
757.837	4.78	0.0228	-0.0002	0.0225
758.837	5.26	0.0243	0.0002	0.0246
759.837	5.71	0.0253	-0.0007	0.0239
760.836	6.18	0.0262	-0.0006	0.0251
761.836	6.63	0.0273	-0.0011	0.025
762.836	7.06	0.0283	-0.0012	0.0258
763.836	7.46	0.0292	-0.0016	0.026
764.835	7.9	0.0303	-0.0019	0.0266
765.835	8.35	0.0314	-0.0022	0.027
766.835	8.79	0.0323	-0.0023	0.0277
767.834	9.23	0.0333	-0.0027	0.0279
768.834	9.65	0.0342	-0.0028	0.0286
769.834	10.04	0.0354	-0.0031	0.0293
770.833	10.49	0.0365	-0.0034	0.0298
771.833	10.86	0.0376	-0.0035	0.0306
772.833	11.29	0.0383	-0.0038	0.0308
773.832	11.66	0.0395	-0.004	0.0314
774.832	12.08	0.0404	-0.0043	0.0319
775.832	12.5	0.0414	-0.0044	0.0326
776.831	12.91	0.0425	-0.0048	0.033
777.831	13.3	0.0432	-0.0051	0.033
778.831	13.7	0.0445	-0.0052	0.0341
779.83	14.13	0.0452	-0.0056	0.0341
780.83	14.5	0.0462	-0.0058	0.0346
781.83	14.92	0.0475	-0.0062	0.035
782.829	15.34	0.0482	-0.0062	0.0359
783.829	15.73	0.0496	-0.0064	0.0367
784.829	16.12	0.0506	-0.0069	0.0368
785.828	16.54	0.0512	-0.007	0.0372
786.828	16.95	0.0524	-0.0073	0.0377
787.828	17.33	0.0533	-0.0075	0.0383
788.828	17.7	0.0543	-0.0077	0.039
789.827	18.15	0.0556	-0.0081	0.0394
790.827	18.53	0.0562	-0.0082	0.0399
791.827	18.92	0.0573	-0.0083	0.0407
792.826	19.34	0.0583	-0.0087	0.0409
793.826	19.74	0.0592	-0.0089	0.0414
794.826	20.15	0.0603	-0.0093	0.0418
795.825	20.52	0.0613	-0.0097	0.0419
796.825	20.96	0.0625	-0.0099	0.0426
797.825	21.35	0.0632	-0.01	0.0433
798.824	21.79	0.0643	-0.0103	0.0437
799.824	22.16	0.0651	-0.0104	0.0442
800.824	22.57	0.0665	-0.0109	0.0447
801.823	22.99	0.0673	-0.0112	0.045
802.823	23.35	0.0685	-0.0114	0.0457
803.823	23.74	0.0694	-0.0118	0.0457
804.822	24.17	0.0703	-0.012	0.0463
805.822	24.56	0.0713	-0.0122	0.0468
806.822	24.97	0.0723	-0.0125	0.0474
807.821	25.35	0.0734	-0.0127	0.0481
808.821	25.75	0.0744	-0.0128	0.0488
809.821	26.11	0.0753	-0.0132	0.049
810.82	26.55	0.0761	-0.0134	0.0493
811.82	26.95	0.0772	-0.0137	0.0497
812.82	27.37	0.0783	-0.014	0.0503
813.82	27.76	0.0794	-0.0143	0.0509
814.819	28.14	0.0803	-0.0148	0.0507
815.819	28.56	0.0814	-0.015	0.0514
816.819	28.96	0.0825	-0.0152	0.0522
817.818	29.34	0.0835	-0.0154	0.0527
818.818	29.78	0.0845	-0.0157	0.0532
819.818	30.13	0.0853	-0.0159	0.0536
820.817	30.52	0.0864	-0.0163	0.0537
821.817	30.98	0.0874	-0.0163	0.0547
822.817	31.37	0.0883	-0.0167	0.0549
823.816	31.77	0.0896	-0.0171	0.0554
824.816	32.16	0.0904	-0.0171	0.0562
825.816	32.57	0.0913	-0.0173	0.0567
826.815	33	0.0924	-0.0178	0.0569
827.815	33.41	0.0935	-0.0183	0.0569
828.815	33.82	0.0942	-0.0185	0.0573
829.814	34.22	0.0954	-0.0187	0.0581
830.814	34.61	0.0965	-0.019	0.0586
831.814	34.99	0.0974	-0.0193	0.059
832.813	35.42	0.0984	-0.0194	0.0597
833.813	35.81	0.0992	-0.0196	0.0599
834.813	36.22	0.1004	-0.0201	0.0603
835.813	36.62	0.101	-0.0203	0.0604
836.812	37	0.1024	-0.0205	0.0613
837.812	37.4	0.1033	-0.0207	0.0619
838.812	37.81	0.1043	-0.0212	0.062
839.811	38.18	0.1054	-0.0214	0.0625
840.811	38.59	0.1063	-0.0218	0.0628
841.811	39.01	0.1074	-0.022	0.0636
842.81	39.41	0.1084	-0.0223	0.0637
843.81	39.84	0.1093	-0.0224	0.0645
844.81	40.23	0.1103	-0.0227	0.0649
845.809	40.62	0.1112	-0.0232	0.0648
846.809	41.01	0.1121	-0.0233	0.0656
847.809	41.38	0.1134	-0.0239	0.0657
848.808	41.86	0.1147	-0.024	0.0667
849.808	42.27	0.1158	-0.0243	0.0672
850.808	42.64	0.1163	-0.0245	0.0674
851.807	43.03	0.1174	-0.0245	0.0683
852.807	43.42	0.1179	-0.0251	0.0677
853.807	43.8	0.1193	-0.0256	0.0682
854.806	44.23	0.1204	-0.0257	0.0691
855.806	44.65	0.1214	-0.0258	0.0698
856.806	45.04	0.1225	-0.0263	0.0699
857.805	45.43	0.1236	-0.0265	0.0707
858.805	45.85	0.1242	-0.0268	0.0706
859.805	46.21	0.1253	-0.027	0.0713
860.805	46.59	0.1265	-0.0275	0.0716
861.804	46.95	0.1274	-0.0277	0.0721
862.804	47.32	0.1282	-0.028	0.0722
863.804	47.69	0.1292	-0.028	0.0734
864.607	47.96	0.1302	-0.0284	0.0736
865.606	47.54	0.1297	-0.0288	0.0722
866.606	47.01	0.1286	-0.0281	0.0725
867.606	46.54	0.1276	-0.0279	0.0719
868.606	45.99	0.1262	-0.0271	0.0721
869.605	45.48	0.1249	-0.027	0.0711
870.605	45	0.1241	-0.027	0.0701
871.605	44.51	0.1234	-0.0267	0.07
872.604	43.97	0.1221	-0.0259	0.0703
873.604	43.47	0.1207	-0.026	0.0688
874.604	42.97	0.1195	-0.0256	0.0685
875.603	42.5	0.1187	-0.0252	0.0684
876.603	41.99	0.1172	-0.0251	0.067
877.603	41.49	0.1162	-0.0249	0.0665
878.602	40.97	0.1152	-0.0244	0.0665
879.602	40.51	0.1139	-0.0241	0.0657
880.602	39.96	0.1132	-0.0238	0.0656
881.601	39.48	0.1121	-0.0236	0.0648
882.601	38.99	0.1104	-0.023	0.0644
883.601	38.48	0.1088	-0.023	0.0629
884.6	37.98	0.1088	-0.0226	0.0636
885.6	37.48	0.1076	-0.0222	0.0632
886.6	36.95	0.1056	-0.022	0.0616
887.599	36.5	0.1042	-0.0218	0.0606
888.599	35.97	0.103	-0.0214	0.0601
889.599	35.48	0.102	-0.0212	0.0597
890.598	35	0.1016	-0.0206	0.0605
891.598	34.47	0.101	-0.0205	0.0601
892.598	34	0.0995	-0.02	0.0595
893.597	33.5	0.0985	-0.0196	0.0592
894.597	32.97	0.0956	-0.0193	0.057
895.597	32.44	0.0948	-0.0192	0.0565
896.597	31.97	0.0944	-0.0186	0.0572
897.596	31.49	0.0935	-0.0184	0.0567
898.596	30.98	0.0918	-0.018	0.0559
899.596	30.49	0.0912	-0.0177	0.0559
900.595	29.96	0.0902	-0.0175	0.0553
901.595	29.45	0.0893	-0.0172	0.055
902.595	28.98	0.0862	-0.0167	0.0527
903.594	28.51	0.0851	-0.0166	0.052
904.594	28	0.0854	-0.0161	0.0533
905.594	27.48	0.0833	-0.0157	0.052
906.593	26.98	0.0816	-0.0153	0.0511
907.593	26.5	0.0815	-0.015	0.0515
908.593	25.94	0.0801	-0.0148	0.0504
909.592	25.48	0.0778	-0.0143	0.0492
910.592	24.99	0.0779	-0.014	0.0499
911.592	24.47	0.0771	-0.0132	0.0507
912.591	23.97	0.0763	-0.0134	0.0496
913.591	23.49	0.0746	-0.0131	0.0485
914.591	22.97	0.0737	-0.0128	0.0481
915.59	22.5	0.0719	-0.0123	0.0472
916.59	21.97	0.0706	-0.0117	0.0473
917.59	21.48	0.0685	-0.0114	0.0456
918.589	20.99	0.0674	-0.0113	0.0448
919.589	20.49	0.066	-0.0108	0.0444
920.589	20.01	0.0656	-0.0107	0.0442
921.589	19.52	0.0647	-0.0102	0.0443
922.588	18.96	0.0632	-0.01	0.0432
923.588	18.48	0.0625	-0.0097	0.0431
924.588	17.96	0.0604	-0.0093	0.0418
925.587	17.47	0.0591	-0.009	0.0412
926.587	16.98	0.0584	-0.0086	0.0413
927.587	16.48	0.0568	-0.0083	0.0402
928.586	15.97	0.0558	-0.0079	0.0399
929.586	15.47	0.0548	-0.0078	0.0393
930.586	14.98	0.0531	-0.0075	0.0381
931.585	14.52	0.0522	-0.007	0.0382
932.585	13.99	0.051	-0.0065	0.038
933.585	13.49	0.0498	-0.0061	0.0375
934.584	13.02	0.0484	-0.006	0.0364
935.584	12.49	0.0469	-0.0054	0.0361
936.584	12	0.0461	-0.005	0.0361
937.583	11.49	0.0446	-0.0047	0.0352
938.583	11	0.0435	-0.0043	0.0349
939.583	10.5	0.0423	-0.0046	0.0331
940.582	10.02	0.0409	-0.0038	0.0333
941.582	9.51	0.0396	-0.0033	0.0331
942.582	8.99	0.0383	-0.0028	0.0327
943.581	8.49	0.037	-0.0027	0.0316
944.581	7.98	0.0362	-0.0025	0.0311
945.581	7.49	0.0347	-0.0021	0.0305
946.581	7.01	0.0333	-0.0016	0.0301
947.58	6.49	0.0322	-0.0014	0.0294
948.58	5.99	0.0309	-0.001	0.029
949.58	5.48	0.0295	-0.0006	0.0284
950.579	4.98	0.0285	-0.0003	0.028
951.579	4.51	0.0274	0.0002	0.0279
952.579	3.97	0.0259	0.0003	0.0265
953.578	3.51	0.025	0.0007	0.0265
954.578	3	0.0239	0.0011	0.026
955.578	2.51	0.0223	0.0011	0.0245
956.577	1.98	0.0211	0.0016	0.0243
957.577	1.53	0.0199	0.0017	0.0234
958.541	1.03	0.0191	0.0027	0.0245
959.54	1.08	0.0188	0.0023	0.0234
960.54	1.62	0.0196	0.0021	0.0239
961.54	2.22	0.0206	0.0017	0.024
962.539	2.79	0.0219	0.0015	0.0249
963.539	3.33	0.0234	0.0013	0.0259
964.539	3.82	0.0244	0.001	0.0265
965.538	4.29	0.0255	0.0008	0.0271
966.538	4.79	0.0265	0.0005	0.0275
967.538	5.25	0.0279	0	0.0279
968.537	5.68	0.0286	-0.0001	0.0284
969.537	6.13	0.03	-0.0002	0.0297
970.537	6.56	0.0308	-0.0007	0.0294
971.536	6.96	0.0317	-0.0008	0.0301
972.536	7.46	0.0327	-0.0011	0.0306
973.536	7.93	0.034	-0.0014	0.0312
974.535	8.35	0.0348	-0.0016	0.0316
975.535	8.76	0.0359	-0.0019	0.0322
976.535	9.16	0.0368	-0.002	0.0329
977.534	9.52	0.038	-0.0023	0.0334
978.534	9.97	0.039	-0.0026	0.0338
979.534	10.38	0.0399	-0.0025	0.0348
980.534	10.77	0.0408	-0.0031	0.0347
981.533	11.22	0.042	-0.0034	0.0353
982.533	11.6	0.043	-0.0036	0.0357
983.533	12.03	0.044	-0.0038	0.0365
984.532	12.39	0.0451	-0.0041	0.0368
985.532	12.82	0.0458	-0.0043	0.0373
986.532	13.27	0.047	-0.0045	0.0379
987.531	13.64	0.048	-0.0047	0.0387
988.531	14.05	0.0491	-0.005	0.039
989.531	14.45	0.0498	-0.0052	0.0394
990.53	14.83	0.051	-0.0056	0.0397
991.53	15.23	0.0517	-0.0059	0.0398
992.53	15.62	0.053	-0.0061	0.0407
993.529	16.01	0.0539	-0.0063	0.0412
994.529	16.45	0.0549	-0.0064	0.042
995.529	16.83	0.0557	-0.0067	0.0422
996.528	17.22	0.0569	-0.0071	0.0428
997.528	17.61	0.058	-0.0073	0.0434
998.528	18	0.059	-0.0075	0.0441
999.527	18.4	0.0599	-0.0075	0.0449
1000.53	18.82	0.0609	-0.008	0.045
1001.53	19.28	0.0619	-0.0083	0.0453
1002.53	19.68	0.0629	-0.0085	0.0458
1003.53	20.06	0.064	-0.009	0.046
1004.53	20.49	0.065	-0.0093	0.0464
1005.53	20.9	0.0659	-0.0095	0.0469
1006.53	21.29	0.067	-0.0096	0.0478
1007.52	21.69	0.0678	-0.0099	0.0481
1008.52	22.1	0.0687	-0.0101	0.0485
1009.52	22.49	0.07	-0.0105	0.0491
1010.52	22.94	0.0709	-0.0108	0.0494
1011.52	23.29	0.072	-0.0109	0.0502
1012.52	23.68	0.0729	-0.0112	0.0506
1013.52	24.08	0.0741	-0.0113	0.0515
1014.52	24.49	0.0748	-0.0118	0.0512
1015.52	24.88	0.0759	-0.012	0.052
1016.52	25.28	0.0771	-0.0122	0.0528
1017.52	25.66	0.078	-0.0122	0.0537
1018.52	26.08	0.0791	-0.0127	0.0537
1019.52	26.47	0.0801	-0.0131	0.0539
1020.52	26.86	0.0808	-0.0134	0.0541
1021.52	27.23	0.0819	-0.0136	0.0548
1022.52	27.65	0.0828	-0.0136	0.0556
1023.52	28.09	0.0838	-0.014	0.0558
1024.52	28.48	0.0849	-0.0144	0.0562
1025.52	28.9	0.0858	-0.0145	0.0568
1026.52	29.31	0.0869	-0.0148	0.0574
1027.52	29.71	0.0881	-0.015	0.058
1028.52	30.09	0.089	-0.0154	0.0583
1029.52	30.49	0.09	-0.0158	0.0584
1030.52	30.9	0.091	-0.0158	0.0593
1031.52	31.32	0.0918	-0.0162	0.0594
1032.52	31.74	0.0927	-0.0164	0.06
1033.52	32.12	0.094	-0.0169	0.0602
1034.52	32.54	0.095	-0.017	0.061
1035.52	32.94	0.0959	-0.0173	0.0613
1036.52	33.35	0.0969	-0.0175	0.062
1037.52	33.75	0.098	-0.0179	0.0622
1038.51	34.14	0.0988	-0.018	0.0629
1039.51	34.56	0.1	-0.0185	0.063
1040.51	34.97	0.101	-0.0187	0.0635
1041.51	35.38	0.1019	-0.0191	0.0637
1042.51	35.77	0.103	-0.0193	0.0644
1043.51	36.16	0.1039	-0.0196	0.0647
1044.51	36.55	0.1046	-0.0196	0.0655
1045.51	36.98	0.1061	-0.0202	0.0658
1046.51	37.42	0.1072	-0.0205	0.0662
1047.51	37.79	0.1079	-0.0205	0.0669
1048.51	38.2	0.109	-0.021	0.0671
1049.51	38.59	0.11	-0.0212	0.0676
1050.51	38.99	0.1108	-0.0214	0.068
1051.51	39.41	0.1118	-0.0218	0.0683
1052.51	39.8	0.1129	-0.0221	0.0687
1053.51	40.21	0.1139	-0.0222	0.0695
1054.51	40.63	0.115	-0.0228	0.0694
1055.51	41.01	0.1158	-0.0229	0.0701
1056.51	41.41	0.117	-0.0232	0.0705
1057.51	41.8	0.1179	-0.0236	0.0707
1058.51	42.19	0.119	-0.024	0.0711
1059.51	42.61	0.1201	-0.0243	0.0717
1060.51	43.03	0.1206	-0.0243	0.072
1061.51	43.47	0.1219	-0.0248	0.0723
1062.51	43.89	0.123	-0.0249	0.0733
1063.51	44.25	0.124	-0.0248	0.0744
1064.51	44.67	0.125	-0.0254	0.0742
1065.51	45.06	0.126	-0.0259	0.0742
1066.51	45.45	0.1268	-0.0261	0.0747
1067.51	45.86	0.1278	-0.0263	0.0752
1068.51	46.23	0.1289	-0.0267	0.0756
1069.51	46.62	0.13	-0.0268	0.0763
1070.5	47.01	0.1308	-0.0272	0.0764
1071.5	47.43	0.1319	-0.0276	0.0768
1072.5	47.82	0.1331	-0.0279	0.0774
1073.5	48.16	0.1338	-0.0281	0.0776
1074.5	48.58	0.1348	-0.0285	0.0778
1075.5	48.97	0.136	-0.0287	0.0786
1076.5	49.35	0.137	-0.029	0.079
1077.5	49.71	0.1378	-0.0293	0.0792
1078.19	50.02	0.1387	-0.0298	0.0791
1079.19	49.55	0.138	-0.0297	0.0787
1080.18	49.07	0.1373	-0.0288	0.0797
1081.18	48.55	0.1362	-0.029	0.0783
1082.18	48.04	0.135	-0.0288	0.0775
1083.18	47.54	0.134	-0.0282	0.0777
1084.18	47.02	0.1329	-0.0283	0.0765
1085.18	46.52	0.1316	-0.0279	0.0759
1086.18	46.04	0.1305	-0.0275	0.0756
1087.18	45.54	0.1295	-0.0272	0.0752
1088.18	45.03	0.1283	-0.0268	0.0747
1089.18	44.53	0.1273	-0.0265	0.0744
1090.18	44.01	0.1262	-0.0263	0.0736
1091.18	43.52	0.1248	-0.026	0.0729
1092.18	43.02	0.1237	-0.0258	0.0722
1093.18	42.5	0.1226	-0.0254	0.0719
1094.18	42.03	0.1216	-0.0249	0.0717
1095.18	41.52	0.1203	-0.0244	0.0715
1096.18	41.04	0.1193	-0.0244	0.0705
1097.18	40.52	0.1181	-0.0241	0.07
1098.18	40.04	0.1171	-0.0239	0.0694
1099.18	39.52	0.1158	-0.0235	0.0689
1100.18	39.02	0.1146	-0.023	0.0686
1101.18	38.54	0.1134	-0.0227	0.068
1102.18	38.03	0.1122	-0.0225	0.0673
1103.18	37.51	0.1114	-0.0223	0.0667
1104.18	37.01	0.1102	-0.0219	0.0664
1105.18	36.5	0.1091	-0.0216	0.0659
1106.18	36.03	0.1077	-0.0213	0.0651
1107.18	35.55	0.1066	-0.0208	0.0651
1108.18	35.03	0.1055	-0.0206	0.0643
1109.18	34.52	0.1043	-0.0201	0.0641
1110.18	34.05	0.1029	-0.0199	0.0632
1111.17	33.5	0.1019	-0.0194	0.0632
1112.17	33.03	0.1006	-0.0192	0.0622
1113.17	32.57	0.0994	-0.0188	0.0618
1114.17	32.02	0.0983	-0.0188	0.0607
1115.17	31.54	0.0969	-0.0179	0.0612
1116.17	31.04	0.096	-0.0177	0.0605
1117.17	30.49	0.0948	-0.0175	0.0599
1118.17	30.01	0.0935	-0.0171	0.0593
1119.17	29.54	0.0924	-0.0167	0.059
1120.17	29.06	0.0911	-0.0165	0.0581
1121.17	28.53	0.0898	-0.0159	0.058
1122.17	28.01	0.0889	-0.0157	0.0575
1123.17	27.53	0.0877	-0.0156	0.0566
1124.17	27.04	0.0865	-0.0152	0.0563
1125.17	26.51	0.0852	-0.015	0.0553
1126.17	26.03	0.0841	-0.0145	0.0552
1127.17	25.52	0.0829	-0.0141	0.0546
1128.17	25.03	0.0816	-0.0138	0.0541
1129.17	24.52	0.0804	-0.0135	0.0534
1130.17	24.02	0.0795	-0.0131	0.0533
1131.17	23.55	0.078	-0.0129	0.0523
1132.17	23.02	0.0768	-0.0126	0.0516
1133.17	22.55	0.0756	-0.0119	0.0518
1134.17	22.02	0.0744	-0.0117	0.051
1135.17	21.52	0.0733	-0.0113	0.0508
1136.17	21.02	0.0721	-0.0112	0.0498
1137.17	20.49	0.0707	-0.0105	0.0497
1138.17	20.02	0.0695	-0.0102	0.0491
1139.17	19.52	0.0683	-0.0101	0.0481
1140.17	19.01	0.0671	-0.0098	0.0475
1141.17	18.51	0.0661	-0.0093	0.0476
1142.17	18.01	0.0646	-0.009	0.0467
1143.16	17.54	0.0631	-0.0081	0.0469
1144.16	17.04	0.0622	-0.0084	0.0454
1145.16	16.54	0.061	-0.008	0.045
1146.16	16.03	0.0595	-0.0075	0.0446
1147.16	15.53	0.0588	-0.0075	0.0438
1148.16	15.02	0.0574	-0.0068	0.0439
1149.16	14.52	0.0561	-0.0063	0.0436
1150.16	14.06	0.0548	-0.0061	0.0427
1151.16	13.55	0.0535	-0.0058	0.0418
1152.16	13.03	0.0522	-0.0055	0.0412
1153.16	12.53	0.0511	-0.005	0.0412
1154.16	12.03	0.0497	-0.0049	0.04
1155.16	11.52	0.0484	-0.0045	0.0393
1156.16	11.04	0.0472	-0.004	0.0392
1157.16	10.52	0.0458	-0.0035	0.0388
1158.16	10.05	0.0447	-0.0031	0.0384
1159.16	9.54	0.0434	-0.0028	0.0378
1160.16	9.05	0.0421	-0.0025	0.0372
1161.16	8.55	0.0411	-0.0024	0.0363
1162.16	8.04	0.0397	-0.002	0.0357
1163.16	7.52	0.0385	-0.0014	0.0357
1164.16	7.02	0.0373	-0.0014	0.0345
1165.16	6.54	0.036	-0.0012	0.0335
1166.16	6.03	0.0348	-0.0007	0.0333
1167.16	5.56	0.0334	0.0001	0.0337
1168.16	5.03	0.0323	0.0002	0.0327
1169.16	4.51	0.0311	0.0004	0.0319
1170.16	4.01	0.0298	0.0012	0.0322
1171.16	3.53	0.0286	0.0014	0.0314
1172.16	3.01	0.0274	0.0008	0.029
1173.16	2.54	0.0261	0.0016	0.0294
1174.15	2.06	0.0246	0.0027	0.0301
1175.15	1.56	0.0235	0.0027	0.0289
1176.15	1.03	0.0222	0.0026	0.0274
1176.24	1.01	0.0223	0.0024	0.027
1177.24	1.06	0.0222	0.0034	0.0289
1178.24	1.65	0.023	0.0017	0.0265
1179.24	2.26	0.0245	0.0033	0.0311
1180.24	2.79	0.0255	0.0029	0.0312
1181.24	3.31	0.0267	0.002	0.0306
1182.23	3.79	0.0278	0.002	0.0317
1183.23	4.26	0.0287	0.0015	0.0316
1184.23	4.71	0.03	0.0005	0.031
1185.23	5.18	0.0309	0.0016	0.034
1186.23	5.64	0.0321	0.0002	0.0324
1187.23	6.13	0.033	0.0002	0.0334
1188.23	6.56	0.0341	-0.0002	0.0338
1189.23	7.01	0.035	0.0001	0.0351
1190.23	7.45	0.0362	-0.0007	0.0349
1191.23	7.88	0.0373	-0.0015	0.0344
1192.23	8.3	0.0383	-0.0019	0.0346
1193.23	8.69	0.0394	-0.0025	0.0344
1194.23	9.13	0.0403	-0.0006	0.0392
1195.23	9.54	0.0413	-0.0027	0.0358
1196.23	9.94	0.0422	-0.003	0.0362
1197.23	10.38	0.0431	-0.0032	0.0367
1198.23	10.77	0.0441	-0.0029	0.0384
1199.23	11.18	0.0453	-0.0035	0.0383
1200.23	11.58	0.0463	-0.0038	0.0386
1201.23	12.04	0.0473	-0.0022	0.0428
1202.23	12.42	0.0483	-0.0041	0.0402
1203.23	12.78	0.0492	-0.0045	0.0401
1204.23	13.21	0.0504	-0.0043	0.0418
1205.23	13.63	0.0513	-0.0049	0.0416
1206.23	14.05	0.0525	-0.0038	0.045
1207.23	14.42	0.0532	-0.0056	0.0421
1208.23	14.81	0.0543	-0.0057	0.0428
1209.23	15.2	0.0553	-0.0048	0.0456
1210.23	15.64	0.0564	-0.0059	0.0445
1211.23	16.01	0.0575	-0.0062	0.0452
1212.23	16.42	0.0584	-0.0064	0.0455
1213.22	16.78	0.0592	-0.006	0.0472
1214.22	17.23	0.0603	-0.0068	0.0466
1215.22	17.65	0.0612	-0.007	0.0472
1216.22	18.09	0.0623	-0.0067	0.0488
1217.22	18.5	0.0631	-0.0066	0.05
1218.22	18.85	0.0645	-0.0075	0.0494
1219.22	19.28	0.0652	-0.0075	0.0503
1220.22	19.68	0.0661	-0.0079	0.0504
1221.22	20.09	0.0672	-0.0084	0.0505
1222.22	20.46	0.0682	-0.0087	0.0508
1223.22	20.88	0.0694	-0.0089	0.0517
1224.22	21.26	0.0705	-0.0088	0.0529
1225.22	21.69	0.0713	-0.0095	0.0523
1226.22	22.05	0.0723	-0.0097	0.0529
1227.22	22.46	0.0731	-0.01	0.0531
1228.22	22.86	0.0743	-0.0103	0.0538
1229.22	23.29	0.0753	-0.0101	0.0551
1230.22	23.68	0.0762	-0.0108	0.0546
1231.22	24.07	0.0773	-0.0109	0.0555
1232.22	24.46	0.0781	-0.0114	0.0553
1233.22	24.89	0.0795	-0.0116	0.0564
1234.22	25.31	0.0804	-0.0121	0.0563
1235.22	25.66	0.0815	-0.012	0.0575
1236.22	26.06	0.0822	-0.0123	0.0575
1237.22	26.47	0.0832	-0.0125	0.0583
1238.22	26.87	0.0845	-0.013	0.0586
1239.22	27.28	0.0853	-0.0132	0.059
1240.22	27.69	0.0863	-0.0134	0.0595
1241.22	28.11	0.0874	-0.0137	0.0599
1242.22	28.53	0.0884	-0.014	0.0605
1243.22	28.92	0.0894	-0.0144	0.0607
1244.21	29.28	0.0904	-0.0146	0.0611
1245.21	29.73	0.0912	-0.0145	0.0623
1246.21	30.15	0.0924	-0.0152	0.0622
1247.21	30.56	0.0932	-0.0153	0.0626
1248.21	30.95	0.0943	-0.0155	0.0633
1249.21	31.34	0.0953	-0.0158	0.0638
1250.21	31.74	0.0962	-0.0163	0.0636
1251.21	32.12	0.0973	-0.0166	0.0642
1252.21	32.54	0.0984	-0.0168	0.0647
1253.21	32.97	0.0994	-0.0172	0.065
1254.21	33.33	0.1003	-0.0175	0.0654
1255.21	33.75	0.1013	-0.0176	0.0661
1256.21	34.17	0.1023	-0.0179	0.0666
1257.21	34.58	0.1034	-0.0181	0.0673
1258.21	34.99	0.1044	-0.0182	0.0679
1259.21	35.36	0.1051	-0.0184	0.0685
1260.21	35.78	0.1063	-0.0193	0.0679
1261.21	36.16	0.1072	-0.0194	0.0685
1262.21	36.58	0.1082	-0.0195	0.0693
1263.21	36.97	0.1093	-0.0203	0.0688
1264.21	37.39	0.1103	-0.02	0.0703
1265.21	37.79	0.1114	-0.0203	0.0707
1266.21	38.23	0.1124	-0.0206	0.0712
1267.21	38.6	0.1132	-0.0209	0.0715
1268.21	38.99	0.1142	-0.0209	0.0723
1269.21	39.43	0.1152	-0.0217	0.0719
1270.21	39.82	0.1164	-0.0217	0.0731
1271.21	40.23	0.1171	-0.022	0.0732
1272.21	40.62	0.1182	-0.0225	0.0733
1273.21	41.04	0.1192	-0.0225	0.0742
1274.21	41.43	0.1203	-0.0231	0.0742
1275.2	41.88	0.1213	-0.0232	0.075
1276.2	42.27	0.1222	-0.0232	0.0757
1277.2	42.67	0.1234	-0.0238	0.0758
1278.2	43.06	0.1242	-0.0243	0.0758
1279.2	43.45	0.1253	-0.0244	0.0765
1280.2	43.86	0.1263	-0.0247	0.077
1281.2	44.23	0.1273	-0.0248	0.0777
1282.2	44.65	0.1284	-0.0253	0.0778
1283.2	45.09	0.1293	-0.0255	0.0784
1284.2	45.47	0.1303	-0.0259	0.0784
1285.2	45.86	0.1314	-0.0259	0.0795
1286.2	46.23	0.1323	-0.0264	0.0796
1287.2	46.63	0.1334	-0.0267	0.0801
1288.2	47.04	0.1343	-0.027	0.0803
1289.2	47.45	0.1352	-0.0272	0.0808
1290.2	47.84	0.1363	-0.0275	0.0814
1291.2	48.23	0.1373	-0.0278	0.0817
1292.2	48.62	0.1384	-0.0279	0.0828
1293.2	49	0.1396	-0.0286	0.0824
1294.2	49.39	0.1404	-0.0289	0.0826
1295.2	49.83	0.1412	-0.0289	0.0835
1296.2	50.16	0.1422	-0.0294	0.0834
1297.2	50.58	0.1432	-0.0298	0.0836
1298.2	50.97	0.1442	-0.0299	0.0846
1299.2	51.36	0.1452	-0.0302	0.0849
1300.2	51.69	0.1464	-0.0306	0.0854
1300.93	52.01	0.1472	-0.0308	0.0856
1301.93	51.58	0.1466	-0.0309	0.0849
1302.93	51.06	0.1456	-0.0306	0.0844
1303.93	50.56	0.1445	-0.03	0.0846
1304.93	50.03	0.1435	-0.0298	0.0839
1305.92	49.53	0.1421	-0.0297	0.0829
1306.92	49.02	0.1411	-0.0293	0.0826
1307.92	48.54	0.1402	-0.029	0.0821
1308.92	48.04	0.1389	-0.0288	0.0813
1309.92	47.54	0.1381	-0.0284	0.0813
1310.92	47.01	0.1368	-0.0281	0.0806
1311.92	46.56	0.1357	-0.0277	0.0803
1312.92	46.01	0.1346	-0.0276	0.0794
1313.92	45.54	0.1334	-0.0272	0.079
1314.92	45.01	0.1319	-0.0269	0.0782
1315.92	44.53	0.1311	-0.0265	0.0783
1316.92	44.03	0.1297	-0.0263	0.0771
1317.92	43.48	0.1289	-0.0258	0.0773
1318.92	43.02	0.1279	-0.0257	0.0767
1319.92	42.53	0.1262	-0.0253	0.0756
1320.92	42.03	0.1254	-0.0249	0.0757
1321.92	41.5	0.1241	-0.0247	0.0748
1322.92	41	0.1231	-0.024	0.0751
1323.92	40.54	0.1217	-0.024	0.0738
1324.92	40.02	0.1207	-0.0236	0.0736
1325.92	39.51	0.1197	-0.0232	0.0732
1326.92	38.99	0.1185	-0.0231	0.0723
1327.92	38.49	0.1174	-0.0225	0.0724
1328.92	38.03	0.1162	-0.0221	0.072
1329.92	37.5	0.1146	-0.0221	0.0705
1330.92	37.01	0.1138	-0.0218	0.0703
1331.92	36.54	0.1123	-0.0213	0.0697
1332.92	36.01	0.1112	-0.0211	0.0692
1333.92	35.5	0.1103	-0.0207	0.0689
1334.92	35	0.1088	-0.0203	0.0682
1335.92	34.52	0.108	-0.0203	0.0675
1336.91	34	0.1067	-0.0197	0.0674
1337.91	33.52	0.1056	-0.0195	0.0666
1338.91	33	0.1042	-0.0191	0.066
1339.91	32.54	0.103	-0.0185	0.066
1340.91	32.01	0.1018	-0.0184	0.065
1341.91	31.51	0.1006	-0.0181	0.0643
1342.91	31.02	0.0992	-0.0178	0.0637
1343.91	30.52	0.0985	-0.0175	0.0635
1344.91	30.02	0.0971	-0.0172	0.0627
1345.91	29.53	0.0958	-0.0166	0.0626
1346.91	29.01	0.095	-0.0164	0.0623
1347.91	28.54	0.0941	-0.0158	0.0624
1348.91	28.01	0.0928	-0.0157	0.0615
1349.91	27.51	0.0914	-0.0153	0.0609
1350.91	27.03	0.0897	-0.0149	0.0599
1351.91	26.55	0.0882	-0.0147	0.0588
1352.91	26	0.0885	-0.0143	0.0599
1353.91	25.5	0.0855	-0.0137	0.058
1354.91	25.02	0.0845	-0.0136	0.0572
1355.91	24.52	0.0843	-0.0131	0.058
1356.91	24.02	0.0828	-0.0128	0.0572
1357.91	23.5	0.081	-0.0127	0.0556
1358.91	23	0.0809	-0.0122	0.0566
1359.91	22.54	0.0798	-0.0118	0.0562
1360.91	22.01	0.0779	-0.0116	0.0548
1361.91	21.52	0.0771	-0.0111	0.0549
1362.91	21.02	0.0747	-0.0107	0.0534
1363.91	20.51	0.0748	-0.0103	0.0542
1364.91	20.04	0.0736	-0.01	0.0536
1365.91	19.51	0.0723	-0.0099	0.0526
1366.91	19.01	0.071	-0.0094	0.0522
1367.91	18.51	0.0698	-0.009	0.0518
1368.9	18.03	0.0686	-0.0087	0.0512
1369.9	17.53	0.0677	-0.0084	0.051
1370.9	17.03	0.0666	-0.0081	0.0505
1371.9	16.54	0.0653	-0.0077	0.05
1372.9	16.01	0.0626	-0.0074	0.0478
1373.9	15.51	0.0626	-0.0071	0.0483
1374.9	15.03	0.0595	-0.0067	0.0461
1375.9	14.5	0.0582	-0.006	0.0462
1376.9	14.03	0.0593	-0.006	0.0473
1377.9	13.55	0.0559	-0.0055	0.0449
1378.9	13.03	0.0547	-0.0052	0.0442
1379.9	12.52	0.0536	-0.005	0.0436
1380.9	12.02	0.0534	-0.0045	0.0443
1381.9	11.55	0.0521	-0.0041	0.0438
1382.9	11.05	0.05	-0.0039	0.0423
1383.9	10.54	0.0497	-0.0034	0.0429
1384.9	10.05	0.0473	-0.003	0.0414
1385.9	9.51	0.0468	-0.0027	0.0414
1386.9	9.02	0.0449	-0.0025	0.0399
1387.9	8.52	0.0452	-0.0024	0.0404
1388.9	8.02	0.0437	-0.0016	0.0404
1389.9	7.56	0.0417	-0.0013	0.039
1390.9	7.02	0.0406	-0.001	0.0386
1391.9	6.53	0.0394	-0.0008	0.0378
1392.9	6.01	0.0378	-0.0004	0.0371
1393.9	5.53	0.037	-0.0001	0.0369
1394.9	5.07	0.0356	0	0.0356
1395.9	4.53	0.0343	0.0006	0.0355
1396.9	4.04	0.0329	0.0008	0.0346
1397.9	3.53	0.0316	0.0012	0.0339
1398.9	3.03	0.0304	0.0017	0.0337
1399.89	2.54	0.0288	0.002	0.0327
1400.89	2.05	0.0278	0.0022	0.0323
1401.89	1.55	0.0264	0.0027	0.0318
1402.89	1.05	0.0256	0.0029	0.0315
1402.97	0.98	0.0253	0.003	0.0314
1403.97	1.08	0.0252	0.003	0.0312
1404.97	1.7	0.0262	0.0029	0.0319
1405.97	2.25	0.0273	0.0029	0.033
1406.97	2.75	0.0284	0.0025	0.0334
1407.97	3.25	0.0299	0.002	0.0339
1408.97	3.76	0.0309	0.0018	0.0346
1409.97	4.26	0.032	0.0017	0.0353
1410.97	4.75	0.0331	0.0012	0.0356
1411.96	5.21	0.0339	0.001	0.0358
1412.96	5.67	0.0351	0.0008	0.0368
1413.96	6.1	0.0362	0.0007	0.0375
1414.96	6.53	0.0374	0.0001	0.0376
1415.96	6.99	0.0384	0	0.0384
1416.96	7.38	0.0393	-0.0001	0.0391
1417.96	7.81	0.0405	-0.0003	0.0399
1418.96	8.26	0.0413	-0.0007	0.0398
1419.96	8.65	0.0425	-0.0009	0.0407
1420.96	9.07	0.0434	-0.0013	0.0409
1421.96	9.51	0.0441	-0.0015	0.0412
1422.96	9.93	0.0454	-0.0018	0.0418
1423.96	10.33	0.0467	-0.0021	0.0424
1424.96	10.74	0.0474	-0.0022	0.043
1425.96	11.19	0.0483	-0.0022	0.0439
1426.96	11.54	0.0496	-0.0027	0.0441
1427.96	11.94	0.0505	-0.0031	0.0442
1428.96	12.41	0.0514	-0.0032	0.0451
1429.96	12.75	0.0525	-0.0035	0.0454
1430.96	13.17	0.0531	-0.0036	0.0458
1431.96	13.58	0.0542	-0.004	0.0462
1432.96	13.99	0.0556	-0.0042	0.0472
1433.96	14.42	0.0564	-0.0044	0.0477
1434.96	14.8	0.0578	-0.0049	0.048
1435.96	15.22	0.0585	-0.0052	0.0481
1436.96	15.62	0.0592	-0.0051	0.049
1437.96	16.01	0.0604	-0.0055	0.0495
1438.96	16.44	0.0614	-0.0058	0.0499
1439.96	16.87	0.0627	-0.006	0.0507
1440.96	17.29	0.0635	-0.0063	0.0509
1441.96	17.67	0.0644	-0.0068	0.0508
1442.95	18.11	0.0653	-0.0069	0.0515
1443.95	18.51	0.0666	-0.007	0.0526
1444.95	18.87	0.0675	-0.0073	0.0528
1445.95	19.26	0.0684	-0.0075	0.0534
1446.95	19.7	0.0696	-0.008	0.0536
1447.95	20.06	0.0704	-0.0081	0.0541
1448.95	20.46	0.0714	-0.0084	0.0546
1449.95	20.87	0.0722	-0.0087	0.0548
1450.95	21.24	0.0735	-0.0089	0.0556
1451.95	21.65	0.0746	-0.0091	0.0563
1452.95	22.05	0.0754	-0.0094	0.0565
1453.95	22.47	0.0764	-0.0098	0.0569
1454.95	22.83	0.0774	-0.01	0.0574
1455.95	23.27	0.0785	-0.0102	0.0581
1456.95	23.64	0.0793	-0.0107	0.058
1457.95	24.03	0.0804	-0.0109	0.0586
1458.95	24.44	0.0815	-0.0111	0.0594
1459.95	24.83	0.0826	-0.0115	0.0596
1460.95	25.25	0.0834	-0.0119	0.0597
1461.95	25.64	0.0841	-0.0117	0.0607
1462.95	26.02	0.0854	-0.0122	0.0611
1463.95	26.44	0.0864	-0.0123	0.0619
1464.95	26.81	0.0874	-0.0126	0.0621
1465.95	27.22	0.0885	-0.013	0.0625
1466.95	27.61	0.0894	-0.0132	0.0629
1467.95	28.01	0.0901	-0.0134	0.0633
1468.95	28.43	0.0913	-0.0137	0.064
1469.95	28.84	0.0924	-0.0139	0.0646
1470.95	29.29	0.0935	-0.0142	0.0651
1471.95	29.7	0.0945	-0.0144	0.0657
1472.95	30.09	0.0952	-0.0148	0.0656
1473.94	30.48	0.0965	-0.0152	0.0661
1474.94	30.87	0.0977	-0.0153	0.067
1475.94	31.26	0.0984	-0.0158	0.0667
1476.94	31.68	0.0995	-0.0161	0.0674
1477.94	32.05	0.1003	-0.0162	0.0679
1478.94	32.49	0.1012	-0.0164	0.0685
1479.94	32.9	0.1025	-0.0169	0.0687
1480.94	33.3	0.1033	-0.0171	0.0692
1481.94	33.69	0.1045	-0.0173	0.0699
1482.94	34.1	0.1054	-0.0176	0.0703
1483.94	34.52	0.1063	-0.0179	0.0707
1484.94	34.92	0.1074	-0.0183	0.0709
1485.94	35.28	0.1083	-0.0185	0.0714
1486.94	35.69	0.1094	-0.0189	0.0716
1487.94	36.09	0.1104	-0.0191	0.0722
1488.94	36.5	0.1114	-0.0194	0.0727
1489.94	36.89	0.1123	-0.0195	0.0732
1490.94	37.29	0.1134	-0.0199	0.0737
1491.94	37.73	0.1142	-0.0202	0.074
1492.94	38.14	0.1155	-0.0205	0.0744
1493.94	38.53	0.1163	-0.0208	0.0748
1494.94	38.9	0.1173	-0.0211	0.0752
1495.94	39.32	0.1184	-0.0215	0.0755
1496.94	39.73	0.1193	-0.0217	0.0759
1497.94	40.12	0.1205	-0.0218	0.0768
1498.94	40.57	0.1213	-0.0222	0.0769
1499.94	40.99	0.1224	-0.0226	0.0773
1500.94	41.38	0.1233	-0.0226	0.0781
1501.94	41.8	0.1243	-0.0231	0.0781
1502.94	42.21	0.1254	-0.0232	0.079
1503.94	42.57	0.1265	-0.0236	0.0793
1504.93	43	0.1276	-0.024	0.0795
1505.93	43.42	0.1285	-0.0243	0.08
1506.93	43.81	0.1296	-0.0246	0.0805
1507.93	44.2	0.1303	-0.0249	0.0805
1508.93	44.61	0.1313	-0.025	0.0813
1509.93	45	0.1323	-0.0255	0.0814
1510.93	45.4	0.1333	-0.0258	0.0818
1511.93	45.81	0.1343	-0.026	0.0824
1512.93	46.21	0.1353	-0.0263	0.0828
1513.93	46.65	0.1363	-0.0265	0.0833
1514.93	47.02	0.1374	-0.0268	0.0837
1515.93	47.45	0.1382	-0.0272	0.0838
1516.93	47.84	0.1394	-0.0275	0.0846
1517.93	48.21	0.1405	-0.0279	0.0848
1518.93	48.61	0.1415	-0.0281	0.0853
1519.93	49.02	0.1421	-0.0283	0.0856
1520.93	49.43	0.1434	-0.0286	0.0862
1521.93	49.83	0.1445	-0.0289	0.0867
1522.93	50.22	0.1456	-0.0292	0.0873
1523.93	50.59	0.1465	-0.0298	0.0871
1524.93	51.05	0.1475	-0.0299	0.0877
1525.93	51.31	0.1484	-0.0308	0.0869
1526.93	51.75	0.1495	-0.0306	0.0883
1527.93	52.18	0.1503	-0.0309	0.0886
1528.93	52.57	0.1512	-0.0312	0.0888
1529.93	52.96	0.1526	-0.0315	0.0896
1530.93	53.37	0.1534	-0.0317	0.09
1531.93	53.7	0.1544	-0.0321	0.0902
1532.68	53.99	0.1552	-0.0321	0.091
1533.68	53.54	0.1546	-0.0324	0.0899
1534.68	53.06	0.1536	-0.0319	0.0899
1535.68	52.56	0.1525	-0.0316	0.0895
1536.68	52.06	0.1513	-0.0314	0.0887
1537.68	51.53	0.1504	-0.0312	0.0881
1538.68	51.02	0.149	-0.0307	0.0877
1539.68	50.52	0.1482	-0.0306	0.0872
1540.68	50	0.1472	-0.0303	0.0867
1541.68	49.52	0.146	-0.0299	0.0863
1542.68	49.02	0.1447	-0.0294	0.0859
1543.67	48.5	0.1437	-0.0294	0.085
1544.67	47.99	0.1426	-0.0289	0.0848
1545.67	47.51	0.1416	-0.0288	0.0841
1546.67	46.99	0.1403	-0.0283	0.0837
1547.67	46.49	0.1391	-0.0279	0.0833
1548.67	46.01	0.1381	-0.0277	0.0827
1549.67	45.5	0.1367	-0.0273	0.0821
1550.67	44.97	0.1356	-0.0272	0.0813
1551.67	44.47	0.1344	-0.0267	0.081
1552.67	43.98	0.1335	-0.0264	0.0808
1553.67	43.48	0.1323	-0.0262	0.08
1554.67	42.98	0.1309	-0.0258	0.0793
1555.67	42.5	0.1297	-0.0254	0.079
1556.67	42	0.1286	-0.0251	0.0785
1557.67	41.5	0.1275	-0.0248	0.078
1558.67	41	0.1264	-0.0244	0.0776
1559.67	40.51	0.1251	-0.0241	0.077
1560.67	40.01	0.1241	-0.024	0.0761
1561.67	39.49	0.1228	-0.0235	0.0759
1562.67	39.01	0.1219	-0.0231	0.0758
1563.67	38.48	0.1205	-0.0229	0.0748
1564.67	38.01	0.1194	-0.0226	0.0743
1565.67	37.51	0.1182	-0.0221	0.074
1566.67	37	0.117	-0.0218	0.0735
1567.67	36.53	0.1159	-0.0216	0.0728
1568.67	36	0.1146	-0.0212	0.0723
1569.67	35.5	0.1135	-0.0207	0.0721
1570.67	35	0.1123	-0.0205	0.0714
1571.67	34.52	0.1108	-0.02	0.0708
1572.67	34	0.1097	-0.0196	0.0706
1573.67	33.49	0.1087	-0.0195	0.0698
1574.66	32.99	0.1075	-0.0191	0.0693
1575.66	32.47	0.1063	-0.0187	0.069
1576.66	32.01	0.1051	-0.0186	0.068
1577.66	31.51	0.104	-0.0182	0.0677
1578.66	30.99	0.1029	-0.0177	0.0675
1579.66	30.51	0.1018	-0.0175	0.0668
1580.66	29.99	0.1001	-0.0172	0.0658
1581.66	29.49	0.0992	-0.0168	0.0655
1582.66	28.99	0.098	-0.0162	0.0656
1583.66	28.5	0.0968	-0.0161	0.0647
1584.66	28.01	0.0954	-0.0157	0.0641
1585.66	27.5	0.0944	-0.0153	0.0639
1586.66	27	0.0932	-0.015	0.0631
1587.66	26.5	0.0919	-0.0146	0.0627
1588.66	25.98	0.0908	-0.0144	0.0621
1589.66	25.52	0.0893	-0.014	0.0613
1590.66	25.02	0.0881	-0.0136	0.061
1591.66	24.52	0.0871	-0.0132	0.0606
1592.66	24.02	0.0858	-0.0128	0.0601
1593.66	23.52	0.0845	-0.0126	0.0594
1594.66	23	0.0834	-0.0123	0.0589
1595.66	22.49	0.0823	-0.012	0.0584
1596.66	22.01	0.0808	-0.0116	0.0577
1597.66	21.51	0.0796	-0.0111	0.0574
1598.66	21.02	0.0783	-0.0108	0.0567
1599.66	20.49	0.0771	-0.0104	0.0564
1600.66	20.01	0.076	-0.0102	0.0557
1601.66	19.51	0.0746	-0.0098	0.055
1602.66	18.99	0.0734	-0.0093	0.0549
1603.66	18.51	0.072	-0.0089	0.0542
1604.66	18.01	0.071	-0.0088	0.0535
1605.65	17.5	0.0697	-0.0082	0.0533
1606.65	17.03	0.0685	-0.008	0.0525
1607.65	16.48	0.0671	-0.0077	0.0518
1608.65	16.03	0.0659	-0.0073	0.0514
1609.65	15.51	0.0647	-0.0071	0.0505
1610.65	14.98	0.0635	-0.0066	0.0503
1611.65	14.52	0.0622	-0.0061	0.0501
1612.65	14.02	0.0608	-0.0058	0.0492
1613.65	13.5	0.0598	-0.0054	0.049
1614.65	13.02	0.0583	-0.0052	0.0478
1615.65	12.49	0.0571	-0.0048	0.0475
1616.65	12.02	0.0559	-0.0044	0.0471
1617.65	11.5	0.0546	-0.0041	0.0463
1618.65	11	0.0532	-0.0037	0.0458
1619.65	10.52	0.052	-0.0032	0.0456
1620.65	9.99	0.0507	-0.003	0.0448
1621.65	9.52	0.0495	-0.0027	0.0441
1622.65	8.99	0.0483	-0.0023	0.0437
1623.65	8.51	0.0468	-0.0021	0.0427
1624.65	8.01	0.0456	-0.0017	0.0421
1625.65	7.51	0.0445	-0.0012	0.042
1626.65	7.04	0.0428	-0.0009	0.041
1627.65	6.51	0.0416	-0.0006	0.0405
1628.65	6.01	0.0407	-0.0003	0.0401
1629.65	5.51	0.0394	0	0.0394
1630.65	5.03	0.0379	0.0007	0.0392
1631.65	4.51	0.0366	0.0008	0.0383
1632.65	4	0.0354	0.0011	0.0376
1633.65	3.5	0.034	0.0016	0.0373
1634.65	3.01	0.0328	0.0018	0.0365
1635.65	2.53	0.0314	0.0023	0.0359
1636.65	2.03	0.0304	0.0026	0.0356
1637.64	1.53	0.0288	0.0029	0.0345
1638.64	1.05	0.0276	0.0032	0.034
1638.67	0.97	0.0276	0.0033	0.0341
1639.67	1	0.0275	0.003	0.0335
1640.67	1.53	0.0284	0.003	0.0344
1641.67	2.15	0.0293	0.0029	0.0351
1642.67	2.65	0.0309	0.0025	0.036
1643.67	3.17	0.032	0.0023	0.0365
1644.67	3.67	0.033	0.0018	0.0366
1645.67	4.17	0.0342	0.0017	0.0376
1646.67	4.64	0.0351	0.0015	0.0381
1647.67	5.09	0.0361	0.0012	0.0385
1648.67	5.53	0.0372	0.001	0.0393
1649.67	5.98	0.0384	0.0007	0.0398
1650.67	6.42	0.0395	0.0002	0.0399
1651.67	6.88	0.0406	0.0001	0.0408
1652.67	7.32	0.0413	-0.0001	0.0412
1653.67	7.73	0.0422	-0.0004	0.0415
1654.67	8.18	0.0435	-0.0006	0.0424
1655.67	8.59	0.0445	-0.001	0.0425
1656.67	9.01	0.0455	-0.0012	0.043
1657.67	9.46	0.0468	-0.0016	0.0436
1658.67	9.88	0.0474	-0.0016	0.0442
1659.67	10.26	0.0486	-0.002	0.0446
1660.67	10.69	0.0496	-0.002	0.0456
1661.67	11.11	0.0507	-0.0025	0.0458
1662.67	11.54	0.0517	-0.0026	0.0466
1663.67	11.96	0.0524	-0.0028	0.0468
1664.67	12.35	0.0537	-0.0031	0.0474
1665.67	12.75	0.0547	-0.0034	0.0478
1666.66	13.17	0.0556	-0.0036	0.0483
1667.66	13.58	0.0568	-0.004	0.0488
1668.66	13.95	0.0579	-0.0043	0.0492
1669.66	14.39	0.0585	-0.0044	0.0496
1670.66	14.83	0.0596	-0.0047	0.0501
1671.66	15.27	0.0605	-0.005	0.0505
1672.66	15.66	0.0617	-0.0052	0.0513
1673.66	16.05	0.0626	-0.0056	0.0514
1674.66	16.45	0.0637	-0.0056	0.0525
1675.66	16.86	0.0646	-0.0061	0.0525
1676.66	17.23	0.0655	-0.0063	0.0529
1677.66	17.64	0.0666	-0.0064	0.0538
1678.66	18.06	0.0674	-0.0066	0.0542
1679.66	18.45	0.0688	-0.0072	0.0544
1680.66	18.84	0.0699	-0.0075	0.0549
1681.66	19.26	0.0706	-0.0078	0.055
1682.66	19.67	0.0715	-0.0076	0.0562
1683.66	20.04	0.0725	-0.0082	0.056
1684.66	20.48	0.0736	-0.0084	0.0569
1685.66	20.87	0.0746	-0.0086	0.0573
1686.66	21.26	0.0756	-0.0089	0.0577
1687.66	21.65	0.0763	-0.009	0.0584
1688.66	22.04	0.0773	-0.0094	0.0585
1689.66	22.41	0.0786	-0.0096	0.0593
1690.66	22.83	0.0797	-0.0101	0.0595
1691.66	23.24	0.0809	-0.0103	0.0603
1692.66	23.63	0.0814	-0.0106	0.0602
1693.66	24.02	0.0824	-0.0108	0.0608
1694.66	24.46	0.0835	-0.011	0.0616
1695.66	24.82	0.0848	-0.0114	0.0619
1696.66	25.21	0.0856	-0.0115	0.0626
1697.65	25.63	0.0868	-0.012	0.0628
1698.65	26.03	0.0875	-0.012	0.0636
1699.65	26.41	0.0886	-0.0124	0.0638
1700.65	26.84	0.0894	-0.0127	0.064
1701.65	27.28	0.0906	-0.0129	0.0648
1702.65	27.67	0.0915	-0.0131	0.0653
1703.65	28.08	0.0926	-0.0135	0.0657
1704.65	28.47	0.0936	-0.0136	0.0664
1705.65	28.86	0.0947	-0.014	0.0667
1706.65	29.28	0.0955	-0.0143	0.0669
1707.65	29.68	0.0965	-0.0144	0.0677
1708.65	30.1	0.0975	-0.015	0.0676
1709.65	30.54	0.0985	-0.0152	0.0683
1710.65	30.91	0.0996	-0.0154	0.0689
1711.65	31.3	0.1006	-0.0157	0.0692
1712.65	31.73	0.1015	-0.0161	0.0693
1713.65	32.13	0.1027	-0.0162	0.0704
1714.65	32.54	0.1036	-0.0166	0.0705
1715.65	32.94	0.1047	-0.0171	0.0706
1716.65	33.35	0.1057	-0.0173	0.0711
1717.65	33.75	0.1064	-0.0176	0.0713
1718.65	34.16	0.1074	-0.0179	0.0717
1719.65	34.56	0.1087	-0.0181	0.0724
1720.65	34.97	0.1097	-0.0185	0.0726
1721.65	35.34	0.1103	-0.0185	0.0734
1722.65	35.75	0.1116	-0.019	0.0735
1723.65	36.17	0.1124	-0.0192	0.0741
1724.65	36.59	0.1135	-0.0193	0.0749
1725.65	37	0.1147	-0.0199	0.075
1726.65	37.42	0.1157	-0.0201	0.0755
1727.65	37.79	0.1165	-0.0202	0.0761
1728.64	38.2	0.1175	-0.0206	0.0763
1729.64	38.57	0.1188	-0.021	0.0768
1730.64	39.04	0.1193	-0.0211	0.0771
1731.64	39.45	0.1206	-0.0214	0.0778
1732.64	39.84	0.1216	-0.0218	0.078
1733.64	40.26	0.1227	-0.0221	0.0785
1734.64	40.65	0.1236	-0.0225	0.0787
1735.64	41.02	0.1244	-0.0225	0.0795
1736.64	41.43	0.1255	-0.0231	0.0793
1737.64	41.85	0.1268	-0.0235	0.0799
1738.64	42.27	0.1277	-0.0235	0.0808
1739.64	42.66	0.1285	-0.0236	0.0813
1740.64	43.08	0.1297	-0.0244	0.081
1741.64	43.49	0.1307	-0.0245	0.0816
1742.64	43.89	0.1315	-0.0247	0.0822
1743.64	44.28	0.1326	-0.025	0.0826
1744.64	44.67	0.1337	-0.0253	0.0831
1745.64	45.12	0.1346	-0.0258	0.0831
1746.64	45.51	0.1358	-0.0259	0.0841
1747.64	45.93	0.1365	-0.0262	0.0842
1748.64	46.28	0.1376	-0.0264	0.0849
1749.64	46.71	0.1386	-0.0268	0.0849
1750.64	47.12	0.1395	-0.0271	0.0853
1751.64	47.52	0.1406	-0.0274	0.0858
1752.64	47.94	0.1415	-0.0277	0.0861
1753.64	48.32	0.1424	-0.028	0.0866
1754.64	48.74	0.1434	-0.0283	0.087
1755.64	49.14	0.1445	-0.0286	0.0874
1756.64	49.5	0.1456	-0.029	0.0876
1757.64	49.99	0.1467	-0.0293	0.0882
1758.64	50.36	0.1476	-0.0294	0.0888
1759.63	50.78	0.1486	-0.0297	0.0892
1760.63	51.17	0.1495	-0.0302	0.0892
1761.63	51.55	0.1506	-0.0305	0.0897
1762.63	51.97	0.1517	-0.0306	0.0907
1763.63	52.34	0.1526	-0.0309	0.0909
1764.63	52.78	0.1537	-0.0314	0.0911
1765.63	53.14	0.1546	-0.0315	0.0917
1766.63	53.56	0.1556	-0.032	0.0917
1767.63	53.92	0.1566	-0.0323	0.0922
1768.63	54.32	0.1577	-0.0325	0.0928
1769.63	54.73	0.1586	-0.0329	0.0929
1770.63	55.08	0.1597	-0.0333	0.0931
1771.63	55.47	0.1605	-0.0334	0.0937
1772.63	55.82	0.1617	-0.0338	0.0942
1773.05	55.99	0.162	-0.0341	0.0939
1774.05	55.57	0.1613	-0.034	0.0934
1775.05	55.04	0.1606	-0.0336	0.0934
1776.05	54.54	0.1595	-0.0332	0.0932
1777.05	54.05	0.1584	-0.033	0.0926
1778.05	53.52	0.1573	-0.0328	0.0917
1779.05	53.03	0.1561	-0.0323	0.0916
1780.05	52.53	0.155	-0.0322	0.0907
1781.05	52.03	0.1537	-0.0318	0.0902
1782.05	51.5	0.1527	-0.0315	0.0899
1783.05	51.01	0.1517	-0.0313	0.0892
1784.05	50.5	0.1506	-0.0309	0.0889
1785.05	50	0.1492	-0.0306	0.088
1786.05	49.53	0.1481	-0.0302	0.0878
1787.05	49.02	0.147	-0.03	0.087
1788.05	48.52	0.146	-0.0297	0.0867
1789.05	48.04	0.1449	-0.0292	0.0867
1790.05	47.52	0.1435	-0.029	0.0856
1791.05	47.01	0.1425	-0.0287	0.0852
1792.05	46.49	0.1414	-0.0285	0.0844
1793.05	45.98	0.1401	-0.028	0.0842
1794.05	45.53	0.1392	-0.0277	0.0837
1795.04	45.01	0.1381	-0.0274	0.0833
1796.04	44.53	0.1367	-0.027	0.0829
1797.04	44.01	0.1356	-0.0269	0.0818
1798.04	43.5	0.1344	-0.0262	0.082
1799.04	43	0.1334	-0.0262	0.0811
1800.04	42.52	0.1322	-0.0257	0.0809
1801.04	42	0.1309	-0.0254	0.0801
1802.04	41.52	0.1298	-0.0252	0.0796
1803.04	41.02	0.1284	-0.0248	0.0789
1804.04	40.51	0.1274	-0.0245	0.0785
1805.04	39.99	0.1263	-0.0241	0.078
1806.04	39.51	0.125	-0.0239	0.0774
1807.04	39.01	0.1239	-0.0235	0.0769
1808.04	38.51	0.1227	-0.0232	0.0764
1809.04	37.99	0.1213	-0.0229	0.0755
1810.04	37.51	0.1203	-0.0224	0.0755
1811.04	37.03	0.1192	-0.0222	0.0749
1812.04	36.51	0.118	-0.0218	0.0745
1813.04	36.04	0.1169	-0.0213	0.0743
1814.04	35.51	0.1157	-0.0212	0.0734
1815.04	35	0.1145	-0.0206	0.0733
1816.04	34.52	0.1133	-0.0204	0.0725
1817.04	34.03	0.1122	-0.02	0.0722
1818.04	33.53	0.1109	-0.0196	0.0716
1819.04	33.02	0.1097	-0.0195	0.0707
1820.04	32.5	0.1086	-0.0191	0.0704
1821.04	32.02	0.1072	-0.0186	0.07
1822.04	31.52	0.106	-0.0185	0.0691
1823.04	31.04	0.105	-0.0179	0.0693
1824.04	30.51	0.1038	-0.0176	0.0686
1825.04	30.02	0.1025	-0.0172	0.068
1826.03	29.51	0.1014	-0.017	0.0676
1827.03	28.99	0.1001	-0.0167	0.0667
1828.03	28.51	0.0989	-0.0163	0.0662
1829.03	28.04	0.0977	-0.0157	0.0664
1830.03	27.5	0.0966	-0.0155	0.0656
1831.03	27	0.0954	-0.0152	0.065
1832.03	26.5	0.0942	-0.0147	0.0648
1833.03	26.02	0.0928	-0.0146	0.0636
1834.03	25.5	0.0916	-0.0141	0.0635
1835.03	24.99	0.0903	-0.014	0.0624
1836.03	24.52	0.0893	-0.0133	0.0627
1837.03	24.03	0.0882	-0.0132	0.0618
1838.03	23.52	0.087	-0.0129	0.0612
1839.03	23.02	0.0856	-0.0123	0.0609
1840.03	22.5	0.0842	-0.012	0.0602
1841.03	22.01	0.083	-0.0115	0.0601
1842.03	21.54	0.082	-0.0113	0.0594
1843.03	21.02	0.0806	-0.0109	0.0588
1844.03	20.52	0.0793	-0.0105	0.0583
1845.03	20.02	0.078	-0.0102	0.0576
1846.03	19.51	0.0769	-0.0098	0.0574
1847.03	19.04	0.0755	-0.0095	0.0565
1848.03	18.53	0.0743	-0.0094	0.0556
1849.03	18.04	0.0731	-0.0088	0.0556
1850.03	17.51	0.0718	-0.0084	0.0551
1851.03	17.04	0.0705	-0.0081	0.0542
1852.03	16.51	0.0692	-0.0077	0.0537
1853.03	16.03	0.0681	-0.0075	0.053
1854.03	15.53	0.0668	-0.0071	0.0526
1855.03	15.05	0.0654	-0.0067	0.0521
1856.03	14.53	0.0643	-0.0063	0.0517
1857.03	14.03	0.0628	-0.0058	0.0511
1858.02	13.52	0.0617	-0.0056	0.0505
1859.02	13	0.0604	-0.0053	0.0498
1860.02	12.52	0.0591	-0.0048	0.0495
1861.02	12.03	0.058	-0.0045	0.049
1862.02	11.54	0.0568	-0.0042	0.0484
1863.02	11.04	0.0551	-0.0036	0.0478
1864.02	10.54	0.0541	-0.0034	0.0472
1865.02	10.02	0.0528	-0.0031	0.0465
1866.02	9.52	0.0515	-0.0024	0.0467
1867.02	9.01	0.0504	-0.0025	0.0455
1868.02	8.57	0.0489	-0.002	0.045
1869.02	8.02	0.0474	-0.0017	0.0441
1870.02	7.52	0.0463	-0.0014	0.0435
1871.02	7.02	0.0452	-0.0011	0.043
1872.02	6.53	0.0437	-0.0007	0.0424
1873.02	6.03	0.0426	-0.0003	0.042
1874.02	5.49	0.0413	0.0001	0.0414
1875.02	5.04	0.0399	0.0004	0.0408
1876.02	4.56	0.0385	0.0008	0.04
1877.02	4.03	0.0373	0.0009	0.0391
1878.02	3.51	0.0361	0.0016	0.0393
1879.02	3.04	0.0347	0.0018	0.0384
1880.02	2.53	0.0333	0.0021	0.0374
1881.02	2.06	0.0322	0.0024	0.037
1882.02	1.53	0.0309	0.0029	0.0366
1883.02	1.03	0.0298	0.0032	0.0362
1883.03	1	0.0297	0.003	0.0356
1884.03	1	0.0293	0.0031	0.0355
1885.03	1.59	0.0304	0.003	0.0364
1886.03	2.2	0.0318	0.0028	0.0374
1887.03	2.75	0.033	0.0023	0.0376
1888.03	3.25	0.0339	0.0023	0.0384
1889.03	3.68	0.035	0.0019	0.0388
1890.03	4.2	0.036	0.0018	0.0396
1891.03	4.62	0.0373	0.0016	0.0405
1892.03	5.07	0.0382	0.0012	0.0406
1893.03	5.57	0.0394	0.001	0.0414
1894.03	6.03	0.0404	0.0006	0.0416
1895.03	6.43	0.0413	0.0004	0.0421
1896.03	6.85	0.0424	0.0002	0.0427
1897.03	7.29	0.0434	-0.0003	0.0429
1898.03	7.73	0.0447	-0.0004	0.0439
1899.03	8.16	0.0455	-0.0004	0.0446
1900.03	8.62	0.0466	-0.0008	0.0451
1901.03	8.98	0.0474	-0.0011	0.0452
1902.03	9.44	0.0483	-0.0013	0.0456
1903.03	9.82	0.0494	-0.0017	0.046
1904.03	10.24	0.0506	-0.002	0.0466
1905.03	10.68	0.0516	-0.0021	0.0475
1906.03	11.08	0.0526	-0.0025	0.0475
1907.03	11.49	0.0535	-0.0025	0.0485
1908.03	11.86	0.0547	-0.003	0.0487
1909.03	12.28	0.0556	-0.003	0.0497
1910.03	12.71	0.0568	-0.0035	0.0499
1911.02	13.1	0.0577	-0.0037	0.0503
1912.02	13.52	0.0586	-0.004	0.0506
1913.02	13.97	0.0595	-0.0042	0.0511
1914.02	14.33	0.0606	-0.0045	0.0516
1915.02	14.78	0.0617	-0.0047	0.0524
1916.02	15.16	0.0628	-0.005	0.0527
1917.02	15.59	0.0636	-0.0053	0.0531
1918.02	15.98	0.0647	-0.0057	0.0534
1919.02	16.37	0.0655	-0.0059	0.0538
1920.02	16.78	0.0665	-0.006	0.0545
1921.02	17.17	0.0676	-0.0062	0.0552
1922.02	17.58	0.0688	-0.0064	0.0559
1923.02	17.97	0.0697	-0.0068	0.0561
1924.02	18.4	0.0706	-0.0072	0.0563
1925.02	18.79	0.0715	-0.0073	0.0569
1926.02	19.18	0.0725	-0.0076	0.0573
1927.02	19.56	0.0736	-0.0078	0.058
1928.02	19.96	0.0745	-0.0081	0.0584
1929.02	20.38	0.0756	-0.0084	0.0589
1930.02	20.79	0.0767	-0.0087	0.0593
1931.02	21.18	0.0775	-0.0088	0.06
1932.02	21.59	0.0786	-0.0091	0.0605
1933.02	21.98	0.0798	-0.0095	0.0607
1934.02	22.38	0.0807	-0.0096	0.0614
1935.02	22.76	0.0816	-0.0098	0.0621
1936.02	23.15	0.0826	-0.01	0.0626
1937.02	23.54	0.0836	-0.0104	0.0627
1938.02	23.93	0.0844	-0.0108	0.0628
1939.02	24.32	0.0857	-0.0111	0.0635
1940.02	24.75	0.0866	-0.0113	0.0641
1941.02	25.13	0.0875	-0.0117	0.0641
1942.01	25.5	0.0887	-0.012	0.0648
1943.01	25.95	0.0896	-0.0121	0.0655
1944.01	26.38	0.0905	-0.0124	0.0657
1945.01	26.77	0.0915	-0.0127	0.0661
1946.01	27.16	0.0924	-0.0128	0.0668
1947.01	27.56	0.0936	-0.0133	0.067
1948.01	27.95	0.0947	-0.0135	0.0677
1949.01	28.34	0.0956	-0.0137	0.0682
1950.01	28.78	0.0967	-0.014	0.0686
1951.01	29.15	0.0976	-0.0143	0.069
1952.01	29.59	0.0987	-0.0145	0.0696
1953.01	29.98	0.0996	-0.0149	0.0698
1954.01	30.38	0.1008	-0.0155	0.0698
1955.01	30.79	0.1015	-0.0153	0.0709
1956.01	31.16	0.1026	-0.0158	0.0711
1957.01	31.59	0.1034	-0.0159	0.0715
1958.01	31.99	0.1046	-0.016	0.0726
1959.01	32.43	0.1057	-0.0166	0.0726
1960.01	32.77	0.1063	-0.0168	0.0727
1961.01	33.19	0.1076	-0.0171	0.0734
1962.01	33.57	0.1087	-0.0175	0.0737
1963.01	33.96	0.1095	-0.0176	0.0743
1964.01	34.38	0.1108	-0.018	0.0748
1965.01	34.77	0.1115	-0.0184	0.0747
1966.01	35.19	0.1126	-0.0186	0.0754
1967.01	35.58	0.1134	-0.0188	0.0758
1968.01	35.95	0.1141	-0.0192	0.0758
1969.01	36.39	0.1157	-0.0193	0.0772
1970.01	36.76	0.1167	-0.02	0.0768
1971.01	37.18	0.1175	-0.02	0.0776
1972.01	37.62	0.1185	-0.02	0.0785
1973.01	38.04	0.1198	-0.0206	0.0786
1974	38.45	0.1205	-0.0209	0.0788
1975	38.82	0.1217	-0.0211	0.0796
1976	39.21	0.1227	-0.0214	0.08
1977	39.65	0.1236	-0.0217	0.0803
1978	40.02	0.1245	-0.022	0.0807
1979	40.43	0.1256	-0.0226	0.0805
1980	40.85	0.1266	-0.0227	0.0813
1981	41.22	0.1275	-0.023	0.0816
1982	41.65	0.1284	-0.0229	0.0826
1983	42.02	0.1296	-0.0234	0.0828
1984	42.44	0.1304	-0.0237	0.083
1985	42.85	0.1315	-0.0241	0.0834
1986	43.24	0.1324	-0.0241	0.0843
[truncated: 17,363 more rows]
[truncated: 1 more columns]
