# Supplementary material for: Effect of bedding dip angle and dynamic load on spatial variation of microscopic failure stress of shale
Source: Sci Rep. 2023 Mar 8;13:3885. doi: 10.1038/s41598-023-30519-w (PMC9995490; doi:10.1038/s41598-023-30519-w)
Supplement: Supplementary file 1 — Supplementary Information. [file 41598_2023_30519_MOESM1_ESM.zip › ╩2╛▌/90 group E.xlsx]

## Sheet: 90 group E
Time	Sd - Deviator Stress	Ea - Axial Strain	Er - Radial Strain	Ev - Volumetric Strain
sec	MPa	%	%	%
0.000488602	1	0.0004	-0.0007	-0.001
0.99968	1.29	0.0005	-0.0004	-0.0003
1.99936	1.82	0.0015	-0.0001	0.0014
2.99904	2.45	0.0026	-0.0006	0.0014
3.99872	3.05	0.0037	-0.001	0.0018
4.9984	3.72	0.005	-0.0011	0.0027
5.99808	4.36	0.0062	-0.0012	0.0038
6.99776	4.99	0.0072	-0.0014	0.0044
7.99744	5.61	0.008	-0.0017	0.0047
8.99712	6.22	0.0094	-0.0015	0.0063
9.9968	6.8	0.0101	-0.0015	0.007
10.9965	7.4	0.0113	-0.0021	0.0072
11.9962	7.95	0.0124	-0.0023	0.0078
12.9958	8.52	0.0134	-0.0024	0.0086
13.9955	9.07	0.0145	-0.0029	0.0087
14.9952	9.63	0.0154	-0.0033	0.0089
15.9949	10.18	0.0165	-0.0036	0.0094
16.9946	10.72	0.0175	-0.0038	0.0099
17.9942	11.24	0.0185	-0.0042	0.0101
18.9939	11.8	0.0197	-0.0042	0.0113
19.9936	12.31	0.0205	-0.0047	0.0111
20.9933	12.86	0.0214	-0.005	0.0113
21.993	13.4	0.0224	-0.0053	0.0117
22.9926	13.96	0.0234	-0.0056	0.0122
23.9923	14.48	0.0245	-0.0065	0.0116
24.992	15.01	0.0253	-0.0067	0.012
25.9917	15.54	0.0264	-0.0073	0.0118
26.9914	16.04	0.0274	-0.0077	0.0119
27.991	16.55	0.0281	-0.0081	0.012
28.9907	17.08	0.0293	-0.0084	0.0126
29.9904	17.59	0.0304	-0.0084	0.0136
30.9901	18.15	0.0317	-0.0087	0.0142
31.9898	18.65	0.0325	-0.0089	0.0147
32.9894	19.17	0.0334	-0.0088	0.0158
33.9891	19.67	0.0344	-0.0093	0.0157
34.9888	20.16	0.0352	-0.0094	0.0164
35.9885	20.74	0.0365	-0.0097	0.017
36.9882	21.25	0.0373	-0.0099	0.0175
37.9878	21.8	0.0383	-0.0102	0.018
38.9875	22.3	0.0394	-0.0104	0.0185
39.9872	22.81	0.0404	-0.0109	0.0186
40.9869	23.34	0.0414	-0.0108	0.0198
41.9866	23.84	0.0426	-0.0114	0.0198
42.9862	24.37	0.0435	-0.0115	0.0205
43.9859	24.79	0.044	-0.0116	0.0207
44.9856	25.34	0.0452	-0.0121	0.021
45.9853	25.88	0.0462	-0.0124	0.0213
46.985	26.4	0.0472	-0.0129	0.0215
47.9846	26.92	0.0485	-0.0131	0.0223
48.9843	27.41	0.0493	-0.0133	0.0228
49.984	27.97	0.0506	-0.0136	0.0234
50.9837	28.48	0.0513	-0.0142	0.023
51.9834	28.98	0.0524	-0.0144	0.0236
52.983	29.46	0.0533	-0.0147	0.024
53.9827	29.98	0.0543	-0.0147	0.0248
54.9824	30.41	0.0554	-0.0153	0.0249
55.9821	30.94	0.0563	-0.0157	0.025
56.9818	31.46	0.0575	-0.0161	0.0254
57.9814	31.94	0.0584	-0.0162	0.0259
58.9811	32.41	0.0592	-0.0165	0.0262
59.9808	32.94	0.0603	-0.0162	0.0278
60.9805	33.45	0.0614	-0.017	0.0274
61.9802	33.95	0.0622	-0.0176	0.0271
62.9798	34.46	0.0633	-0.018	0.0274
63.9795	34.96	0.0641	-0.0187	0.0267
64.9792	35.44	0.0651	-0.0195	0.0262
65.9789	35.93	0.0665	-0.0199	0.0268
66.9786	36.41	0.0672	-0.0207	0.0258
67.9782	36.89	0.0685	-0.0209	0.0267
68.9779	37.36	0.0692	-0.0211	0.0271
69.9776	37.84	0.07	-0.0215	0.0271
70.9773	38.31	0.0714	-0.0218	0.0279
71.977	38.81	0.0722	-0.022	0.0282
72.9766	39.26	0.0732	-0.0223	0.0286
73.9763	39.74	0.0743	-0.0226	0.0291
74.976	40.19	0.0752	-0.0227	0.0298
75.9757	40.68	0.0762	-0.0227	0.0308
76.9753	41.17	0.0771	-0.0228	0.0315
77.975	41.69	0.0784	-0.0233	0.0318
78.9747	42.14	0.0792	-0.0237	0.0319
79.9744	42.61	0.0802	-0.0237	0.0328
80.9741	43.07	0.0812	-0.0238	0.0336
81.9737	43.54	0.0821	-0.0245	0.0331
82.9734	43.99	0.0832	-0.0249	0.0334	0.0336
83.9731	44.46	0.0843	-0.0258	0.0328
84.9728	44.88	0.0856	-0.0266	0.0324
85.9725	45.3	0.0863	-0.0272	0.032
86.9721	45.75	0.0873	-0.0278	0.0318
87.9718	46.17	0.0882	-0.0284	0.0314
88.9715	46.62	0.0893	-0.0286	0.0321
89.9712	47.04	0.0903	-0.0291	0.0322
90.9709	47.49	0.0913	-0.0299	0.0315
91.9705	47.94	0.0923	-0.0304	0.0315
92.9702	48.39	0.093	-0.031	0.0311
93.9699	48.85	0.0942	-0.0317	0.0309
94.9696	49.26	0.0953	-0.0326	0.0303
95.9693	49.7	0.0963	-0.0325	0.0314
96.9689	50.12	0.0972	-0.0327	0.0318
97.9686	50.57	0.0983	-0.0331	0.032
98.9683	51.04	0.0992	-0.0337	0.0319
99.968	51.44	0.1004	-0.0343	0.0317
100.968	51.86	0.1011	-0.0349	0.0314
101.967	52.31	0.102	-0.0353	0.0316
102.967	52.78	0.1035	-0.0362	0.0312
103.967	53.22	0.1042	-0.0368	0.0307
104.966	53.7	0.1053	-0.0373	0.0307
105.966	54.15	0.1062	-0.038	0.0302
106.966	54.62	0.1072	-0.0389	0.0294
107.965	55.04	0.1082	-0.0396	0.0291
108.965	55.45	0.1093	-0.0406	0.0281
109.965	55.89	0.1103	-0.0417	0.0271
110.964	56.31	0.1112	-0.042	0.0272
111.964	56.82	0.1123	-0.0425	0.0273
112.964	57.23	0.1135	-0.0426	0.0284
113.964	57.63	0.1145	-0.043	0.0285
114.963	58.04	0.1152	-0.0435	0.0283
115.963	58.49	0.1163	-0.044	0.0285
116.963	58.91	0.117	-0.044	0.0291
117.962	59.34	0.1183	-0.0451	0.0282
118.962	59.79	0.1191	-0.0455	0.0283
119.962	60.21	0.1201	-0.0462	0.0278
120.961	60.63	0.1214	-0.0468	0.0278
121.961	61.1	0.1223	-0.0476	0.0272
122.961	61.53	0.1232	-0.0482	0.0269
123.96	61.94	0.1241	-0.0486	0.0269
124.96	62.36	0.1251	-0.0497	0.0257
125.96	62.82	0.1262	-0.0512	0.0239
126.959	63.23	0.1272	-0.0523	0.0226
127.959	63.68	0.1282	-0.0529	0.0225
128.959	64.08	0.1294	-0.0534	0.0228
129.958	64.5	0.1304	-0.0539	0.0228
130.958	64.95	0.1314	-0.0546	0.0224
131.958	65.33	0.1321	-0.0543	0.0235
132.957	65.82	0.1333	-0.0549	0.0236
133.957	66.26	0.1342	-0.0557	0.0229
134.957	66.63	0.1352	-0.0559	0.0234
135.956	67.07	0.1363	-0.0569	0.0227
136.956	67.47	0.1371	-0.0575	0.0222
137.956	67.89	0.1383	-0.0581	0.0221
138.956	68.28	0.1392	-0.0584	0.0225
139.955	68.71	0.1402	-0.0595	0.0214
140.955	69.12	0.1412	-0.0602	0.0209
141.955	69.54	0.1425	-0.061	0.0207
142.954	69.92	0.1431	-0.0615	0.0203
143.062	69.97	0.1434	-0.0615	0.0206
144.061	69.53	0.1433	-0.0619	0.0197
145.061	69.02	0.1425	-0.0613	0.02
146.06	68.52	0.1418	-0.0607	0.0204
147.06	68.01	0.1408	-0.0606	0.0198
148.06	67.5	0.1404	-0.0606	0.0194
149.059	66.98	0.1394	-0.06	0.0196
150.059	66.5	0.1389	-0.0596	0.0197
151.059	65.99	0.1379	-0.0593	0.0194
152.058	65.49	0.1368	-0.0587	0.0196
153.058	64.99	0.1362	-0.0588	0.0188
154.058	64.5	0.1356	-0.0584	0.0188
155.057	63.97	0.1348	-0.0583	0.0183
156.057	63.48	0.134	-0.0577	0.0186
157.057	62.97	0.1332	-0.0576	0.0182
158.056	62.47	0.1324	-0.057	0.0184
159.056	61.99	0.1317	-0.0569	0.0181
160.056	61.48	0.1308	-0.0568	0.0173
161.055	60.99	0.1301	-0.0568	0.0167
162.055	60.48	0.1293	-0.0562	0.0169
163.055	59.98	0.1282	-0.0559	0.0165
164.055	59.52	0.1276	-0.0557	0.0163
165.054	59	0.1267	-0.0551	0.0165
166.054	58.46	0.1259	-0.0547	0.0165
167.054	57.98	0.125	-0.0547	0.0157
168.053	57.48	0.1242	-0.0543	0.0157
169.053	57	0.1234	-0.0539	0.0156
170.053	56.45	0.1225	-0.0537	0.0152
171.052	55.97	0.1215	-0.0534	0.0148
172.052	55.47	0.1208	-0.053	0.0149
173.052	54.96	0.1198	-0.0525	0.0148
174.051	54.46	0.1193	-0.0525	0.0143
175.051	53.98	0.1183	-0.052	0.0144
176.051	53.48	0.1174	-0.052	0.0135
177.05	52.98	0.1164	-0.0516	0.0133
178.05	52.52	0.1156	-0.0508	0.014
179.05	51.99	0.1148	-0.051	0.0128
180.049	51.49	0.1139	-0.0504	0.0133
181.049	50.94	0.113	-0.0504	0.0122
182.049	50.45	0.1119	-0.0496	0.0128
183.048	49.98	0.1113	-0.0495	0.0123
184.048	49.5	0.1106	-0.049	0.0126
185.048	48.98	0.1093	-0.0489	0.0116
186.047	48.47	0.1088	-0.0486	0.0116
187.047	47.97	0.1079	-0.0483	0.0114
188.047	47.47	0.107	-0.0479	0.0114
189.046	47.01	0.1061	-0.0472	0.0117
190.046	46.48	0.1052	-0.0472	0.0108
191.046	45.97	0.1043	-0.0469	0.0106
192.046	45.47	0.1037	-0.0467	0.0104
193.045	45	0.1026	-0.0466	0.0096
194.045	44.49	0.1015	-0.0462	0.0092
195.045	43.99	0.1006	-0.046	0.0088
196.044	43.49	0.0999	-0.0456	0.0087
197.044	42.99	0.099	-0.0454	0.0083
198.044	42.51	0.0979	-0.0454	0.0071
199.043	42.01	0.0969	-0.045	0.007
200.043	41.45	0.0964	-0.0451	0.0064
201.043	40.97	0.0955	-0.0446	0.0064
202.042	40.49	0.0945	-0.0444	0.0059
203.042	39.97	0.0933	-0.0438	0.0057
204.042	39.48	0.0928	-0.0433	0.0063
205.041	38.96	0.0918	-0.0427	0.0064
206.041	38.5	0.0908	-0.0419	0.0071
207.041	37.97	0.09	-0.0419	0.0061
208.04	37.5	0.0889	-0.0412	0.0066
209.04	36.99	0.088	-0.0414	0.0053
210.04	36.46	0.0871	-0.041	0.0051
211.039	35.99	0.0858	-0.0407	0.0045
212.039	35.47	0.0852	-0.0406	0.004
213.039	35.01	0.0842	-0.0404	0.0034
214.038	34.48	0.083	-0.0396	0.0038
215.038	33.98	0.0824	-0.0392	0.004
216.038	33.48	0.0812	-0.0386	0.0041
217.038	33	0.0804	-0.0383	0.0039
218.037	32.49	0.0794	-0.0376	0.0043
219.037	32	0.0785	-0.0364	0.0057
220.037	31.51	0.0775	-0.0361	0.0054
221.036	30.99	0.0767	-0.0356	0.0056
222.036	30.48	0.0758	-0.0351	0.0056
223.036	29.98	0.0746	-0.0345	0.0056
224.035	29.48	0.0736	-0.0341	0.0054
225.035	29.02	0.0727	-0.0335	0.0058
226.035	28.5	0.0719	-0.033	0.0059
227.034	28	0.0706	-0.0322	0.0062
228.034	27.48	0.0696	-0.0318	0.0061
229.034	26.99	0.0687	-0.0315	0.0056
230.033	26.49	0.0677	-0.031	0.0058
231.033	26	0.0667	-0.0299	0.007
232.033	25.48	0.0658	-0.03	0.0058
233.032	25	0.0646	-0.0292	0.0061
234.032	24.47	0.0637	-0.0291	0.0056
235.032	23.97	0.0626	-0.0284	0.0058
236.031	23.47	0.0614	-0.0277	0.0061
237.031	22.98	0.0607	-0.0275	0.0057
238.031	22.46	0.0598	-0.027	0.0058
239.03	21.98	0.0586	-0.0265	0.0056
240.03	21.5	0.0574	-0.0258	0.0058
241.03	21	0.0563	-0.0255	0.0053
242.03	20.47	0.0556	-0.0254	0.0047
243.029	20	0.0547	-0.025	0.0048
244.029	19.5	0.0535	-0.0243	0.005
245.029	19.01	0.0526	-0.0238	0.0049
246.028	18.49	0.0513	-0.0234	0.0045
247.028	18.01	0.0503	-0.0229	0.0045
248.028	17.48	0.0493	-0.0222	0.005
249.027	16.98	0.0481	-0.0214	0.0053
250.027	16.5	0.047	-0.021	0.005
251.027	16	0.0459	-0.0206	0.0047
252.026	15.49	0.045	-0.02	0.005
253.026	14.99	0.0439	-0.0199	0.0042
254.026	14.5	0.0428	-0.0192	0.0044
255.025	14.01	0.0417	-0.0188	0.0042
256.025	13.51	0.0404	-0.0184	0.0036
257.025	13.01	0.0395	-0.0179	0.0037
258.024	12.48	0.0382	-0.0174	0.0034
259.024	12.01	0.037	-0.017	0.003
260.024	11.48	0.0362	-0.0169	0.0025
261.023	11.02	0.035	-0.0162	0.0026
262.023	10.5	0.0339	-0.0157	0.0025
263.023	10	0.0328	-0.0155	0.0019
264.022	9.5	0.0315	-0.0153	0.0009
265.022	8.97	0.0302	-0.0142	0.0017
266.022	8.51	0.0291	-0.0141	0.001
267.022	7.99	0.0279	-0.0134	0.0011
268.021	7.51	0.0269	-0.0132	0.0005
269.021	7	0.0259	-0.0126	0.0007
270.021	6.5	0.0246	-0.0123	0.0001
271.02	5.98	0.0231	-0.0115	0.0001
272.02	5.5	0.0224	-0.0112	-0.0001
273.02	4.99	0.021	-0.0109	-0.0008
274.019	4.52	0.0199	-0.0105	-0.0011
275.019	3.99	0.0188	-0.0101	-0.0014
276.019	3.52	0.0176	-0.0095	-0.0015
277.018	3.02	0.016	-0.0092	-0.0024
278.018	2.49	0.0148	-0.0092	-0.0035
279.018	1.99	0.0135	-0.0088	-0.0041
280.017	1.54	0.0126	-0.0084	-0.0043
280.991	1.01	0.011	-0.0078	-0.0046
281.99	0.9	0.0107	-0.0084	-0.006
282.99	1.2	0.0111	-0.008	-0.005
283.99	1.82	0.0119	-0.0075	-0.0031
284.989	2.49	0.0133	-0.0077	-0.0021
285.989	3.15	0.0145	-0.0078	-0.0011
286.989	3.82	0.0158	-0.008	-0.0002
287.988	4.44	0.017	-0.008	0.001
288.988	5.02	0.018	-0.0085	0.001
289.988	5.59	0.0195	-0.0085	0.0025
290.987	6.17	0.0207	-0.0088	0.003
291.987	6.75	0.0218	-0.0085	0.0047
292.987	7.28	0.0229	-0.0092	0.0044
293.987	7.82	0.0241	-0.009	0.0061
294.986	8.38	0.025	-0.0093	0.0063
295.986	8.87	0.0261	-0.0097	0.0067
296.986	9.43	0.0271	-0.01	0.007
297.985	9.96	0.028	-0.0103	0.0074
298.985	10.49	0.0293	-0.0105	0.0083
299.985	11	0.0301	-0.0108	0.0085
300.984	11.5	0.031	-0.0108	0.0093
301.984	11.98	0.032	-0.0111	0.0098
302.984	12.45	0.0328	-0.0113	0.0102
303.983	12.95	0.0343	-0.0119	0.0104
304.983	13.51	0.0351	-0.0119	0.0114
305.983	13.99	0.0359	-0.012	0.0118
306.982	14.46	0.0372	-0.0127	0.0118
307.982	14.99	0.0379	-0.013	0.0119
308.982	15.46	0.039	-0.0132	0.0126
309.981	15.92	0.0399	-0.0136	0.0127
310.981	16.45	0.0412	-0.014	0.0132
311.981	16.94	0.0419	-0.0145	0.0129
312.98	17.45	0.0432	-0.0146	0.0141
313.98	17.9	0.044	-0.0149	0.0141
314.98	18.39	0.0451	-0.0154	0.0144
315.979	18.93	0.046	-0.0155	0.0149
316.979	19.4	0.047	-0.0155	0.0159
317.979	19.9	0.0483	-0.0164	0.0155
318.978	20.39	0.0487	-0.0164	0.0159
319.978	20.86	0.0498	-0.0166	0.0166
320.978	21.39	0.051	-0.0169	0.0172
321.978	21.83	0.0521	-0.0173	0.0176
322.977	22.36	0.053	-0.0176	0.0179
323.977	22.86	0.054	-0.0178	0.0184
324.977	23.42	0.0549	-0.018	0.019
325.976	23.9	0.0561	-0.0184	0.0194
326.976	24.37	0.0567	-0.0189	0.0189
327.976	24.9	0.0578	-0.0189	0.02
328.975	25.41	0.0592	-0.0197	0.0199
329.975	25.85	0.06	-0.0199	0.0203
330.975	26.38	0.0609	-0.0201	0.0208
331.974	26.87	0.0619	-0.0204	0.0212
332.974	27.39	0.0628	-0.0205	0.0218
333.974	27.87	0.0639	-0.0209	0.022
334.973	28.38	0.0652	-0.0216	0.0219
335.973	28.85	0.0659	-0.022	0.022
336.973	29.37	0.0666	-0.0222	0.0223
337.972	29.83	0.068	-0.0228	0.0225
338.972	30.38	0.0688	-0.0229	0.023
339.972	30.86	0.0699	-0.0231	0.0237
340.971	31.34	0.071	-0.024	0.0231
341.971	31.87	0.0718	-0.0238	0.0242
342.971	32.32	0.0729	-0.0245	0.0239
343.97	32.82	0.0738	-0.0248	0.0242
344.97	33.37	0.0748	-0.0249	0.025
345.97	33.87	0.076	-0.0258	0.0244
346.97	34.36	0.0771	-0.0263	0.0245
347.969	34.89	0.078	-0.0263	0.0254
348.969	35.39	0.0788	-0.0266	0.0255
349.969	35.86	0.0801	-0.0273	0.0256
350.968	36.37	0.0811	-0.0276	0.026
351.968	36.9	0.0818	-0.0279	0.0261
352.968	37.45	0.083	-0.0283	0.0264
353.967	37.91	0.084	-0.0289	0.0263
354.967	38.44	0.0849	-0.0291	0.0267
355.967	38.93	0.086	-0.0295	0.0272
356.966	39.45	0.087	-0.0298	0.0274
357.966	39.92	0.0877	-0.0297	0.0283
358.966	40.44	0.0892	-0.0307	0.0278
359.965	40.93	0.0903	-0.0312	0.0278
360.965	41.42	0.0909	-0.0315	0.028
361.965	41.99	0.092	-0.0319	0.0283
362.964	42.47	0.0931	-0.032	0.029
363.964	42.96	0.0938	-0.032	0.0299
364.964	43.47	0.0952	-0.033	0.0292
365.963	43.98	0.096	-0.033	0.03
366.963	44.5	0.0968	-0.0337	0.0295
367.963	44.96	0.0981	-0.0341	0.03
368.962	45.48	0.099	-0.0345	0.0301
369.962	45.96	0.0999	-0.0349	0.0303
370.962	46.47	0.1011	-0.0354	0.0304
371.962	47	0.1019	-0.0358	0.0304
372.961	47.52	0.1029	-0.0361	0.0309
373.961	48.03	0.104	-0.0365	0.031
374.961	48.53	0.1049	-0.0368	0.0314
375.96	49.01	0.1059	-0.0372	0.0317
376.96	49.56	0.1069	-0.0377	0.0316
377.96	50.04	0.1079	-0.0382	0.0315
378.959	50.6	0.1089	-0.0387	0.0317
379.959	51.11	0.1099	-0.0389	0.032
380.959	51.59	0.1111	-0.0396	0.0319
381.958	52.17	0.1122	-0.0398	0.0328
382.958	52.67	0.113	-0.0402	0.0327
383.958	53.12	0.1141	-0.0408	0.0326
384.957	53.68	0.1151	-0.0408	0.0334
385.957	54.16	0.1158	-0.0413	0.0333
386.957	54.66	0.1167	-0.0417	0.0334
387.956	55.14	0.1179	-0.0426	0.0329
388.956	55.66	0.119	-0.0426	0.0338
389.956	56.2	0.1202	-0.043	0.0344
390.955	56.65	0.1209	-0.0437	0.0337
391.955	57.15	0.122	-0.0437	0.0346
392.955	57.66	0.1229	-0.0445	0.034
393.954	58.14	0.1237	-0.0447	0.0345
394.954	58.63	0.1249	-0.0448	0.0355
395.954	59.16	0.1261	-0.0457	0.0348
396.954	59.67	0.1269	-0.0461	0.0348
397.953	60.14	0.1278	-0.0463	0.0354
398.953	60.65	0.1289	-0.0468	0.0354
399.953	61.13	0.1301	-0.0475	0.0353
400.952	61.66	0.1311	-0.0474	0.0364
401.952	62.11	0.1318	-0.0482	0.0355
402.952	62.61	0.1331	-0.0486	0.036
403.951	63.09	0.134	-0.0495	0.0351
404.951	63.65	0.1348	-0.0495	0.0358
405.951	64.13	0.1357	-0.0498	0.0362
406.95	64.63	0.1371	-0.0506	0.0359
407.95	65.13	0.1379	-0.0509	0.0363
408.95	65.61	0.139	-0.0513	0.0364
409.949	66.08	0.1398	-0.0518	0.0363
410.949	66.53	0.1408	-0.0525	0.0358
411.949	67.04	0.142	-0.0527	0.0367
412.948	67.51	0.1429	-0.0535	0.0359	0.0367
413.948	67.99	0.1439	-0.0539	0.0362
414.948	68.47	0.1449	-0.0547	0.0357
415.947	68.95	0.146	-0.0554	0.0354
416.947	69.43	0.147	-0.0557	0.0357
417.947	69.9	0.1479	-0.0564	0.0352
418.946	70.32	0.149	-0.0571	0.0349
419.946	70.79	0.1501	-0.058	0.0342
420.946	71.19	0.1507	-0.0587	0.0334
421.946	71.56	0.152	-0.0599	0.0324
422.945	72	0.153	-0.0605	0.0321
422.953	72	0.1532	-0.0609	0.0316
423.952	71.53	0.1528	-0.0617	0.0295
424.951	71.03	0.1521	-0.0609	0.0304
425.951	70.55	0.1512	-0.0607	0.0299
426.951	70.02	0.1506	-0.0606	0.0296
427.95	69.54	0.1496	-0.0604	0.029
428.95	69.01	0.149	-0.06	0.0292
429.95	68.48	0.148	-0.0599	0.0284
430.949	68.01	0.1472	-0.0596	0.0281
431.949	67.5	0.1466	-0.0593	0.0282
432.949	67.03	0.1455	-0.0588	0.0281
433.949	66.49	0.1449	-0.0588	0.0275
434.948	66.02	0.1443	-0.0586	0.0272
435.948	65.52	0.1432	-0.0582	0.027
436.948	64.99	0.1427	-0.058	0.0269
437.947	64.53	0.1416	-0.0577	0.0264
438.947	64	0.141	-0.0572	0.0267
439.947	63.52	0.1402	-0.0572	0.026
440.946	63.02	0.1394	-0.0569	0.0257
441.946	62.51	0.1382	-0.0563	0.0257
442.946	61.98	0.1379	-0.0565	0.0251
443.945	61.49	0.1368	-0.0559	0.0251
444.945	61.03	0.136	-0.0559	0.0243
445.945	60.5	0.1352	-0.0555	0.0242
446.944	60.02	0.1344	-0.0551	0.0243
447.944	59.52	0.1338	-0.0548	0.0243
448.944	59	0.133	-0.0547	0.0236
449.943	58.52	0.132	-0.0543	0.0235
450.943	58.03	0.1309	-0.0536	0.0239
451.943	57.5	0.1303	-0.0537	0.023
452.942	57.03	0.1293	-0.0535	0.0224
453.942	56.5	0.1283	-0.0531	0.0222
454.942	55.99	0.1278	-0.0531	0.0218
455.941	55.5	0.1268	-0.052	0.0228
456.941	54.99	0.1258	-0.0524	0.0212
457.941	54.49	0.1251	-0.0521	0.0209
458.941	53.99	0.1243	-0.0515	0.0214
459.94	53.5	0.1232	-0.0515	0.0204
460.94	52.98	0.1225	-0.0509	0.0207
461.94	52.5	0.1215	-0.0506	0.0203
462.939	52	0.1204	-0.05	0.0205
463.939	51.51	0.1198	-0.0501	0.0198
464.939	51.01	0.1187	-0.0497	0.0195
465.938	50.49	0.1181	-0.0489	0.0203
466.938	50	0.1172	-0.0491	0.019
467.938	49.48	0.1163	-0.0487	0.019
468.937	49	0.1151	-0.0481	0.019
469.937	48.5	0.1142	-0.048	0.0183
470.937	48	0.1135	-0.0476	0.0184
471.936	47.48	0.1125	-0.0469	0.0188
472.936	46.99	0.1121	-0.0471	0.018
473.936	46.5	0.1109	-0.0464	0.0182
474.935	45.98	0.1096	-0.046	0.0176
475.935	45.48	0.1092	-0.0462	0.0169
476.935	45.02	0.1083	-0.0454	0.0176
477.934	44.5	0.1074	-0.0452	0.017
478.934	44.01	0.1062	-0.0449	0.0164
479.934	43.52	0.1051	-0.0441	0.0169
480.933	43.03	0.1045	-0.0438	0.0168
481.933	42.51	0.1037	-0.0438	0.0162
482.933	42.03	0.1027	-0.0433	0.0161
483.932	41.48	0.1018	-0.043	0.0158
484.932	41.02	0.101	-0.0427	0.0157
485.932	40.52	0.0999	-0.0418	0.0163
486.932	39.99	0.0989	-0.0419	0.0152
487.931	39.49	0.0982	-0.0415	0.0153
488.931	38.99	0.097	-0.0408	0.0153
489.931	38.5	0.096	-0.0404	0.0153
490.93	38	0.0951	-0.0402	0.0149
491.93	37.5	0.094	-0.0396	0.0147
492.93	37.03	0.0933	-0.0394	0.0146
493.929	36.5	0.0921	-0.0386	0.0149
494.929	36.01	0.0909	-0.0383	0.0143
495.929	35.49	0.0903	-0.0379	0.0147
496.928	34.99	0.0893	-0.0376	0.0142
497.928	34.51	0.0883	-0.0373	0.0138
498.928	33.98	0.0873	-0.0368	0.0137
499.927	33.52	0.0864	-0.0364	0.0136
500.927	33	0.0854	-0.0358	0.0137
501.927	32.52	0.0844	-0.0354	0.0136
502.926	32.01	0.0834	-0.0351	0.0132
503.926	31.51	0.0825	-0.0348	0.0129
504.926	31.01	0.0815	-0.0344	0.0128
505.925	30.51	0.0806	-0.0338	0.013
506.925	30	0.0795	-0.0335	0.0124
507.925	29.5	0.0788	-0.0333	0.0124
508.924	29	0.0776	-0.0328	0.012
509.924	28.53	0.0764	-0.0324	0.0116
510.924	27.99	0.0754	-0.0321	0.0113
511.924	27.49	0.0747	-0.0318	0.0111
512.923	27.01	0.0737	-0.031	0.0117
513.923	26.48	0.0724	-0.0308	0.0109
514.923	26.01	0.0715	-0.0302	0.0112
515.922	25.53	0.0706	-0.0297	0.0111
516.922	25.02	0.0693	-0.0291	0.0113
517.922	24.5	0.0683	-0.0287	0.0109
518.921	23.99	0.0675	-0.0283	0.011
519.921	23.52	0.0662	-0.0275	0.0112
520.921	23.01	0.0652	-0.0268	0.0116
521.92	22.51	0.0642	-0.0268	0.0107
522.92	22.03	0.0631	-0.0263	0.0105
523.92	21.5	0.0621	-0.026	0.0101
524.919	21.01	0.061	-0.0253	0.0104
525.919	20.52	0.06	-0.025	0.01
526.919	20.03	0.0589	-0.0243	0.0102
527.918	19.49	0.0577	-0.0239	0.01
528.918	19.01	0.0566	-0.0234	0.0099
529.918	18.54	0.0558	-0.0231	0.0095
530.917	18.01	0.0549	-0.0226	0.0097
531.917	17.51	0.0536	-0.0222	0.0092
532.917	17	0.0527	-0.0217	0.0093
533.917	16.54	0.0514	-0.0212	0.009
534.916	16.02	0.0505	-0.0207	0.0091
535.916	15.52	0.0492	-0.0199	0.0096
536.916	15.02	0.0483	-0.0195	0.0093
537.915	14.52	0.047	-0.0193	0.0084
538.915	14.01	0.0459	-0.0185	0.0089
539.915	13.52	0.0447	-0.018	0.0087
540.914	13.02	0.0436	-0.0177	0.0081
541.914	12.51	0.0427	-0.0172	0.0082
542.914	12.04	0.0416	-0.0169	0.0077
543.913	11.51	0.0403	-0.0159	0.0084
544.913	11	0.039	-0.0158	0.0074
545.913	10.5	0.0379	-0.0151	0.0077
546.912	9.99	0.0367	-0.015	0.0066
547.912	9.5	0.0357	-0.0146	0.0064
548.912	9.01	0.0343	-0.014	0.0063
549.911	8.52	0.0332	-0.0137	0.0058
550.911	8.04	0.0321	-0.0131	0.0059
551.911	7.53	0.0309	-0.0127	0.0055
552.91	7.01	0.0296	-0.012	0.0056
553.91	6.5	0.0286	-0.0119	0.0047
554.91	6.01	0.0274	-0.0112	0.005
555.909	5.55	0.0261	-0.0107	0.0047
556.909	5.02	0.025	-0.0105	0.004
557.909	4.55	0.0238	-0.01	0.0037
558.909	4.02	0.0225	-0.0095	0.0035
559.908	3.55	0.0211	-0.0092	0.0027
560.908	3.04	0.02	-0.0089	0.0022
561.908	2.52	0.0186	-0.0083	0.0021
562.907	2.06	0.0173	-0.0079	0.0015
563.907	1.54	0.016	-0.0076	0.0007
564.907	1.04	0.0145	-0.0073	-0.0001
564.976	1	0.0145	-0.0073	-0.0002
565.976	0.95	0.0144	-0.0077	-0.001
566.975	1.26	0.0147	-0.0073	0.0001
567.975	1.82	0.0155	-0.0073	0.0008
568.975	2.46	0.0167	-0.0074	0.0019
569.974	3.1	0.018	-0.0075	0.0029
570.974	3.72	0.0191	-0.008	0.0032
571.974	4.35	0.0207	-0.0079	0.0049
572.973	4.89	0.0215	-0.0081	0.0052
573.973	5.49	0.0227	-0.0083	0.0062
574.973	6.03	0.0239	-0.0087	0.0066
575.972	6.56	0.025	-0.0087	0.0077
576.972	7.11	0.0261	-0.0089	0.0083
577.972	7.68	0.0272	-0.0095	0.0083
578.971	8.24	0.0283	-0.0095	0.0093
579.971	8.71	0.0293	-0.0097	0.0098
580.971	9.21	0.0302	-0.0099	0.0104
581.971	9.74	0.0317	-0.0103	0.0111
582.97	10.24	0.0324	-0.0104	0.0116
583.97	10.72	0.0335	-0.0108	0.0119
584.97	11.23	0.0344	-0.0111	0.0122
585.969	11.7	0.0355	-0.0111	0.0132
586.969	12.2	0.0363	-0.0115	0.0133
587.969	12.68	0.0374	-0.0114	0.0146
588.968	13.18	0.0385	-0.0119	0.0146
589.968	13.67	0.0394	-0.0122	0.015
590.968	14.16	0.0404	-0.0127	0.0151
591.967	14.62	0.0414	-0.0126	0.0162
592.967	15.13	0.0424	-0.013	0.0165
593.967	15.6	0.0436	-0.0134	0.0167
594.966	16.1	0.0444	-0.0135	0.0175
595.966	16.56	0.0455	-0.0139	0.0176
596.966	17.03	0.0464	-0.0141	0.0182
597.965	17.5	0.0475	-0.0147	0.018
598.965	18	0.0485	-0.0149	0.0188
599.965	18.49	0.0494	-0.0152	0.019
600.964	19.01	0.0508	-0.0156	0.0196
601.964	19.49	0.0514	-0.016	0.0194
602.964	19.96	0.0525	-0.0161	0.0203
603.964	20.46	0.0534	-0.0164	0.0206
604.963	20.94	0.0545	-0.0168	0.021
605.963	21.45	0.0554	-0.017	0.0215
606.963	21.98	0.0565	-0.0171	0.0224
607.962	22.47	0.0575	-0.0177	0.022
608.962	22.95	0.0585	-0.0181	0.0224
609.962	23.46	0.0595	-0.0187	0.0221
610.961	23.95	0.0604	-0.0181	0.0242
611.961	24.44	0.0615	-0.0194	0.0227
612.961	24.94	0.0625	-0.0195	0.0235
613.96	25.44	0.0635	-0.0201	0.0232
614.96	25.96	0.0644	-0.0195	0.0254
615.96	26.41	0.0655	-0.0208	0.0239
616.959	26.87	0.0665	-0.0211	0.0244
617.959	27.37	0.0675	-0.0215	0.0245
618.959	27.85	0.0685	-0.0215	0.0256
619.958	28.38	0.0696	-0.0219	0.0258
620.958	28.88	0.0703	-0.0223	0.0258
621.958	29.35	0.0714	-0.0231	0.0251
622.957	29.86	0.0725	-0.0232	0.0261
623.957	30.33	0.0736	-0.0236	0.0264
624.957	30.86	0.0747	-0.024	0.0267
625.956	31.33	0.0756	-0.0242	0.0271
626.956	31.83	0.0764	-0.0246	0.0273
627.956	32.32	0.0775	-0.0253	0.0269
628.955	32.82	0.0784	-0.0257	0.0271
629.955	33.18	0.0796	-0.0261	0.0275
630.955	33.76	0.0803	-0.0259	0.0284
631.955	34.3	0.0816	-0.0268	0.0281
632.954	34.8	0.0825	-0.027	0.0284
633.954	35.34	0.0835	-0.0274	0.0286
634.954	35.84	0.0847	-0.0277	0.0292
635.953	36.31	0.0856	-0.0286	0.0284
636.953	36.85	0.0867	-0.029	0.0288
637.953	37.32	0.0876	-0.0292	0.0292
638.952	37.82	0.0886	-0.0294	0.0298
639.952	38.33	0.0893	-0.0297	0.0299
640.952	38.83	0.0908	-0.0307	0.0295
641.951	39.31	0.0917	-0.0306	0.0305
642.951	39.78	0.0925	-0.0313	0.03
643.951	40.28	0.0935	-0.0318	0.03
644.95	40.79	0.0945	-0.0319	0.0307
645.95	41.26	0.0956	-0.0322	0.0313
646.95	41.77	0.0963	-0.0331	0.0301
647.949	42.3	0.0976	-0.0333	0.0312
648.949	42.8	0.0986	-0.0335	0.0317
649.949	43.27	0.0995	-0.0341	0.0315
650.948	43.77	0.1004	-0.0345	0.0315
651.948	44.25	0.1014	-0.0354	0.0307
652.948	44.73	0.1025	-0.0355	0.0315
653.947	45.27	0.1037	-0.036	0.0318
654.947	45.74	0.1046	-0.0361	0.0325
655.947	46.27	0.1055	-0.0361	0.0333
656.947	46.74	0.1064	-0.0369	0.0326
657.946	47.25	0.1075	-0.0373	0.0329
658.946	47.72	0.1084	-0.0378	0.0329
659.946	48.25	0.1094	-0.038	0.0334
660.945	48.76	0.1106	-0.0392	0.0323
661.945	49.31	0.1115	-0.0389	0.0337
662.945	49.83	0.1124	-0.0396	0.0332
663.944	50.32	0.1135	-0.04	0.0335
664.944	50.8	0.1144	-0.0404	0.0336
665.944	51.33	0.1154	-0.0406	0.0343
666.943	51.83	0.1165	-0.0412	0.0342
667.943	52.31	0.1175	-0.0419	0.0337
668.943	52.85	0.1184	-0.0419	0.0346
669.942	53.33	0.1195	-0.0427	0.0342
670.942	53.82	0.1205	-0.0435	0.0336
671.942	54.3	0.1216	-0.0438	0.034
672.941	54.8	0.1226	-0.044	0.0346
673.941	55.31	0.1234	-0.0442	0.035
674.941	55.81	0.1245	-0.0447	0.0352
675.94	56.31	0.1253	-0.045	0.0354
676.94	56.79	0.1264	-0.0458	0.0349
677.94	57.32	0.1275	-0.0462	0.0352
678.939	57.8	0.1284	-0.0467	0.035
679.939	58.28	0.1296	-0.0469	0.0359
680.939	58.8	0.1304	-0.0473	0.0359
681.938	59.29	0.1314	-0.0477	0.0361
682.938	59.81	0.1325	-0.0484	0.0358
683.938	60.32	0.1335	-0.0486	0.0363
684.938	60.85	0.1345	-0.0493	0.036
685.937	61.3	0.1354	-0.0498	0.0358
686.937	61.78	0.1364	-0.0504	0.0357
687.937	62.33	0.1373	-0.0508	0.0358
688.936	62.87	0.1384	-0.0516	0.0353
689.936	63.37	0.1396	-0.0523	0.0352
690.936	63.85	0.1406	-0.0525	0.0357
691.935	64.38	0.1414	-0.0532	0.0352
692.935	64.84	0.1422	-0.0535	0.0352
693.935	65.34	0.1435	-0.0536	0.0363
694.934	65.84	0.1444	-0.0545	0.0356
695.934	66.38	0.1452	-0.0547	0.036
696.934	66.85	0.1465	-0.0555	0.0356
697.933	67.32	0.1474	-0.0562	0.0352
698.933	67.83	0.1485	-0.0564	0.0358
699.933	68.31	0.1495	-0.0572	0.0353
700.932	68.76	0.1504	-0.0574	0.0357
701.932	69.29	0.1514	-0.0579	0.0357
702.932	69.74	0.1524	-0.0588	0.0349
703.931	70.22	0.1535	-0.059	0.0356
704.931	70.74	0.1543	-0.0598	0.0349
705.931	71.2	0.1552	-0.06	0.0354	0.0363
706.93	71.65	0.1565	-0.0607	0.0353
707.93	72.12	0.1576	-0.0615	0.0348
708.93	72.6	0.1583	-0.0613	0.0359
709.93	73.04	0.1594	-0.0626	0.0344
710.929	73.49	0.1604	-0.0629	0.0349
711.929	73.98	0.1613	-0.0632	0.035
711.995	73.98	0.1617	-0.0637	0.0345
712.994	73.55	0.1613	-0.064	0.0335
713.994	73	0.1605	-0.064	0.0327
714.993	72.51	0.1598	-0.0636	0.0327
715.993	72.01	0.1589	-0.0631	0.0329
716.993	71.51	0.1586	-0.063	0.0328
717.992	71.01	0.1574	-0.0626	0.0322
718.992	70.5	0.1566	-0.0624	0.0319
719.992	70.02	0.1557	-0.0625	0.0309
720.992	69.52	0.1551	-0.0618	0.0316
721.991	68.99	0.1541	-0.0617	0.0308
722.991	68.51	0.1537	-0.0617	0.0306
723.991	68.01	0.1525	-0.0612	0.0303
724.99	67.51	0.1516	-0.0608	0.0301
725.99	67	0.151	-0.0604	0.0303
726.99	66.52	0.1507	-0.06	0.0307
727.989	65.99	0.1495	-0.06	0.0296
728.989	65.51	0.1484	-0.0599	0.0287
729.989	65.01	0.1476	-0.0594	0.0291
730.988	64.53	0.1469	-0.0591	0.0288
731.988	64.01	0.1463	-0.059	0.0284
732.988	63.5	0.1451	-0.0584	0.0284
733.987	62.97	0.1446	-0.0585	0.0276
734.987	62.47	0.1436	-0.0581	0.0276
735.987	61.99	0.1429	-0.0578	0.0275
736.986	61.48	0.1419	-0.0574	0.0273
737.986	60.99	0.1411	-0.0572	0.0268
738.986	60.5	0.1403	-0.0569	0.0267
739.985	60	0.1397	-0.0565	0.0268
740.985	59.52	0.1386	-0.0561	0.0266
741.985	58.99	0.1379	-0.0558	0.0264
742.984	58.51	0.1371	-0.0557	0.0258
743.984	58.01	0.1363	-0.0553	0.0258
744.984	57.46	0.1355	-0.0549	0.0258
745.983	56.98	0.1344	-0.0546	0.0253
746.983	56.48	0.1336	-0.0544	0.0249
747.983	56	0.1327	-0.054	0.0247
748.983	55.49	0.1318	-0.0536	0.0247
749.982	55.02	0.1311	-0.0532	0.0248
750.982	54.51	0.1303	-0.053	0.0245
751.982	53.98	0.1295	-0.0524	0.0249
752.981	53.5	0.1287	-0.0525	0.0238
753.981	53.03	0.1276	-0.052	0.0238
754.981	52.5	0.1267	-0.0517	0.0233
755.98	52	0.1258	-0.0512	0.0236
756.98	51.49	0.1249	-0.0509	0.0231
757.98	51.01	0.1244	-0.0506	0.0233
758.979	50.49	0.1231	-0.0502	0.0229
759.979	50.03	0.1226	-0.05	0.0228
760.979	49.5	0.1212	-0.0494	0.0224
761.978	48.98	0.1204	-0.0491	0.0222
762.978	48.47	0.1195	-0.0488	0.022
763.978	48	0.1189	-0.0485	0.022
764.977	47.49	0.1179	-0.0481	0.0218
765.977	46.98	0.1169	-0.0477	0.0216
766.977	46.49	0.1159	-0.0473	0.0214
767.976	46	0.1151	-0.047	0.0212
768.976	45.51	0.1139	-0.0466	0.0209
769.976	44.97	0.1132	-0.0463	0.0207
770.975	44.5	0.1123	-0.0458	0.0208
771.975	43.99	0.1117	-0.0455	0.0209
772.975	43.48	0.1103	-0.0448	0.0209
773.975	42.99	0.1096	-0.0445	0.0206
774.974	42.53	0.1089	-0.0442	0.0205
775.974	41.98	0.1075	-0.0438	0.02
776.974	41.47	0.1071	-0.0437	0.0198
777.973	41	0.1058	-0.0428	0.0203
778.973	40.5	0.1048	-0.0426	0.0197
779.973	39.96	0.104	-0.0422	0.0197
780.972	39.49	0.103	-0.0418	0.0194
781.972	39.01	0.1022	-0.0411	0.0201
782.972	38.48	0.1012	-0.0409	0.0195
783.971	37.98	0.1002	-0.0406	0.0192
784.971	37.47	0.0994	-0.0399	0.0196
785.971	37	0.0982	-0.0397	0.0189
786.97	36.49	0.0973	-0.0392	0.0188
787.97	35.97	0.0966	-0.0388	0.0191
788.97	35.49	0.0955	-0.038	0.0195
789.969	34.99	0.0943	-0.0378	0.0187
790.969	34.5	0.0933	-0.0376	0.0182
791.969	34	0.0925	-0.0368	0.0189
792.968	33.48	0.0916	-0.0365	0.0187
793.968	33.02	0.0906	-0.0359	0.0188
794.968	32.46	0.0891	-0.0356	0.0179
795.967	32.01	0.0889	-0.0353	0.0184
796.967	31.49	0.0876	-0.0348	0.0181
797.967	31.03	0.0865	-0.0344	0.0178
798.966	30.5	0.0855	-0.0336	0.0184
799.966	30	0.0841	-0.0334	0.0174
800.966	29.48	0.0837	-0.033	0.0178
801.966	28.99	0.083	-0.0323	0.0184
802.965	28.52	0.0811	-0.032	0.0172
803.965	27.97	0.0804	-0.0316	0.0173
804.965	27.51	0.0791	-0.0305	0.0182
805.964	26.99	0.0785	-0.0307	0.0173
806.964	26.5	0.078	-0.0299	0.0182
807.964	26.01	0.0762	-0.0295	0.0173
808.963	25.51	0.0747	-0.0291	0.0166
809.963	25	0.0749	-0.0286	0.0178
810.963	24.49	0.074	-0.0281	0.0179
811.962	23.99	0.0731	-0.0276	0.0179
812.962	23.52	0.0709	-0.0273	0.0164
813.962	23.02	0.0703	-0.0263	0.0178
814.961	22.49	0.0694	-0.0259	0.0176
815.961	22.03	0.0674	-0.0257	0.0162
816.961	21.5	0.0677	-0.025	0.0178
817.96	20.98	0.0662	-0.0247	0.0169
818.96	20.52	0.0652	-0.0243	0.0167
819.96	19.99	0.0644	-0.0239	0.0167
820.959	19.5	0.0636	-0.0234	0.0169
821.959	18.99	0.0624	-0.0225	0.0175
822.959	18.49	0.0617	-0.0224	0.0169
823.958	18.01	0.0586	-0.0217	0.0153
824.958	17.51	0.0577	-0.0212	0.0153
825.958	16.98	0.0578	-0.0207	0.0165
826.958	16.5	0.0557	-0.0203	0.0151
827.957	16.02	0.055	-0.02	0.015
828.957	15.52	0.0541	-0.0194	0.0153
829.957	14.97	0.053	-0.0191	0.0149
830.956	14.5	0.0516	-0.0184	0.0148
831.956	14.01	0.0506	-0.0176	0.0154
832.956	13.51	0.0501	-0.0174	0.0154
833.955	12.99	0.0483	-0.017	0.0143
834.955	12.53	0.0478	-0.0162	0.0155
835.955	12.01	0.0458	-0.0156	0.0146
836.954	11.51	0.0444	-0.0152	0.014
837.954	11	0.0443	-0.0148	0.0148
838.954	10.52	0.0429	-0.0145	0.0139
839.953	9.99	0.0421	-0.0142	0.0137
840.953	9.5	0.0407	-0.0137	0.0134
841.953	9.02	0.0397	-0.0133	0.0133
842.952	8.51	0.0385	-0.0126	0.0134
843.952	8.02	0.0368	-0.0123	0.0121
844.952	7.51	0.0362	-0.0119	0.0124
845.951	7.03	0.0345	-0.0114	0.0118
846.951	6.51	0.0338	-0.0108	0.0121
847.951	5.98	0.032	-0.0105	0.011
848.951	5.49	0.031	-0.0099	0.0112
849.95	5	0.0297	-0.0093	0.011
850.95	4.47	0.0288	-0.0094	0.01
851.95	4	0.0277	-0.0088	0.0101
852.949	3.49	0.0262	-0.0085	0.0091
853.949	3.01	0.0251	-0.0079	0.0093
854.949	2.52	0.0234	-0.0074	0.0086
855.948	2.03	0.0224	-0.0073	0.0078
856.948	1.53	0.0207	-0.0067	0.0073
857.944	1.01	0.0195	-0.0062	0.007
858.943	0.97	0.0194	-0.0068	0.0058
859.943	1.53	0.0201	-0.0066	0.0069
860.943	2.18	0.0213	-0.0068	0.0078
861.942	2.85	0.0226	-0.0068	0.0091
862.942	3.43	0.0237	-0.0073	0.0092
863.942	4	0.025	-0.0073	0.0103
864.941	4.52	0.0258	-0.0074	0.011
865.941	5.08	0.027	-0.0076	0.0118
866.941	5.61	0.028	-0.0076	0.0129
867.94	6.2	0.0292	-0.008	0.0131
868.94	6.72	0.0302	-0.0082	0.0138
869.94	7.2	0.0313	-0.0085	0.0143
870.94	7.68	0.0323	-0.0089	0.0145
871.939	8.2	0.0334	-0.0091	0.0151
872.939	8.7	0.0346	-0.0093	0.0159
873.939	9.19	0.0354	-0.0096	0.0161
874.938	9.71	0.0366	-0.0099	0.0169
875.938	10.16	0.0373	-0.0098	0.0177
876.938	10.67	0.0385	-0.0102	0.0181
877.937	11.14	0.0395	-0.0106	0.0183
878.937	11.61	0.0404	-0.0107	0.0191
879.937	12.08	0.0416	-0.0111	0.0193
880.936	12.57	0.0427	-0.0115	0.0196
881.936	13.07	0.0432	-0.0115	0.0201
882.936	13.52	0.0442	-0.0119	0.0204
883.935	14.01	0.0454	-0.0119	0.0215
884.935	14.49	0.0464	-0.0126	0.0213
885.935	14.96	0.0476	-0.0129	0.0218
886.934	15.46	0.0482	-0.0131	0.0221
887.934	15.89	0.0496	-0.0135	0.0225
888.934	16.44	0.0503	-0.0138	0.0227
889.933	16.87	0.0516	-0.014	0.0236
890.933	17.36	0.0525	-0.0145	0.0235
891.933	17.82	0.0535	-0.0147	0.0241
892.932	18.32	0.0544	-0.015	0.0243
893.932	18.81	0.0554	-0.0154	0.0245
894.932	19.3	0.0563	-0.0153	0.0257
895.932	19.82	0.0575	-0.016	0.0255
896.931	20.32	0.0584	-0.0164	0.0256
897.931	20.77	0.0595	-0.0168	0.0259
898.931	21.25	0.0604	-0.0169	0.0267
899.93	21.72	0.0614	-0.0174	0.0265
900.93	22.22	0.0626	-0.0179	0.0268
901.93	22.68	0.0637	-0.0182	0.0273
902.929	23.18	0.0644	-0.0179	0.0286
903.929	23.68	0.0655	-0.0186	0.0283
904.929	24.15	0.0665	-0.0193	0.0279
905.928	24.62	0.0675	-0.0196	0.0283
906.928	25.11	0.0684	-0.0196	0.0292
907.928	25.57	0.0696	-0.0202	0.0292
908.927	26.08	0.0704	-0.0204	0.0295
909.927	26.55	0.0715	-0.0211	0.0294
910.927	27.06	0.0724	-0.0212	0.03
911.926	27.54	0.0734	-0.0216	0.0303
912.926	28.03	0.0743	-0.0221	0.0302
913.926	28.49	0.0755	-0.0223	0.0309
914.925	28.99	0.0764	-0.0226	0.0312
915.925	29.46	0.0774	-0.0229	0.0316
916.925	29.96	0.0783	-0.0236	0.0311
917.924	30.44	0.0794	-0.0241	0.0312
918.924	30.92	0.0802	-0.0239	0.0324
919.924	31.44	0.0814	-0.0242	0.033
920.924	31.9	0.0827	-0.0253	0.0321
921.923	32.37	0.0836	-0.0257	0.0322
922.923	32.87	0.0844	-0.0257	0.033
923.923	33.41	0.0855	-0.0264	0.0328
924.922	33.9	0.0863	-0.0271	0.0321
925.922	34.39	0.0873	-0.0266	0.0342
926.922	34.92	0.0885	-0.027	0.0345
927.921	35.36	0.0895	-0.0281	0.0334
928.921	35.87	0.0903	-0.0284	0.0336
929.921	36.36	0.0914	-0.0289	0.0335
930.92	36.84	0.0924	-0.0292	0.034
931.92	37.29	0.0935	-0.0296	0.0344
932.92	37.8	0.0946	-0.03	0.0346
933.919	38.3	0.0954	-0.0304	0.0347
934.919	38.77	0.0964	-0.031	0.0345
935.919	39.27	0.0974	-0.031	0.0354
936.918	39.78	0.0983	-0.0312	0.0359
937.918	40.25	0.0995	-0.032	0.0355
938.918	40.75	0.1006	-0.0327	0.0353
939.917	41.24	0.1011	-0.0328	0.0354
940.917	41.73	0.1024	-0.0331	0.0362
941.917	42.24	0.1034	-0.0339	0.0356
942.917	42.72	0.1044	-0.0341	0.0363
943.916	43.24	0.1055	-0.0347	0.036
944.916	43.75	0.1064	-0.035	0.0365
945.916	44.25	0.1074	-0.0356	0.0363
946.915	44.7	0.1081	-0.036	0.0363
947.915	45.18	0.1094	-0.0365	0.0365
948.915	45.66	0.1104	-0.0369	0.0368
949.914	46.16	0.1114	-0.0374	0.0366
950.914	46.74	0.1124	-0.0377	0.037
951.914	47.2	0.1134	-0.038	0.0374
952.913	47.75	0.1145	-0.0388	0.0369
953.913	48.28	0.1155	-0.0389	0.0376
954.913	48.71	0.1166	-0.0398	0.037
955.912	49.26	0.1175	-0.0402	0.0373
956.912	49.71	0.1184	-0.0405	0.0375
957.912	50.24	0.1194	-0.0411	0.0374
958.911	50.74	0.1204	-0.0415	0.0374
959.911	51.22	0.1213	-0.0413	0.0389
960.911	51.72	0.1227	-0.0426	0.0375
961.91	52.2	0.1235	-0.0429	0.0379
962.91	52.71	0.1246	-0.0427	0.0392
963.91	53.19	0.1254	-0.0438	0.0379
964.909	53.72	0.1265	-0.0442	0.0382
965.909	54.21	0.1274	-0.0443	0.0389
966.909	54.72	0.1285	-0.0447	0.0392
967.909	55.2	0.1293	-0.0456	0.0382
968.908	55.68	0.1305	-0.0461	0.0383
969.908	56.23	0.1315	-0.0466	0.0384
970.908	56.77	0.1323	-0.0468	0.0388
971.907	57.25	0.1334	-0.0476	0.0383
972.907	57.75	0.1344	-0.0481	0.0385
973.907	58.23	0.1355	-0.0484	0.0388
974.906	58.73	0.1363	-0.0489	0.0386
975.906	59.21	0.1374	-0.0493	0.039
976.906	59.71	0.1384	-0.0499	0.0387
977.905	60.32	0.1394	-0.05	0.0396
978.905	60.8	0.1404	-0.0508	0.0389
979.905	61.28	0.1414	-0.0512	0.039
980.904	61.78	0.1424	-0.0516	0.0393
981.904	62.28	0.1434	-0.0521	0.0392
982.904	62.79	0.1446	-0.0528	0.0392
983.903	63.26	0.1454	-0.0531	0.0393
984.903	63.79	0.1464	-0.0534	0.0397
985.903	64.27	0.1475	-0.0541	0.0394
986.902	64.8	0.1485	-0.0546	0.0395
987.902	65.28	0.1495	-0.0546	0.0406
988.902	65.76	0.1505	-0.0556	0.0395
989.901	66.27	0.1514	-0.0555	0.0406
990.901	66.77	0.1524	-0.0565	0.0395
991.901	67.25	0.1536	-0.0573	0.0392
992.901	67.77	0.1544	-0.0576	0.0393
993.9	68.26	0.1555	-0.0581	0.0394
994.9	68.75	0.1565	-0.0585	0.0395
995.9	69.26	0.1575	-0.0589	0.0397
996.899	69.76	0.1586	-0.0593	0.0402
997.899	70.22	0.1593	-0.06	0.0394
998.899	70.73	0.1606	-0.0607	0.0394
999.898	71.19	0.1614	-0.0611	0.0394
1000.9	71.67	0.1623	-0.0616	0.0392
1001.9	72.16	0.1633	-0.0624	0.0388
1002.9	72.65	0.1643	-0.0627	0.0391
1003.9	73.11	0.1656	-0.0634	0.039
1004.9	73.59	0.1666	-0.0639	0.039
1005.9	74.08	0.1675	-0.0646	0.0384
1006.9	74.53	0.1684	-0.0651	0.0384
1007.9	75.01	0.1694	-0.0657	0.0382	0.0406
1008.9	75.44	0.1704	-0.0663	0.0379
1009.9	75.89	0.1715	-0.0669	0.0379
1010.1	75.97	0.1716	-0.0669	0.0379
1011.1	75.53	0.1714	-0.0674	0.0367
1012.1	75.01	0.1707	-0.067	0.0368
1013.1	74.49	0.1698	-0.0668	0.0364
1014.1	74.01	0.169	-0.0665	0.0362
1015.1	73.5	0.1682	-0.0659	0.0366
1016.1	73.02	0.1675	-0.066	0.0357
1017.1	72.49	0.1667	-0.0658	0.0353
1018.1	71.97	0.166	-0.0656	0.035
1019.1	71.46	0.1653	-0.0653	0.0349
1020.1	70.99	0.1645	-0.0649	0.0349
1021.1	70.45	0.1636	-0.0647	0.0345
1022.1	69.97	0.163	-0.0644	0.0344
1023.1	69.47	0.1619	-0.0641	0.0339
1024.1	68.99	0.1613	-0.064	0.0334
1025.09	68.49	0.1605	-0.0637	0.0331
1026.09	67.94	0.1595	-0.0633	0.033
1027.09	67.46	0.1588	-0.063	0.0329
1028.09	66.97	0.1581	-0.0626	0.0331
1029.09	66.5	0.157	-0.0622	0.0327
1030.09	65.97	0.1563	-0.0623	0.0319
1031.09	65.5	0.1556	-0.0618	0.0322
1032.09	64.99	0.1544	-0.0617	0.0311
1033.09	64.48	0.1537	-0.0614	0.0311
1034.09	63.98	0.1531	-0.0612	0.0308
1035.09	63.48	0.1523	-0.0607	0.0309
1036.09	63	0.1516	-0.0603	0.0311
1037.09	62.52	0.1506	-0.0601	0.0306
1038.09	61.99	0.1498	-0.0599	0.0302
1039.09	61.46	0.1489	-0.0594	0.0303
1040.09	60.98	0.148	-0.0591	0.0299
1041.09	60.48	0.1474	-0.0591	0.0294
1042.09	59.97	0.1464	-0.0587	0.0292
1043.09	59.47	0.1455	-0.0583	0.0291
1044.09	58.99	0.1446	-0.058	0.0288
1045.09	58.5	0.1438	-0.0574	0.0292
1046.09	57.96	0.1428	-0.0568	0.0293
1047.09	57.48	0.142	-0.057	0.028
1048.09	56.98	0.141	-0.0564	0.0284
1049.09	56.48	0.1401	-0.0565	0.0272
1050.09	56	0.1394	-0.0561	0.0274
1051.09	55.47	0.1387	-0.0557	0.0275
1052.09	54.97	0.1376	-0.0551	0.0275
1053.09	54.47	0.1368	-0.0548	0.0273
1054.09	53.96	0.1361	-0.0541	0.0281
1055.09	53.46	0.1352	-0.0542	0.027
1056.09	53	0.1341	-0.0535	0.0272
1057.08	52.45	0.1333	-0.0533	0.0269
1058.08	51.98	0.1325	-0.0532	0.0263
1059.08	51.47	0.1315	-0.0523	0.027
1060.08	50.96	0.1307	-0.0524	0.0259
1061.08	50.48	0.1295	-0.0523	0.025
1062.08	49.98	0.1286	-0.0515	0.0258
1063.08	49.45	0.1278	-0.0513	0.0252
1064.08	48.98	0.1268	-0.0508	0.0253
1065.08	48.48	0.1258	-0.0505	0.0249
1066.08	47.97	0.1251	-0.0502	0.0248
1067.08	47.46	0.1242	-0.0498	0.0247
1068.08	47.01	0.1233	-0.0491	0.0252
1069.08	46.49	0.1225	-0.0491	0.0244
1070.08	46.01	0.1214	-0.0485	0.0245
1071.08	45.45	0.1206	-0.0483	0.0241
1072.08	44.97	0.1193	-0.0475	0.0243
1073.08	44.49	0.1184	-0.0473	0.0239
1074.08	43.97	0.1175	-0.047	0.0237
1075.08	43.49	0.1166	-0.0466	0.0236
1076.08	42.98	0.1158	-0.0459	0.024
1077.08	42.48	0.1149	-0.0459	0.0233
1078.08	41.98	0.1139	-0.0453	0.0233
1079.08	41.48	0.113	-0.0447	0.0236
1080.08	40.97	0.112	-0.0443	0.0235
1081.08	40.47	0.1109	-0.0444	0.0223
1082.08	39.99	0.1103	-0.0436	0.0231
1083.08	39.49	0.1091	-0.0427	0.0237
1084.08	38.98	0.1083	-0.0425	0.0234
1085.08	38.46	0.107	-0.0423	0.0225
1086.08	37.98	0.1061	-0.0417	0.0227
1087.08	37.5	0.1053	-0.0416	0.0222
1088.07	36.97	0.1044	-0.041	0.0226
1089.07	36.47	0.1034	-0.0405	0.0225
1090.07	35.99	0.1026	-0.04	0.0227
1091.07	35.51	0.1014	-0.0396	0.0221
1092.07	34.99	0.1002	-0.039	0.0222
1093.07	34.48	0.0993	-0.0385	0.0223
1094.07	33.98	0.0985	-0.0382	0.0222
1095.07	33.5	0.0974	-0.0376	0.0223
1096.07	33	0.0964	-0.0372	0.0221
1097.07	32.49	0.0955	-0.0368	0.022
1098.07	32	0.0944	-0.0365	0.0215
1099.07	31.49	0.0933	-0.0357	0.0219
1100.07	30.99	0.0925	-0.0353	0.0219
1101.07	30.46	0.0915	-0.0346	0.0224
1102.07	29.98	0.0905	-0.0343	0.0219
1103.07	29.5	0.0894	-0.0338	0.0219
1104.07	29	0.0881	-0.0334	0.0214
1105.07	28.47	0.0873	-0.0329	0.0215
1106.07	27.97	0.0862	-0.0323	0.0216
1107.07	27.46	0.0853	-0.0316	0.0222
1108.07	27.01	0.0842	-0.031	0.0224
1109.07	26.49	0.0832	-0.0306	0.022
1110.07	25.98	0.0821	-0.0298	0.0225
1111.07	25.5	0.0812	-0.0303	0.0207
1112.07	24.98	0.0801	-0.0294	0.0214
1113.07	24.49	0.0791	-0.0291	0.0209
1114.07	24	0.078	-0.0285	0.021
1115.07	23.49	0.077	-0.0282	0.0206
1116.07	22.99	0.0758	-0.0276	0.0207
1117.07	22.48	0.0749	-0.027	0.0209
1118.07	22.01	0.0737	-0.0259	0.022
1119.06	21.51	0.0728	-0.0263	0.0202
1120.06	20.98	0.0717	-0.0254	0.0209
1121.06	20.52	0.0706	-0.0253	0.0201
1122.06	19.99	0.0694	-0.0242	0.021
1123.06	19.49	0.0682	-0.0241	0.02
1124.06	19.02	0.0671	-0.024	0.0192
1125.06	18.49	0.0664	-0.0229	0.0206
1126.06	17.99	0.0655	-0.0225	0.0205
1127.06	17.49	0.0641	-0.0223	0.0195
1128.06	17.01	0.0627	-0.0218	0.0192
1129.06	16.5	0.0617	-0.0209	0.0199
1130.06	15.98	0.0607	-0.0209	0.0189
1131.06	15.49	0.0595	-0.0197	0.0202
1132.06	14.99	0.0584	-0.0197	0.0191
1133.06	14.49	0.0574	-0.0192	0.019
1134.06	14.01	0.0562	-0.0185	0.0191
1135.06	13.49	0.0551	-0.0186	0.0178
1136.06	12.98	0.054	-0.0175	0.019
1137.06	12.46	0.0528	-0.0171	0.0186
1138.06	12	0.0516	-0.0169	0.0178
1139.06	11.5	0.0503	-0.0163	0.0177
1140.06	10.98	0.0494	-0.0153	0.0187
1141.06	10.52	0.0482	-0.015	0.0183
1142.06	9.99	0.047	-0.0147	0.0176
1143.06	9.47	0.0457	-0.0144	0.0169
1144.06	8.99	0.0448	-0.0144	0.016
1145.06	8.48	0.0435	-0.0133	0.017
1146.06	8.01	0.0423	-0.0131	0.0162
1147.06	7.51	0.0409	-0.0125	0.0159
1148.06	7	0.0399	-0.0114	0.0171
1149.06	6.5	0.0386	-0.0112	0.0161
1150.05	5.95	0.0375	-0.0114	0.0148
1151.05	5.48	0.036	-0.0107	0.0145
1152.05	5	0.0346	-0.0102	0.0142
1153.05	4.5	0.0336	-0.0091	0.0153
1154.05	4.04	0.0324	-0.0093	0.0139
1155.05	3.52	0.0311	-0.0089	0.0132
1156.05	2.99	0.0298	-0.0086	0.0126
1157.05	2.49	0.0285	-0.0085	0.0114
1158.05	2.01	0.0272	-0.0072	0.0129
1159.05	1.51	0.0262	-0.0076	0.0109
1160.03	1	0.0244	-0.0069	0.0105
1161.03	0.97	0.0244	-0.0073	0.0098
1162.03	1.54	0.0252	-0.0071	0.011
1163.03	2.23	0.0264	-0.0073	0.0117
1164.03	2.85	0.0273	-0.0076	0.0121
1165.03	3.44	0.0287	-0.0079	0.0128
1166.03	4.04	0.0299	-0.0081	0.0138
1167.03	4.55	0.031	-0.0079	0.0152
1168.03	5.13	0.0319	-0.0085	0.015
1169.03	5.64	0.0332	-0.009	0.0151
1170.03	6.17	0.0341	-0.0085	0.0172
1171.03	6.67	0.035	-0.0092	0.0167
1172.03	7.17	0.0363	-0.0094	0.0175
1173.03	7.68	0.0372	-0.0095	0.0182
1174.03	8.2	0.0384	-0.0102	0.0181
1175.03	8.68	0.0391	-0.0098	0.0195
1176.03	9.15	0.0404	-0.0108	0.0188
1177.03	9.63	0.0412	-0.0111	0.0189
1178.03	10.1	0.0423	-0.0108	0.0207
1179.03	10.56	0.0435	-0.0115	0.0205
1180.02	11.11	0.0444	-0.011	0.0224
1181.02	11.59	0.0452	-0.0118	0.0217
1182.02	12.06	0.0463	-0.0121	0.0221
1183.02	12.56	0.0473	-0.0124	0.0225
1184.02	13.03	0.0485	-0.0124	0.0237
1185.02	13.52	0.0494	-0.0128	0.0237
1186.02	13.99	0.0504	-0.0129	0.0246
1187.02	14.43	0.0513	-0.0134	0.0245
1188.02	14.93	0.0522	-0.0136	0.025
1189.02	15.36	0.0534	-0.014	0.0254
1190.02	15.86	0.0542	-0.0142	0.0259
1191.02	16.39	0.0555	-0.0142	0.0272
1192.02	16.84	0.0565	-0.015	0.0265
1193.02	17.31	0.0574	-0.0151	0.0271
1194.02	17.82	0.0582	-0.0155	0.0272
1195.02	18.32	0.0594	-0.0159	0.0276
1196.02	18.77	0.0606	-0.0162	0.0281
1197.02	19.26	0.0614	-0.0162	0.029
1198.02	19.77	0.0624	-0.0174	0.0277
1199.02	20.22	0.0635	-0.0164	0.0307
1200.02	20.67	0.0645	-0.0178	0.0289
1201.02	21.17	0.0651	-0.0181	0.029
1202.02	21.66	0.0665	-0.0188	0.0289
1203.02	22.17	0.0675	-0.0186	0.0304
1204.02	22.64	0.0683	-0.019	0.0303
1205.02	23.12	0.0694	-0.0193	0.0309
1206.02	23.6	0.0705	-0.0197	0.031
1207.02	24.05	0.0714	-0.0203	0.0308
1208.02	24.57	0.0722	-0.0206	0.031
1209.02	25.05	0.0736	-0.0206	0.0325
1210.02	25.55	0.0745	-0.0219	0.0307
1211.01	26	0.0752	-0.0216	0.0319
1212.01	26.47	0.0763	-0.0219	0.0325
1213.01	26.98	0.0774	-0.0228	0.0319
1214.01	27.46	0.0786	-0.0232	0.0322
1215.01	27.96	0.0794	-0.023	0.0334
1216.01	28.31	0.0804	-0.0238	0.0328
1217.01	28.83	0.0813	-0.0248	0.0317
1218.01	29.35	0.0824	-0.0243	0.0338
1219.01	29.86	0.0836	-0.0245	0.0347
1220.01	30.31	0.0846	-0.025	0.0346
1221.01	30.8	0.0854	-0.0253	0.0348
1222.01	31.33	0.0865	-0.0263	0.0338
1223.01	31.85	0.0875	-0.0274	0.0327
1224.01	32.35	0.0881	-0.0276	0.033
1225.01	32.82	0.0893	-0.0276	0.0343
1226.01	33.29	0.0905	-0.0272	0.0361
1227.01	33.75	0.0912	-0.0292	0.0328
1228.01	34.27	0.0922	-0.0293	0.0336
1229.01	34.77	0.0933	-0.0284	0.0365
1230.01	35.22	0.0944	-0.0296	0.0352
1231.01	35.72	0.0951	-0.0297	0.0357
1232.01	36.18	0.0963	-0.0305	0.0354
1233.01	36.68	0.0973	-0.03	0.0373
1234.01	37.15	0.0982	-0.0312	0.0359
1235.01	37.63	0.0993	-0.0315	0.0364
1236.01	38.13	0.1003	-0.0316	0.037
1237.01	38.63	0.1014	-0.0334	0.0348
1238.01	39.13	0.1025	-0.0322	0.0383
1239.01	39.62	0.1036	-0.0323	0.039
1240.01	40.06	0.1042	-0.0335	0.0372
1241.01	40.6	0.1053	-0.0344	0.0366
1242.01	41.12	0.1063	-0.035	0.0364
1243	41.57	0.107	-0.036	0.0352
1244	42.1	0.1086	-0.0362	0.0361
1245	42.55	0.1096	-0.0369	0.0359
1246	43.06	0.1107	-0.0372	0.0363
1247	43.58	0.1112	-0.0381	0.0351
1248	44.07	0.1123	-0.0386	0.0352
1249	44.56	0.1133	-0.0376	0.0382
1250	45.12	0.1144	-0.0382	0.0381
1251	45.57	0.1154	-0.0401	0.0353
1252	46.05	0.1164	-0.0405	0.0355
1253	46.56	0.1172	-0.0402	0.037
1254	47.06	0.118	-0.0396	0.0388
1255	47.54	0.1192	-0.0398	0.0397
1256	48.06	0.1204	-0.0418	0.037
1257	48.57	0.1212	-0.0405	0.0403
1258	49.04	0.1222	-0.0411	0.04
1259	49.57	0.1234	-0.0414	0.0407
1260	50.08	0.1241	-0.0437	0.0369
1261	50.56	0.1252	-0.0441	0.0372
1262	51.05	0.1262	-0.0429	0.0405
1263	51.56	0.1274	-0.0452	0.0372
1264	52.04	0.1284	-0.0456	0.0374
1265	52.54	0.1293	-0.0445	0.0404
1266	53.05	0.1305	-0.0453	0.0399
1267	53.55	0.1313	-0.0449	0.0417
1268	54.05	0.1325	-0.046	0.0405
1269	54.54	0.1335	-0.047	0.0397
1270	55.07	0.1346	-0.0479	0.0389
1271	55.56	0.1355	-0.0485	0.0386
1272	56.04	0.1365	-0.0496	0.0373
1273	56.52	0.1374	-0.0478	0.042
1273.99	57.02	0.1382	-0.0486	0.0411
1274.99	57.55	0.1391	-0.0497	0.0399
1275.99	58.07	0.1405	-0.0515	0.0377
1276.99	58.59	0.1413	-0.052	0.0375
1277.99	59.09	0.1422	-0.052	0.0384
1278.99	59.6	0.1431	-0.0521	0.0391
1279.99	60.11	0.1443	-0.0523	0.0398
1280.99	60.61	0.1453	-0.0528	0.0398
1281.99	61.09	0.1465	-0.0543	0.0381
1282.99	61.59	0.1472	-0.0546	0.0382
1283.99	62.1	0.1482	-0.0546	0.0391
1284.99	62.62	0.1494	-0.0549	0.0398
1285.99	63.11	0.1503	-0.0549	0.0406
1286.99	63.63	0.1513	-0.0562	0.039
1287.99	64.13	0.1523	-0.0559	0.0406
1288.99	64.61	0.1531	-0.0569	0.0394
1289.99	65.09	0.1546	-0.0573	0.0402
1290.99	65.6	0.1554	-0.0582	0.0391
1291.99	66.13	0.1557	-0.0585	0.0388
1292.99	66.64	0.1568	-0.0588	0.0394
1293.99	67.13	0.1585	-0.0593	0.0401
1294.99	67.65	0.1601	-0.0598	0.0406
1295.99	68.17	0.1597	-0.0604	0.0391
1296.99	68.63	0.1606	-0.0609	0.0391
1297.99	69.16	0.1619	-0.0614	0.0392
1298.99	69.64	0.1626	-0.0622	0.0383
1299.99	70.16	0.1639	-0.0623	0.0395
1300.99	70.62	0.1647	-0.0633	0.0382
1301.99	71.15	0.1663	-0.0636	0.0392
1302.99	71.66	0.1668	-0.0642	0.0386
1303.99	72.16	0.1687	-0.0653	0.0382
1304.98	72.69	0.1686	-0.0654	0.038
1305.98	73.19	0.171	-0.0658	0.0395
1306.98	73.68	0.1711	-0.0661	0.039
1307.98	74.1	0.1718	-0.067	0.0379
1308.98	74.6	0.1726	-0.0673	0.0381
1309.98	75.07	0.1751	-0.068	0.0392
1310.98	75.53	0.1762	-0.0682	0.04
1311.98	76.03	0.1774	-0.0692	0.0393
1312.98	76.45	0.1774	-0.0695	0.0386	0.042
1313.98	76.93	0.1781	-0.0702	0.038
1314.98	77.38	0.1783	-0.0711	0.0363
1315.98	77.86	0.1808	-0.0712	0.0385
1316.25	77.96	0.1795	-0.0715	0.0367
1317.24	77.5	0.1812	-0.0721	0.0372
1318.24	77.02	0.1803	-0.0716	0.0374
1319.24	76.49	0.1795	-0.0712	0.0373
1320.24	76	0.1793	-0.0704	0.0388
1321.24	75.47	0.1782	-0.0705	0.0374
1322.24	74.99	0.1755	-0.0707	0.0343
1323.24	74.47	0.1765	-0.0704	0.0359
1324.24	74.01	0.1739	-0.0699	0.0344
1325.24	73.46	0.1738	-0.0692	0.0355
1326.24	72.98	0.1726	-0.0688	0.0353
1327.24	72.47	0.1716	-0.0693	0.0331
1328.24	71.95	0.1726	-0.0689	0.035
1329.24	71.47	0.1716	-0.0685	0.0347
1330.24	70.97	0.1707	-0.0687	0.0334
1331.24	70.46	0.1695	-0.0679	0.0339
1332.24	69.96	0.1683	-0.068	0.0325
1333.24	69.48	0.1674	-0.0676	0.0324
1334.24	68.97	0.166	-0.0672	0.0318
1335.24	68.45	0.1669	-0.0668	0.0335
1336.24	67.97	0.1652	-0.0667	0.0319
1337.24	67.47	0.1636	-0.066	0.0318
1338.24	66.96	0.1637	-0.0661	0.0316
1339.24	66.45	0.1619	-0.0658	0.0306
1340.24	65.98	0.1627	-0.0656	0.0317
1341.24	65.48	0.1602	-0.0652	0.03
1342.24	64.97	0.1595	-0.0647	0.0302
1343.24	64.46	0.1587	-0.0646	0.0297
1344.24	63.97	0.1579	-0.0641	0.0298
1345.24	63.46	0.1583	-0.0639	0.0306
1346.23	62.98	0.1571	-0.0635	0.0304
1347.23	62.45	0.1557	-0.0632	0.0294
1348.23	61.95	0.1549	-0.063	0.0291
1349.23	61.47	0.1539	-0.0628	0.0285
1350.23	60.96	0.1538	-0.0617	0.0305
1351.23	60.46	0.1534	-0.0622	0.0292
1352.23	59.96	0.1508	-0.0617	0.0275
1353.23	59.45	0.1513	-0.0611	0.0291
1354.23	58.97	0.1492	-0.061	0.0274
1355.23	58.47	0.1486	-0.0605	0.0277
1356.23	57.97	0.1484	-0.0604	0.0277
1357.23	57.47	0.1477	-0.0601	0.0276
1358.23	56.96	0.1472	-0.0599	0.0275
1359.23	56.48	0.1456	-0.0593	0.0271
1360.23	55.96	0.1442	-0.0589	0.0265
1361.23	55.45	0.1432	-0.0586	0.0261
1362.23	54.95	0.1427	-0.0577	0.0274
1363.23	54.47	0.1423	-0.058	0.0263
1364.23	53.94	0.1406	-0.0576	0.0256
1365.23	53.46	0.1409	-0.0572	0.0266
1366.23	52.96	0.1399	-0.0567	0.0266
1367.23	52.45	0.1391	-0.0565	0.0263
1368.23	51.97	0.137	-0.0562	0.0248
1369.23	51.48	0.1366	-0.0555	0.0256
1370.23	50.94	0.135	-0.0555	0.0242
1371.23	50.47	0.1352	-0.0543	0.0267
1372.23	49.98	0.134	-0.0545	0.0252
1373.23	49.46	0.1332	-0.0539	0.0256
1374.23	48.96	0.1318	-0.0538	0.0244
1375.23	48.47	0.1311	-0.0534	0.0244
1376.23	47.97	0.1303	-0.053	0.0244
1377.23	47.49	0.1294	-0.0526	0.0243
1378.22	46.96	0.1283	-0.0521	0.0243
1379.22	46.47	0.1276	-0.0519	0.024
1380.22	45.95	0.1264	-0.0512	0.0242
1381.22	45.48	0.1256	-0.0505	0.0247
1382.22	44.97	0.1245	-0.0504	0.0238
1383.22	44.45	0.1236	-0.0501	0.0235
1384.22	43.99	0.1227	-0.0494	0.024
1385.22	43.46	0.1219	-0.0493	0.0235
1386.22	42.97	0.1208	-0.0487	0.0235
1387.22	42.46	0.1198	-0.0479	0.024
1388.22	41.95	0.1189	-0.0478	0.0234
1389.22	41.46	0.1179	-0.0474	0.0233
1390.22	40.98	0.1169	-0.047	0.023
1391.22	40.47	0.116	-0.0464	0.0232
1392.22	39.97	0.1153	-0.0459	0.0235
1393.22	39.47	0.1143	-0.0456	0.0231
1394.22	38.96	0.1131	-0.0448	0.0237
1395.22	38.46	0.112	-0.0447	0.0227
1396.22	37.95	0.1112	-0.0443	0.0227
1397.22	37.5	0.1103	-0.0438	0.0228
1398.22	37	0.1091	-0.0432	0.0228
1399.22	36.47	0.108	-0.043	0.0221
1400.22	35.97	0.1071	-0.0415	0.024
1401.22	35.49	0.1061	-0.0418	0.0227
1402.22	34.96	0.1049	-0.0411	0.0227
1403.22	34.48	0.1043	-0.0409	0.0225
1404.22	34	0.103	-0.0401	0.0229
1405.22	33.48	0.1023	-0.0399	0.0226
1406.22	32.97	0.1012	-0.0394	0.0225
1407.22	32.46	0.0999	-0.0387	0.0226
1408.22	31.99	0.0992	-0.0385	0.0223
1409.21	31.47	0.098	-0.038	0.0221
1410.21	30.96	0.0971	-0.0373	0.0226
1411.21	30.46	0.0958	-0.0368	0.0224
1412.21	29.96	0.0948	-0.0364	0.022
1413.21	29.48	0.094	-0.036	0.022
1414.21	28.95	0.0929	-0.0356	0.0218
1415.21	28.47	0.0921	-0.0352	0.0218
1416.21	27.99	0.0908	-0.0345	0.0219
1417.21	27.46	0.0899	-0.034	0.022
1418.21	26.98	0.089	-0.0336	0.0219
1419.21	26.46	0.0876	-0.0327	0.0223
1420.21	25.96	0.0866	-0.0324	0.0218
1421.21	25.5	0.0857	-0.0318	0.0221
1422.21	24.98	0.0843	-0.0315	0.0213
1423.21	24.47	0.0834	-0.031	0.0214
1424.21	23.96	0.0823	-0.0298	0.0228
1425.21	23.46	0.0814	-0.03	0.0213
1426.21	22.98	0.0803	-0.0295	0.0214
1427.21	22.48	0.0792	-0.0287	0.0218
1428.21	21.99	0.0783	-0.0282	0.0218
1429.21	21.48	0.077	-0.0279	0.0212
1430.21	20.97	0.0759	-0.0277	0.0206
1431.21	20.47	0.0748	-0.0268	0.0214
1432.21	19.97	0.0737	-0.0261	0.0215
1433.21	19.49	0.0727	-0.0258	0.0212
1434.21	18.99	0.0719	-0.0251	0.0216
1435.21	18.51	0.0705	-0.0246	0.0214
1436.21	17.96	0.0694	-0.0242	0.021
1437.21	17.46	0.0683	-0.0239	0.0205
1438.21	16.96	0.0675	-0.0235	0.0206
1439.21	16.47	0.0662	-0.0231	0.02
1440.2	16	0.065	-0.0227	0.0195
1441.2	15.49	0.0636	-0.022	0.0196
1442.2	14.97	0.0625	-0.0214	0.0197
1443.2	14.49	0.0615	-0.0212	0.019
1444.2	13.96	0.0605	-0.0205	0.0194
1445.2	13.49	0.0593	-0.0202	0.019
1446.2	12.99	0.0582	-0.0198	0.0186
1447.2	12.48	0.0568	-0.019	0.0189
1448.2	11.97	0.0556	-0.0186	0.0183
1449.2	11.53	0.0547	-0.0182	0.0184
1450.2	10.95	0.0534	-0.0176	0.0183
1451.2	10.49	0.0523	-0.0171	0.0181
1452.2	9.99	0.051	-0.0166	0.0178
1453.2	9.47	0.0498	-0.0161	0.0177
1454.2	8.97	0.0487	-0.0157	0.0174
1455.2	8.48	0.0478	-0.0149	0.018
1456.2	7.99	0.0462	-0.0147	0.0169
1457.2	7.45	0.0451	-0.0145	0.0161
1458.2	6.98	0.0439	-0.0137	0.0165
1459.2	6.48	0.0424	-0.0135	0.0155
1460.2	5.98	0.0414	-0.0132	0.015
1461.2	5.48	0.0404	-0.0131	0.0141
1462.2	5	0.0391	-0.0124	0.0143
1463.2	4.47	0.0378	-0.0122	0.0135
1464.2	4	0.0362	-0.0119	0.0124
1465.2	3.51	0.0351	-0.0116	0.0118
1466.2	2.98	0.0339	-0.0112	0.0115
1467.2	2.51	0.0325	-0.0107	0.0112
1468.2	1.99	0.0314	-0.0107	0.01
1469.2	1.48	0.03	-0.0098	0.0104
1470.14	0.98	0.0288	-0.0099	0.0089
1471.14	1.12	0.0286	-0.0101	0.0084
1472.14	1.76	0.0297	-0.0101	0.0095
1473.14	2.45	0.0308	-0.0101	0.0106
1474.14	3.1	0.0319	-0.0103	0.0113
1475.14	3.68	0.0331	-0.0104	0.0123
1476.14	4.21	0.0341	-0.0107	0.0127
1477.14	4.77	0.035	-0.0107	0.0137
1478.14	5.33	0.0365	-0.0112	0.014
1479.14	5.8	0.0374	-0.0113	0.0148
1480.14	6.34	0.0385	-0.0116	0.0152
1481.14	6.84	0.0395	-0.0116	0.0163
1482.14	7.32	0.0403	-0.0121	0.0161
1483.14	7.84	0.0417	-0.0124	0.0169
1484.14	8.34	0.0427	-0.0126	0.0175
1485.13	8.82	0.0437	-0.0132	0.0174
1486.13	9.3	0.0445	-0.0133	0.0179
1487.13	9.8	0.0457	-0.0135	0.0187
1488.13	10.3	0.0465	-0.0138	0.0189
1489.13	10.77	0.0476	-0.0137	0.0202
1490.13	11.23	0.0485	-0.0142	0.0202
1491.13	11.73	0.0496	-0.0144	0.0208
1492.13	12.23	0.0506	-0.0147	0.0211
1493.13	12.68	0.0515	-0.0151	0.0212
1494.13	13.17	0.0528	-0.0155	0.0217
1495.13	13.63	0.0538	-0.0158	0.0221
1496.13	14.13	0.0546	-0.0157	0.0231
1497.13	14.61	0.0556	-0.0165	0.0226
1498.13	15.08	0.0567	-0.0168	0.0231
1499.13	15.56	0.0579	-0.017	0.0238
1500.13	16.03	0.0588	-0.0174	0.0239
1501.13	16.53	0.0597	-0.0176	0.0245
1502.13	17.01	0.0606	-0.0182	0.0242
1503.13	17.51	0.0616	-0.0185	0.0246
1504.13	17.95	0.0625	-0.0189	0.0248
1505.13	18.43	0.0635	-0.0194	0.0248
1506.13	18.9	0.0647	-0.0199	0.025
1507.13	19.35	0.0656	-0.0203	0.0251
1508.13	19.85	0.0667	-0.0206	0.0256
1509.13	20.35	0.0677	-0.0206	0.0265
1510.13	20.83	0.0687	-0.0212	0.0264
1511.13	21.33	0.0696	-0.0217	0.0262
1512.13	21.78	0.0705	-0.0216	0.0273
1513.13	22.28	0.0716	-0.0226	0.0266
1514.13	22.74	0.0726	-0.0228	0.027
1515.13	23.24	0.0736	-0.0232	0.0273
1516.12	23.73	0.0748	-0.0236	0.0275
1517.12	24.19	0.0759	-0.0238	0.0283
1518.12	24.69	0.0766	-0.0239	0.0287
1519.12	25.17	0.0777	-0.0247	0.0283
1520.12	25.63	0.0787	-0.0251	0.0285
1521.12	26.14	0.0798	-0.0255	0.0289
1522.12	26.65	0.0807	-0.0255	0.0298
1523.12	27.12	0.0818	-0.0263	0.0293
1524.12	27.54	0.0824	-0.0268	0.0289
1525.12	28.07	0.0836	-0.027	0.0297
1526.12	28.58	0.0845	-0.0274	0.0298
1527.12	29.04	0.0856	-0.0278	0.0299
1528.12	29.5	0.0867	-0.0283	0.0301
1529.12	30.08	0.0877	-0.0285	0.0307
1530.12	30.55	0.0887	-0.0291	0.0306
1531.12	31.01	0.0895	-0.0295	0.0306
1532.12	31.5	0.0907	-0.0298	0.0312
1533.12	31.96	0.0917	-0.0304	0.0309
1534.12	32.48	0.0927	-0.031	0.0308
1535.12	32.93	0.0937	-0.0313	0.0312
1536.12	33.41	0.0948	-0.0316	0.0317
1537.12	33.88	0.0956	-0.032	0.0317
1538.12	34.36	0.0966	-0.0324	0.0319
1539.12	34.86	0.0978	-0.0327	0.0324
1540.12	35.32	0.0985	-0.0329	0.0328
1541.12	35.82	0.0997	-0.0334	0.033
1542.12	36.32	0.1005	-0.0338	0.033
1543.12	36.82	0.1018	-0.0343	0.0333
1544.12	37.29	0.1028	-0.0347	0.0334
1545.12	37.77	0.1036	-0.0349	0.0338
1546.12	38.27	0.1046	-0.0357	0.0332
1547.11	38.78	0.1054	-0.0357	0.0341
1548.11	39.26	0.1066	-0.0364	0.0339
1549.11	39.73	0.1076	-0.0368	0.034
1550.11	40.21	0.1089	-0.0373	0.0343
1551.11	40.66	0.1097	-0.0377	0.0343
1552.11	41.19	0.1106	-0.0383	0.0342
1553.11	41.69	0.1116	-0.0387	0.0344
1554.11	42.2	0.1127	-0.0391	0.0345
1555.11	42.64	0.1136	-0.0395	0.0347
1556.11	43.18	0.1147	-0.04	0.0347
1557.11	43.71	0.1157	-0.0407	0.0345
1558.11	44.21	0.1168	-0.0413	0.0343
1559.11	44.68	0.1176	-0.0419	0.0338
1560.11	45.16	0.1184	-0.0423	0.0338
1561.11	45.64	0.1196	-0.043	0.0336
1562.11	46.19	0.1208	-0.0436	0.0336
1563.11	46.67	0.1217	-0.0439	0.034
1564.11	47.18	0.1227	-0.0444	0.0341
1565.11	47.63	0.1237	-0.0448	0.0342
1566.11	48.13	0.1246	-0.0453	0.0342
1567.11	48.63	0.1258	-0.0457	0.0344
1568.11	49.11	0.127	-0.046	0.0351
1569.11	49.64	0.1277	-0.0464	0.0349
1570.11	50.19	0.1285	-0.0468	0.0351
1571.11	50.67	0.1297	-0.0472	0.0353
1572.11	51.13	0.1306	-0.0478	0.0352
1573.11	51.68	0.1317	-0.0481	0.0355
1574.11	52.11	0.1327	-0.0483	0.0362
1575.11	52.63	0.1335	-0.049	0.0357
1576.11	53.13	0.1346	-0.0493	0.0362
1577.11	53.64	0.1356	-0.05	0.0357
1578.11	54.12	0.1365	-0.0504	0.0359
1579.1	54.59	0.1374	-0.0505	0.0366
1580.1	55.12	0.1387	-0.0511	0.0366
1581.1	55.63	0.1399	-0.0519	0.0362
1582.1	56.13	0.1406	-0.0521	0.0365
1583.1	56.63	0.1415	-0.0524	0.0368
1584.1	57.19	0.1426	-0.0529	0.0369
1585.1	57.7	0.1435	-0.0537	0.0363
1586.1	58.16	0.1448	-0.0544	0.0362
1587.1	58.71	0.1457	-0.0546	0.0366
1588.1	59.16	0.1465	-0.0549	0.0368
1589.1	59.66	0.1477	-0.0557	0.0365
1590.1	60.22	0.1487	-0.0559	0.0371
1591.1	60.68	0.1496	-0.0565	0.0367
1592.1	61.18	0.1509	-0.0571	0.0368
1593.1	61.68	0.1519	-0.0575	0.037
1594.1	62.19	0.1526	-0.0577	0.0373
1595.1	62.69	0.1537	-0.0585	0.0368
1596.1	63.16	0.1544	-0.0588	0.0369
1597.1	63.7	0.1555	-0.0595	0.0367
1598.1	64.2	0.1567	-0.0599	0.037
1599.1	64.71	0.1577	-0.0603	0.0373
1600.1	65.18	0.1588	-0.0609	0.0372
1601.1	65.71	0.1595	-0.0611	0.0375
1602.1	66.16	0.1605	-0.0619	0.0369
1603.1	66.67	0.1617	-0.0622	0.0375
1604.1	67.2	0.1627	-0.0626	0.0376
1605.1	67.74	0.1637	-0.0635	0.0369
1606.1	68.24	0.1647	-0.0638	0.0373
1607.1	68.72	0.1658	-0.0643	0.0373
1608.1	69.2	0.1665	-0.0647	0.0373
1609.1	69.7	0.1678	-0.0654	0.0372
1610.09	70.2	0.1684	-0.0657	0.0372
1611.09	70.74	0.1698	-0.0662	0.0375
1612.09	71.24	0.1708	-0.067	0.0371
1613.09	71.77	0.1715	-0.0674	0.0369
1614.09	72.27	0.1725	-0.068	0.0368
1615.09	72.7	0.1734	-0.0686	0.0364
1616.09	73.23	0.1748	-0.0691	0.0368
1617.09	73.71	0.1757	-0.0697	0.0366
1618.09	74.21	0.1767	-0.0702	0.0365
1619.09	74.67	0.1777	-0.0711	0.0356
1620.09	75.14	0.1788	-0.0718	0.0353
1621.09	75.62	0.1797	-0.0723	0.0354
1622.09	76.13	0.1807	-0.073	0.035
1623.09	76.58	0.1815	-0.0736	0.0346
1624.09	77.05	0.1825	-0.0741	0.0345
1625.09	77.55	0.1836	-0.0748	0.0343
1626.09	78.01	0.1844	-0.0749	0.0349
1627.09	78.48	0.1856	-0.0759	0.0341
1628.09	78.94	0.1866	-0.0762	0.0344
1629.09	79.43	0.1879	-0.077	0.0341	0.0376
1630.09	79.86	0.1888	-0.0778	0.0335
1630.35	79.97	0.1889	-0.0779	0.0334
1631.35	79.5	0.1887	-0.0781	0.0328
1632.35	79	0.1879	-0.078	0.0321
1633.35	78.48	0.1868	-0.0775	0.032
1634.35	78.01	0.1862	-0.0773	0.0319
1635.35	77.5	0.1854	-0.0769	0.0318
1636.35	76.98	0.1848	-0.0769	0.0313
1637.35	76.5	0.184	-0.0764	0.0314
1638.35	75.99	0.1832	-0.0766	0.0303
1639.35	75.47	0.1824	-0.0762	0.0303
1640.35	74.98	0.1817	-0.076	0.0299
1641.35	74.5	0.1807	-0.0756	0.0297
1642.35	74	0.18	-0.0752	0.0297
1643.35	73.48	0.1792	-0.075	0.0294
1644.35	72.96	0.1784	-0.0748	0.0289
1645.35	72.47	0.1774	-0.0745	0.0287
1646.35	71.99	0.1764	-0.0741	0.0285
1647.35	71.51	0.176	-0.074	0.0282
1648.35	70.97	0.1751	-0.0736	0.0282
1649.35	70.47	0.1743	-0.0733	0.0279
1650.35	69.97	0.1736	-0.073	0.0277
1651.35	69.49	0.1726	-0.0728	0.0272
1652.35	68.96	0.1717	-0.0725	0.0269
1653.35	68.46	0.1708	-0.072	0.027
1654.35	68	0.1701	-0.0717	0.0269
1655.35	67.5	0.1694	-0.0715	0.0266
1656.34	66.98	0.1685	-0.0714	0.0258
1657.34	66.47	0.1679	-0.0709	0.0262
1658.34	65.96	0.1667	-0.0706	0.0257
1659.34	65.49	0.1661	-0.0701	0.0261
1660.34	64.99	0.1652	-0.07	0.0253
1661.34	64.47	0.1643	-0.0698	0.0249
1662.34	63.97	0.1638	-0.0695	0.0249
1663.34	63.5	0.1629	-0.0692	0.0246
1664.34	62.99	0.1616	-0.0686	0.0246
1665.34	62.46	0.1607	-0.0681	0.0247
1666.34	61.98	0.1599	-0.0678	0.0245
1667.34	61.46	0.1591	-0.0679	0.0234
1668.34	60.98	0.1583	-0.0671	0.0242
1669.34	60.48	0.1575	-0.0669	0.0238
1670.34	59.97	0.1566	-0.0669	0.0229
1671.34	59.49	0.1559	-0.0666	0.023
1672.34	58.98	0.1548	-0.066	0.023
1673.34	58.46	0.154	-0.0656	0.0229
1674.34	57.96	0.1532	-0.0655	0.0223
1675.34	57.48	0.1521	-0.0649	0.0225
1676.34	56.99	0.1514	-0.0643	0.023
1677.34	56.47	0.1505	-0.0645	0.0217
1678.34	55.99	0.1495	-0.0639	0.0219
1679.34	55.51	0.1485	-0.0634	0.0218
1680.34	54.98	0.1477	-0.0632	0.0214
1681.34	54.48	0.1468	-0.0629	0.021
1682.34	54	0.1458	-0.0624	0.0212
1683.34	53.5	0.145	-0.0621	0.0209
1684.34	52.99	0.1439	-0.0617	0.0207
1685.34	52.49	0.1433	-0.0614	0.0206
1686.34	51.98	0.1423	-0.0611	0.0203
1687.33	51.46	0.1412	-0.0605	0.0204
1688.33	50.98	0.1403	-0.0601	0.0202
1689.33	50.48	0.1396	-0.0598	0.0201
1690.33	49.99	0.1385	-0.0593	0.02
1691.33	49.49	0.1374	-0.0587	0.0202
1692.33	49.01	0.1367	-0.0586	0.0196
1693.33	48.51	0.1357	-0.058	0.0199
1694.33	47.98	0.1348	-0.0577	0.0194
1695.33	47.48	0.1338	-0.0569	0.0202
1696.33	47.01	0.1328	-0.0567	0.0195
1697.33	46.49	0.132	-0.0561	0.02
1698.33	46	0.131	-0.056	0.0191
1699.33	45.49	0.1299	-0.0553	0.0194
1700.33	44.98	0.129	-0.055	0.0191
1701.33	44.48	0.1279	-0.0544	0.0192
1702.33	43.97	0.127	-0.0542	0.0188
1703.33	43.48	0.1261	-0.0536	0.0191
1704.33	42.99	0.1252	-0.0532	0.0189
1705.33	42.47	0.1243	-0.0527	0.019
1706.33	41.99	0.1231	-0.052	0.0193
1707.33	41.45	0.1222	-0.052	0.0183
1708.33	40.98	0.1212	-0.0512	0.0189
1709.33	40.48	0.1202	-0.0508	0.0187
1710.33	39.97	0.1192	-0.0502	0.0189
1711.33	39.5	0.1183	-0.0498	0.0188
1712.33	38.97	0.1172	-0.0495	0.0183
1713.33	38.51	0.1164	-0.0489	0.0186
1714.33	37.98	0.1155	-0.0484	0.0188
1715.33	37.49	0.1145	-0.0475	0.0196
1716.33	36.98	0.1136	-0.0476	0.0185
1717.33	36.47	0.1123	-0.047	0.0185
1718.33	35.98	0.1114	-0.0464	0.0186
1719.32	35.5	0.1104	-0.046	0.0184
1720.32	34.99	0.1096	-0.0455	0.0187
1721.32	34.49	0.1085	-0.0449	0.0187
1722.32	33.99	0.1074	-0.0445	0.0185
1723.32	33.49	0.1064	-0.0441	0.0183
1724.32	32.98	0.1054	-0.0435	0.0185
1725.32	32.48	0.1042	-0.0431	0.0181
1726.32	32.02	0.1036	-0.0425	0.0187
1727.32	31.47	0.1024	-0.0422	0.0181
1728.32	30.99	0.1014	-0.0416	0.0183
1729.32	30.46	0.1002	-0.0408	0.0185
1730.32	29.99	0.0992	-0.0403	0.0187
1731.32	29.46	0.0981	-0.04	0.0181
1732.32	28.98	0.097	-0.0395	0.0182
1733.32	28.5	0.0964	-0.0389	0.0185
1734.32	28.02	0.0952	-0.0386	0.0181
1735.32	27.49	0.0939	-0.0376	0.0187
1736.32	26.97	0.093	-0.0375	0.0181
1737.32	26.46	0.0918	-0.0368	0.0182
1738.32	25.99	0.0909	-0.0365	0.018
1739.32	25.5	0.09	-0.036	0.0181
1740.32	24.98	0.0888	-0.0353	0.0182
1741.32	24.5	0.0875	-0.0346	0.0183
1742.32	24	0.0865	-0.0342	0.0181
1743.32	23.47	0.0855	-0.0338	0.0179
1744.32	22.97	0.0845	-0.0333	0.0179
1745.32	22.48	0.0836	-0.0325	0.0186
1746.32	21.98	0.0824	-0.0318	0.0189
1747.32	21.49	0.0812	-0.0316	0.018
1748.32	21.01	0.0798	-0.0308	0.0182
1749.32	20.5	0.0788	-0.0304	0.018
1750.31	20	0.0782	-0.0304	0.0173
1751.31	19.5	0.077	-0.03	0.0171
1752.31	19	0.0758	-0.0293	0.0171
1753.31	18.5	0.0748	-0.0289	0.017
1754.31	17.99	0.0732	-0.0282	0.0169
1755.31	17.49	0.0724	-0.028	0.0164
1756.31	16.98	0.071	-0.0269	0.0173
1757.31	16.51	0.0701	-0.027	0.0161
1758.31	15.98	0.0691	-0.0265	0.0161
1759.31	15.48	0.0677	-0.026	0.0157
1760.31	15	0.0666	-0.0254	0.0158
1761.31	14.49	0.0655	-0.025	0.0155
1762.31	13.99	0.0644	-0.0246	0.0152
1763.31	13.51	0.0631	-0.0245	0.0142
1764.31	13.01	0.0619	-0.0235	0.0148
1765.31	12.49	0.0609	-0.0231	0.0148
1766.31	12	0.0597	-0.0223	0.0152
1767.31	11.48	0.0585	-0.0218	0.0149
1768.31	10.97	0.0574	-0.0213	0.0148
1769.31	10.52	0.0561	-0.0207	0.0148
1770.31	10	0.0551	-0.0203	0.0145
1771.31	9.49	0.0536	-0.0195	0.0146
1772.31	9.01	0.0523	-0.019	0.0144
1773.31	8.49	0.0509	-0.0182	0.0144
1774.31	8.01	0.0498	-0.0178	0.0142
1775.31	7.51	0.0487	-0.0173	0.0141
1776.31	7.01	0.0474	-0.0168	0.0138
1777.31	6.51	0.0462	-0.0164	0.0135
1778.31	5.98	0.0449	-0.0159	0.013
1779.31	5.5	0.0436	-0.0157	0.0123
1780.31	5	0.0424	-0.0149	0.0125
1781.3	4.49	0.0413	-0.0148	0.0117
1782.3	4	0.0398	-0.0142	0.0114
1783.3	3.51	0.0383	-0.0137	0.0109
1784.3	3.04	0.0372	-0.0134	0.0104
1785.3	2.52	0.0359	-0.0126	0.0107
1786.3	1.99	0.0346	-0.0125	0.0096
1787.3	1.54	0.0334	-0.0122	0.009
1788.28	1	0.032	-0.0116	0.0087
1789.28	1.15	0.0322	-0.0123	0.0077
1790.28	1.78	0.0328	-0.012	0.0088
1791.28	2.45	0.034	-0.0119	0.0102
1792.28	3.09	0.0354	-0.0121	0.0112
1793.27	3.65	0.0364	-0.0122	0.0121
1794.27	4.18	0.0376	-0.0123	0.0129
1795.27	4.77	0.0387	-0.0127	0.0133
1796.27	5.25	0.0396	-0.0128	0.014
1797.27	5.77	0.0407	-0.013	0.0146
1798.27	6.28	0.042	-0.0135	0.0149
1799.27	6.82	0.0431	-0.0133	0.0165
1800.27	7.28	0.0439	-0.0138	0.0163
1801.27	7.79	0.0448	-0.0142	0.0163
1802.27	8.16	0.0457	-0.0147	0.0163
1803.27	8.74	0.0468	-0.0146	0.0177
1804.27	9.27	0.0483	-0.0149	0.0185
1805.27	9.75	0.0492	-0.0151	0.019
1806.27	10.27	0.0499	-0.0154	0.019
1807.27	10.7	0.051	-0.0154	0.0203
1808.27	11.2	0.0519	-0.0159	0.02
1809.27	11.69	0.0531	-0.0163	0.0205
1810.27	12.2	0.054	-0.0165	0.0211
1811.27	12.68	0.0551	-0.0166	0.0218
1812.27	13.15	0.0561	-0.0171	0.0219
1813.27	13.65	0.0571	-0.0172	0.0228
1814.27	14.08	0.058	-0.0176	0.0227
1815.27	14.55	0.059	-0.0176	0.0238
1816.27	15.07	0.0601	-0.0184	0.0234
1817.27	15.56	0.0612	-0.0186	0.0239
1818.27	16.06	0.062	-0.0188	0.0244
1819.27	16.5	0.0631	-0.0191	0.0249
1820.27	17	0.064	-0.0195	0.025
1821.27	17.46	0.0652	-0.0197	0.0257
1822.27	17.93	0.0661	-0.0202	0.0258
1823.27	18.4	0.0669	-0.0201	0.0266
1824.26	18.88	0.0681	-0.0209	0.0262
1825.26	19.35	0.0689	-0.0212	0.0264
1826.26	19.8	0.0701	-0.0215	0.0272
1827.26	20.3	0.0711	-0.0221	0.027
1828.26	20.78	0.0721	-0.0223	0.0276
1829.26	21.28	0.0731	-0.0229	0.0274
1830.26	21.76	0.074	-0.0233	0.0274
1831.26	22.25	0.0752	-0.0236	0.0279
1832.26	22.74	0.0758	-0.0238	0.0282
1833.26	23.16	0.0768	-0.0243	0.0283
1834.26	23.69	0.0779	-0.0246	0.0288
1835.26	24.16	0.0789	-0.0251	0.0287
1836.26	24.63	0.0802	-0.0257	0.0288
1837.26	25.1	0.0811	-0.0259	0.0293
1838.26	25.61	0.0821	-0.0264	0.0293
1839.26	26.11	0.083	-0.0268	0.0294
1840.26	26.56	0.0841	-0.0272	0.0297
1841.26	27.03	0.0851	-0.0276	0.03
1842.26	27.46	0.0861	-0.0277	0.0308
1843.26	27.98	0.0869	-0.0282	0.0304
1844.26	28.47	0.0879	-0.0283	0.0313
1845.26	28.99	0.0889	-0.0293	0.0304
1846.26	29.45	0.09	-0.0296	0.0309
1847.26	29.92	0.0912	-0.03	0.0312
1848.26	30.44	0.0922	-0.0304	0.0313
1849.26	30.89	0.093	-0.031	0.0312
1850.26	31.4	0.0939	-0.0313	0.0314
1851.26	31.88	0.0949	-0.0315	0.032
1852.26	32.35	0.096	-0.0322	0.0317
1853.26	32.83	0.097	-0.0327	0.0317
1854.26	33.28	0.0979	-0.0325	0.0329
1855.25	33.77	0.0988	-0.0333	0.0322
1856.25	34.26	0.1	-0.034	0.0321
1857.25	34.73	0.1011	-0.0344	0.0324
1858.25	35.23	0.102	-0.0349	0.0322
1859.25	35.73	0.103	-0.0352	0.0327
1860.25	36.21	0.1041	-0.0356	0.0329
1861.25	36.66	0.1049	-0.0362	0.0325
1862.25	37.18	0.106	-0.0366	0.0329
1863.25	37.66	0.1071	-0.037	0.0332
1864.25	38.14	0.1079	-0.037	0.0339
1865.25	38.65	0.1091	-0.0376	0.0339
1866.25	39.09	0.11	-0.0382	0.0337
1867.25	39.57	0.1111	-0.0388	0.0336
1868.25	40.1	0.1119	-0.0389	0.0341
1869.25	40.6	0.1132	-0.0397	0.0339
1870.25	41.02	0.1143	-0.0401	0.0341
1871.25	41.53	0.115	-0.0404	0.0343
1872.25	42.09	0.1161	-0.0409	0.0343
1873.25	42.61	0.1169	-0.0415	0.034
1874.25	43.04	0.118	-0.0418	0.0346
1875.25	43.57	0.1193	-0.0423	0.0347
1876.25	44.04	0.1199	-0.0425	0.0351
1877.25	44.52	0.1211	-0.0433	0.0346
1878.25	45.02	0.122	-0.0436	0.0348
1879.25	45.53	0.1228	-0.0439	0.0351
1880.25	46	0.1238	-0.0445	0.0348
1881.25	46.47	0.1249	-0.0449	0.0352
1882.25	46.96	0.126	-0.0453	0.0354
1883.25	47.48	0.1273	-0.0461	0.0352
1884.25	47.97	0.1282	-0.0464	0.0356
1885.25	48.46	0.1287	-0.047	0.0348
1886.24	48.97	0.1297	-0.0474	0.035
1887.24	49.5	0.131	-0.0481	0.0349
1888.24	49.97	0.1319	-0.0485	0.0351
1889.24	50.48	0.1331	-0.0489	0.0354
1890.24	50.93	0.1341	-0.0495	0.0352
1891.24	51.41	0.135	-0.0498	0.0355
1892.24	51.89	0.136	-0.0504	0.0353
1893.24	52.42	0.1371	-0.0509	0.0354
1894.24	52.94	0.1382	-0.0513	0.0357
1895.24	53.42	0.1391	-0.0517	0.0357
1896.24	53.92	0.1399	-0.0524	0.0352
1897.24	54.4	0.1412	-0.0527	0.036
1898.24	54.93	0.1419	-0.0531	0.0358
1899.24	55.41	0.1429	-0.0537	0.0356
1900.24	55.97	0.1438	-0.0544	0.0352
1901.24	56.47	0.1451	-0.0547	0.0357
1902.24	56.98	0.146	-0.0556	0.0349
1903.24	57.48	0.1471	-0.0557	0.0358
1904.24	57.94	0.1479	-0.0562	0.0355
1905.24	58.44	0.1488	-0.0568	0.0354
1906.24	58.92	0.1499	-0.0573	0.0355
1907.24	59.44	0.1513	-0.058	0.0354
1908.24	59.95	0.1517	-0.0583	0.0352
1909.24	60.45	0.153	-0.0588	0.0356
1910.24	60.98	0.1536	-0.0592	0.0354
1911.24	61.46	0.1551	-0.06	0.0353
1912.24	61.96	0.1558	-0.0603	0.0353
1913.24	62.44	0.157	-0.0609	0.0353
1914.24	62.97	0.1581	-0.0617	0.035
1915.24	63.5	0.159	-0.0617	0.0358
1916.24	63.96	0.1596	-0.0623	0.0352
1917.23	64.44	0.161	-0.0631	0.035
1918.23	65	0.1621	-0.0636	0.0351
1919.23	65.47	0.163	-0.0643	0.0346
1920.23	65.98	0.1641	-0.0645	0.0353
1921.23	66.48	0.1651	-0.0652	0.0349
1922.23	66.99	0.166	-0.0654	0.0354
1923.23	67.46	0.1671	-0.0659	0.0354
1924.23	67.96	0.1677	-0.0665	0.035
1925.23	68.47	0.1688	-0.0669	0.0353
1926.23	68.97	0.1699	-0.0676	0.035
1927.23	69.51	0.1709	-0.0678	0.0354
1928.23	69.99	0.172	-0.0686	0.035
1929.23	70.55	0.1729	-0.0691	0.0349
1930.23	70.99	0.174	-0.0696	0.0351
1931.23	71.52	0.175	-0.0702	0.0349
1932.23	72.03	0.176	-0.0706	0.0351
1933.23	72.53	0.1771	-0.071	0.0354
1934.23	73.01	0.178	-0.0717	0.0349
1935.23	73.5	0.179	-0.0722	0.0348
1936.23	74	0.1802	-0.0729	0.0345
1937.23	74.5	0.181	-0.0733	0.0346
1938.23	74.95	0.1819	-0.0736	0.0348
1939.23	75.46	0.1829	-0.0744	0.0343
1940.23	75.93	0.1838	-0.0748	0.0344
1941.23	76.44	0.1849	-0.0752	0.0346
1942.23	76.92	0.1861	-0.0756	0.0352
1943.23	77.37	0.187	-0.0766	0.0341
1944.23	77.89	0.188	-0.077	0.0341
1945.23	78.29	0.1891	-0.0778	0.0336
1946.23	78.79	0.19	-0.0782	0.0339
1947.23	79.24	0.1908	-0.0788	0.0335
1948.23	79.73	0.1921	-0.0796	0.0332
1949.22	80.23	0.1928	-0.08	0.0331
1950.22	80.66	0.1941	-0.081	0.0324	0.036
1951.22	81.13	0.195	-0.0817	0.0318
1952.22	81.57	0.1959	-0.0822	0.0317
1953.17	81.98	0.1972	-0.083	0.0314
1954.17	81.55	0.1968	-0.0831	0.0308
1955.17	81.03	0.196	-0.0832	0.03
1956.16	80.52	0.1951	-0.083	0.0294
1957.16	79.99	0.1943	-0.0825	0.0296
1958.16	79.53	0.1936	-0.0823	0.0292
1959.16	79.03	0.1929	-0.0823	0.0284
1960.16	78.52	0.1919	-0.0819	0.0283
1961.16	77.99	0.1913	-0.0817	0.0281
1962.16	77.49	0.1902	-0.0812	0.028
1963.16	76.99	0.1895	-0.0812	0.0273
1964.16	76.49	0.1888	-0.0807	0.0276
1965.16	75.98	0.1882	-0.0807	0.0271
1966.16	75.5	0.187	-0.0805	0.0263
1967.16	75.02	0.1865	-0.0802	0.0263
1968.16	74.52	0.1857	-0.0799	0.026
1969.16	74.01	0.1847	-0.0796	0.0257
1970.16	73.48	0.1842	-0.0791	0.0263
1971.16	72.97	0.1831	-0.0791	0.0251
1972.16	72.48	0.1825	-0.0789	0.0248
1973.16	72	0.1813	-0.0782	0.025
1974.16	71.49	0.1806	-0.0782	0.0244
1975.16	70.99	0.18	-0.0778	0.0246
1976.16	70.48	0.1793	-0.0775	0.0245
1977.16	70.01	0.1784	-0.0772	0.0242
1978.16	69.5	0.1774	-0.077	0.0236
1979.16	68.99	0.1765	-0.0762	0.0243
1980.16	68.49	0.1755	-0.076	0.0236
1981.16	68.01	0.1748	-0.0759	0.0232
1982.16	67.51	0.1741	-0.0757	0.0229
1983.16	66.99	0.1732	-0.0754	0.0227
1984.16	66.5	0.1723	-0.0751	0.0224
1985.16	65.98	0.1715	-0.0743	0.0232
1986.16	65.49	0.1707	-0.0745	0.0219
1987.15	65	0.1698	-0.074	0.022
1988.15	64.48	0.1692	-0.0738	0.0218
1989.15	64.01	0.168	-0.0732	0.0217
1990.15	63.51	0.1672	-0.073	0.0214
[truncated: 2,094 more rows]
